# Supplementary material for: RNA‐seq transcriptome analysis of a Pseudomonas strain with diversified catalytic properties growth under different culture medium
Source: Microbiologyopen. 2016 Apr 6;5(4):626–36. doi: 10.1002/mbo3.357 (PMC4985596; doi:10.1002/mbo3.357)
Supplement: Supplementary file 2 — Table S1. Primers used for qRT‐PCR to validate the data of RNA sequencing [file MBO3-5-626-s002.xlsx]

## Sheet: Sheet1
Supplemental Table 1. Primers used for qRT-PCR to validate the data of RNA-sequencing
	B479_13310-F	TGTCGGCATCACCCATTAC
	B479_13310-R	GGCATTGACCGAGTAGTTGA
	B479_22535-F	AGCCTTGGGTGGTGTATGG
	B479_22535-R	GTTGTGCTCGTCTCCCTCA
	B479_14405-F	GCCTTCTCTTCTCGGCAAT
	B479_14405-R	ACTGTTGGTCATCGGCTTC
	B479_21440-F	GCTCACCACCGAAGAAATCA
	B479_21440-R	ATCAATGGCACCGTCAGG
	B479_18100-F	TCGCCACCTCCTATTATTCG
	B479_18100-R	CAGCAGGATCACCAGTTGC
	B479_16435-F	AAAGGCAAGTGGTCTGTCGT
	B479_16435-R	GTGAAGTGGGTGTCAGTGGA
	B479_17875-F	ATCCCGACCTGCCACTACAT
	B479_17875-R	AACAGATACGCACGCCACTT
	B479_13475-F	CCGAAATCACCATCTACTGC
	B479_13475-R	CGAAACTCTTCCAGGTCGTC
	16S-F	CGGAATTACTGGGCGTAAAG
	16S-R	CATTTCACCGCTACACAGGA
