# Supplementary material for: RNA‐seq transcriptome analysis of a Pseudomonas strain with diversified catalytic properties growth under different culture medium
Source: Microbiologyopen. 2016 Apr 6;5(4):626–36. doi: 10.1002/mbo3.357 (PMC4985596; doi:10.1002/mbo3.357)
Supplement: Supplementary file 3 — Table S2. Differentially expressed genes between two groups. The q < 0.005 and log2. Fold change ≥1 were used as the threshold to judge the significance of gene expression difference. [file MBO3-5-626-s003.xlsx]

## Sheet: Table S2
Table S2. Differentially expressed genes between two groups. The q-value < 0.005 and log2. Fold change≥1 were used as the threshold to judge the significance of gene expression difference.
Gene ID	RPKM		log2(Fold_change)	p-value	q-value	Blast swiss prot
	M2013683-LB	M2013683-M9
B479_13300	457.712	0	9.9436	1.4952e-73	4.4813e-72	-//-
Novel00014	339.789	1.02254	8.3763	3.4627e-66	9.203e-65	-//-
B479_13205	148.597	0	7.4726	3.5325e-32	4.1124e-31	-//-
B479_12770	70.8842	0	7.2527	2.1458e-16	1.374e-15	-//-
B479_13345	294.809	1.95212	7.2386	4.9616e-63	1.2262e-61	-//-
B479_11610	210.918	1.48733	7.1478	7.7803e-46	1.3614e-44	-//-
B479_13340	1096	8.18032	7.0659	2.9796e-231	4.418e-229	-//-
B479_13245	71.9681	0	7.0116	8.0029e-17	5.2433e-16	-//-
B479_12845	46.0639	0	6.9528	2.4764e-11	1.2155e-10	-//-
B479_13250	43.2459	0	6.8618	9.1326e-11	4.2953e-10	-//-
B479_13235	118.574	1.02254	6.8575	7.1986e-27	7.0174e-26	-//-
B479_13180	392.464	3.43945	6.8342	5.5662e-85	2.2727e-83	sp|P56614|YMDF_ECOLI Uncharacterized protein YmdF OS=Escherichia coli (strain K12) GN=ymdF PE=3 SV=1//4.34277e-15
B479_23040	1447.49	12.9212	6.8077	0	0	-//-
B479_19415	121.934	1.1155	6.7723	1.1277e-27	1.1306e-26	sp|Q88EA5|Y4561_PSEPK UPF0337 protein PP_4561 OS=Pseudomonas putida (strain KT2440) GN=PP_4561 PE=3 SV=1//6.45207e-31
B479_13295	53.7593	0	6.7484	4.4168e-13	2.3702e-12	-//-
B479_12870	87.5756	0	6.7098	2.2455e-20	1.7098e-19	-//-
B479_11595	129.304	1.30141	6.6345	2.2102e-29	2.3949e-28	-//-
B479_15090	95.3793	1.20846	6.3024	2.9076e-22	2.4022e-21	-//-
B479_12880	63.2972	0	6.2414	2.6121e-15	1.586e-14	-//-
B479_25480	162.037	2.231	6.1825	1.0284e-36	1.3731e-35	-//-
B479_13175	331.118	4.64791	6.1546	3.5091e-73	1.0406e-71	-//-
B479_11605	74.1358	1.1155	6.0544	1.0962e-17	7.4776e-17	-//-
B479_13285	203.982	3.25353	5.9703	8.7188e-46	1.5069e-44	sp|Q9RXR2|PRMC_DEIRA Release factor glutamine methyltransferase OS=Deinococcus radiodurans (strain ATCC 13939 / DSM 20539 / JCM 16871 / LMG 4051 / NBRC 15346 / NCIMB 9279 / R1 / VKM B-1422) GN=prmC PE=3 SV=1//6.5275e-12
B479_00775	453.485	8.55215	5.7286	2.9388e-99	1.6559e-97	sp|P0C0L3|OSMC_SHIFL Peroxiredoxin OsmC OS=Shigella flexneri GN=osmC PE=3 SV=2//2.17308e-56
B479_13240	154.991	2.97466	5.7033	4.3333e-35	5.5491e-34	sp|P59971|Y963_MYCBO Putative DNA ligase-like protein Mb0963 OS=Mycobacterium bovis (strain ATCC BAA-935 / AF2122/97) GN=Mb0963 PE=3 SV=1//1.51261e-15
B479_13220	91.5859	1.7662	5.6964	2.0991e-21	1.6565e-20	sp|P75770|YBHN_ECOLI Inner membrane protein YbhN OS=Escherichia coli (strain K12) GN=ybhN PE=1 SV=1//3.15649e-72
B479_19260	512.23	10.0395	5.673	9.894e-112	6.335e-110	-//-
B479_17230	51.3748	1.02254	5.6508	1.1498e-12	6.0434e-12	-//-
B479_13225	69.3668	1.39437	5.6366	1.4364e-16	9.2388e-16	-//-
B479_14260	172.333	3.53241	5.6084	9.7862e-39	1.3995e-37	sp|P0AD17|YOHC_ECOLI Inner membrane protein YohC OS=Escherichia coli (strain K12) GN=yohC PE=1 SV=1//1.14737e-23
B479_11615	53.7593	1.1155	5.5908	3.6369e-13	1.9591e-12	sp|P51967|PNCC_ENTAG Nicotinamide-nucleotide amidohydrolase PncC OS=Enterobacter agglomerans GN=pncC PE=3 SV=1//2.02824e-24
B479_14350	92.9949	1.95212	5.574	1.2087e-21	9.6739e-21	-//-
B479_06720	122.801	2.60283	5.5601	4.7552e-28	4.8363e-27	-//-
B479_19065	359.623	7.71553	5.5426	9.9432e-79	3.375e-77	sp|B1JCI6|PHS_PSEPW Putative pterin-4-alpha-carbinolamine dehydratase OS=Pseudomonas putida (strain W619) GN=PputW619_3780 PE=3 SV=1//8.20481e-83
B479_11340	304.347	6.69299	5.5069	7.7991e-67	2.0926e-65	-//-
B479_09140	90.9355	2.04508	5.4746	3.9187e-21	3.0581e-20	-//-
B479_13230	39.6691	0	5.4153	4.8455e-10	2.1249e-09	-//-
Novel00024	100.148	2.41691	5.3728	5.0763e-23	4.4004e-22	-//-
B479_19255	216.338	5.29861	5.3515	9.8347e-48	1.8721e-46	-//-
B479_13215	77.6041	1.95212	5.313	3.7941e-18	2.6656e-17	sp|Q8ZQP4|YBHO_SALTY Putative cardiolipin synthase YbhO OS=Salmonella typhimurium (strain LT2 / SGSC1412 / ATCC 700720) GN=ybhO PE=3 SV=1//1.66017e-143
B479_23730	149.139	3.81128	5.2902	2.3932e-33	2.8813e-32	sp|P0ADB3|OSME_SHIFL Osmotically-inducible lipoprotein E OS=Shigella flexneri GN=osmE PE=4 SV=1//3.42558e-13
B479_13270	129.846	3.53241	5.2	4.1127e-29	4.4224e-28	sp|P0AG84|YGHA_ECOLI Uncharacterized oxidoreductase YghA OS=Escherichia coli (strain K12) GN=yghA PE=1 SV=1//1.13773e-121
B479_13255	40.4278	1.1155	5.1796	4.2335e-10	1.8723e-09	sp|P19441|NODS_RHISN Nodulation protein S OS=Rhizobium sp. (strain NGR234) GN=nodS PE=3 SV=1//3.90418e-06
B479_14255	22.5442	0	5.1146	3.2566e-06	9.6985e-06	-//-
B479_11620	54.4096	1.58029	5.1056	4.9062e-13	2.6128e-12	-//-
B479_00755	1936.74	56.7045	5.094	0	0	sp|P64584|YQJD_SHIFL Uncharacterized protein YqjD OS=Shigella flexneri GN=yqjD PE=3 SV=1//1.38839e-06
B479_13265	185.556	5.48453	5.0803	1.4207e-40	2.1635e-39	sp|Q87ZG4|Y3465_PSESM Probable DNA repair protein PSPTO_3465 OS=Pseudomonas syringae pv. tomato (strain DC3000) GN=PSPTO_3465 PE=3 SV=1//3.02287e-130
B479_12875	12.5727	0	5.0795	0.00051785	0.0011301	-//-
B479_12915	65.7901	1.95212	5.0748	2.0299e-15	1.2351e-14	-//-
B479_13195	63.4056	1.95212	5.0215	7.2926e-15	4.3072e-14	sp|P58277|CLPP1_RHIME ATP-dependent Clp protease proteolytic subunit 1 OS=Rhizobium meliloti (strain 1021) GN=clpP1 PE=3 SV=1//6.03469e-08
B479_13280	40.8614	1.30141	4.9726	4.5679e-10	2.0076e-09	sp|Q88HV0|CAAL_PSEPK Carboxylate-amine ligase PP_3253 OS=Pseudomonas putida (strain KT2440) GN=PP_3253 PE=3 SV=1//0
B479_13210	54.518	1.7662	4.948	6.3443e-13	3.3534e-12	sp|P0AAW4|YBHP_SHIFL Uncharacterized protein YbhP OS=Shigella flexneri GN=ybhP PE=4 SV=1//5.2057e-91
B479_13260	19.943	0	4.9377	1.3705e-05	3.7705e-05	-//-
B479_00905	267.279	9.57469	4.803	2.0845e-56	4.6242e-55	sp|P95539|CATE_PSEPU Catalase HPII OS=Pseudomonas putida GN=katE PE=3 SV=1//0
B479_13190	173.851	6.32115	4.7815	3.1245e-37	4.2731e-36	sp|Q3U2V3|NUD18_MOUSE Nucleoside diphosphate-linked moiety X motif 18 OS=Mus musculus GN=Nudt18 PE=2 SV=1//6.05139e-07
B479_23735	387.153	14.5944	4.7294	2.6174e-80	9.5765e-79	sp|P43314|BFR_MYCAV Bacterioferritin OS=Mycobacterium avium GN=bfr PE=3 SV=1//2.66048e-09
B479_11585	44.7633	1.85916	4.5896	1.5182e-10	7.0463e-10	-//-
B479_14405	400.376	17.848	4.4875	9.1673e-81	3.3983e-79	sp|Q48IV1|LOVHK_PSE14 Blue-light-activated protein OS=Pseudomonas syringae pv. phaseolicola (strain 1448A / Race 6) GN=PSPPH_2483 PE=3 SV=2//1.67635e-60
B479_12860	168.431	7.9944	4.397	1.312e-34	1.6428e-33	-//-
B479_13200	50.5077	2.60283	4.2784	2.715e-11	1.3234e-10	-//-
B479_19535	210.81	11.062	4.2523	5.1391e-42	8.0883e-41	-//-
B479_12865	13.8734	0	4.2215	0.00050962	0.001113	-//-
B479_14205	63.9475	3.53241	4.1782	1.0396e-13	5.7879e-13	-//-
sRNA00035	82.2647	4.55495	4.1748	3.4155e-17	2.2588e-16	-//-
B479_14525	24.6035	1.39437	4.1412	4.2673e-06	1.2549e-05	sp|P24180|ACRE_ECOLI Acriflavine resistance protein E OS=Escherichia coli (strain K12) GN=acrE PE=2 SV=2//2.41549e-99
B479_22875	3753.07	219.195	4.0978	0	0	sp|P0AFH8|OSMY_ECOLI Osmotically-inducible protein Y OS=Escherichia coli (strain K12) GN=osmY PE=1 SV=1//6.33212e-07
B479_04460	242.242	14.3156	4.0808	1.037e-46	1.9094e-45	-//-
B479_06750	125.511	7.71553	4.0239	8.9592e-25	8.1685e-24	sp|P54420|ASNB_BACSU Asparagine synthetase [glutamine-hydrolyzing] 1 OS=Bacillus subtilis (strain 168) GN=asnB PE=1 SV=2//1.76073e-71
B479_09575	186.748	11.6198	4.0064	6.1606e-36	8.0725e-35	-//-
B479_15965	903.611	56.6115	3.9965	1.4752e-166	1.4843e-164	-//-
B479_11600	54.1928	3.43945	3.9779	1.7756e-11	8.776e-11	sp|O66994|Y812_AQUAE Uncharacterized MscS family protein aq_812 OS=Aquifex aeolicus (strain VF5) GN=aq_812 PE=3 SV=1//2.36052e-27
B479_09720	41.9452	2.69579	3.9597	3.5348e-09	1.4288e-08	sp|P26502|EXOZ_RHIME Exopolysaccharide production protein ExoZ OS=Rhizobium meliloti (strain 1021) GN=exoZ PE=3 SV=2//1.88483e-26
B479_12440	37.393	2.41691	3.9515	2.5399e-08	9.5408e-08	-//-
B479_11910	196.937	12.9212	3.9299	2.8601e-37	3.9306e-36	sp|P55552|Y4LL_RHISN Uncharacterized protein y4lL OS=Rhizobium sp. (strain NGR234) GN=NGR_a02630 PE=4 SV=1//7.51941e-96
B479_26230	11.1637	0	3.908	0.0024418	0.0046797	sp|P78061|PUUA_ECOLI Gamma-glutamylputrescine synthetase PuuA OS=Escherichia coli (strain K12) GN=puuA PE=1 SV=2//5.13171e-131
B479_11625	103.075	6.97186	3.886	4.016e-20	3.0333e-19	sp|P77316|YBDR_ECOLI Uncharacterized zinc-type alcohol dehydrogenase-like protein YbdR OS=Escherichia coli (strain K12) GN=ybdR PE=3 SV=1//0
B479_25105	141.118	9.57469	3.8815	6.2344e-27	6.0985e-26	sp|Q9V1F8|PFPI_PYRAB Intracellular protease 1 OS=Pyrococcus abyssi (strain GE5 / Orsay) GN=pfpI PE=3 SV=1//2.09731e-26
B479_16660	50.3993	3.43945	3.8732	1.4001e-10	6.5199e-10	sp|P64534|RCNB_ECOLI Nickel/cobalt homeostasis protein RcnB OS=Escherichia coli (strain K12) GN=rcnB PE=1 SV=1//4.62112e-11
B479_14520	81.506	5.7634	3.8219	4.8719e-16	3.0366e-15	sp|P0AA21|OMPR_SHIFL Transcriptional regulatory protein OmpR OS=Shigella flexneri GN=ompR PE=3 SV=1//5.96823e-41
B479_12380	107.952	7.71553	3.8065	1.1298e-20	8.697e-20	-//-
B479_19610	83.9989	6.13524	3.7752	2.4973e-16	1.5882e-15	-//-
B479_06745	118.574	8.73806	3.7623	2.4055e-22	1.9932e-21	sp|O86109|CPHA_ANAVT Cyanophycin synthetase OS=Anabaena variabilis (strain ATCC 29413 / PCC 7937) GN=cphA PE=1 SV=1//1.80546e-32
B479_21440	188.157	14.2226	3.7257	3.2357e-34	3.9982e-33	sp|B0KV77|OADC_PSEPG Oxaloacetate decarboxylase OS=Pseudomonas putida (strain GB-1) GN=PputGB1_4424 PE=3 SV=1//0
B479_11590	48.1232	3.81128	3.6584	9.4286e-10	4.0125e-09	sp|P44318|EX3_HAEIN Exodeoxyribonuclease III OS=Haemophilus influenzae (strain ATCC 51907 / DSM 11121 / KW20 / Rd) GN=xthA PE=3 SV=1//4.3479e-45
B479_13290	201.706	17.4761	3.5288	6.9585e-35	8.7518e-34	-//-
B479_01010	111.637	9.7606	3.5157	5.6829e-20	4.2244e-19	-//-
B479_07120	903.611	79.7581	3.502	6.9096e-149	5.7254e-147	-//-
B479_12850	13.6566	1.20846	3.4984	0.0014092	0.0028337	-//-
B479_03560	56.3605	5.01974	3.489	9.3068e-11	4.3699e-10	-//-
B479_23650	37.7182	3.53241	3.4165	1.5605e-07	5.4209e-07	-//-
sRNA00017	27.0964	2.60283	3.3799	9.7804e-06	2.7554e-05	-//-
sRNA00032	71.5345	6.8789	3.3784	6.808e-13	3.5918e-12	-//-
B479_20795	36.4176	3.53241	3.3659	3.1257e-07	1.0571e-06	sp|B1ZZL9|DNLI_OPITP Probable DNA ligase OS=Opitutus terrae (strain DSM 11246 / PB90-1) GN=lig PE=3 SV=1//2.92184e-37
sRNA00111	244.952	23.9832	3.3524	5.0895e-40	7.5865e-39	-//-
B479_14265	2809.36	277.108	3.3417	0	0	-//-
B479_07150	153.257	15.1522	3.3384	1.4509e-25	1.3716e-24	-//-
B479_16095	1252.83	129.584	3.2732	2.4809e-192	3.0389e-190	-//-
B479_11580	81.3976	8.64511	3.235	6.7573e-14	3.8304e-13	-//-
B479_17360	13.8734	1.48733	3.2215	0.0020267	0.0039595	-//-
B479_15375	553.742	63.3045	3.1288	4.2394e-82	1.614e-80	sp|Q8X7G2|PUUD_ECO57 Gamma-glutamyl-gamma-aminobutyrate hydrolase OS=Escherichia coli O157:H7 GN=puuD PE=3 SV=2//1.95714e-49
sRNA00090	144.37	16.6395	3.1171	1.3874e-22	1.1917e-21	-//-
Novel00023	224.575	26.3072	3.0937	6.0746e-34	7.4733e-33	sp|P69920|CSRA_PSEFL Carbon storage regulator homolog OS=Pseudomonas fluorescens GN=csrA PE=3 SV=1//2.92584e-18
B479_05825	301.529	35.4171	3.0898	6.3713e-45	1.0879e-43	-//-
B479_14530	58.5282	6.8789	3.0889	5.8393e-10	2.5309e-09	sp|P52002|MEXB_PSEAE Multidrug resistance protein MexB OS=Pseudomonas aeruginosa (strain ATCC 15692 / PAO1 / 1C / PRS 101 / LMG 12228) GN=mexB PE=1 SV=2//0
sRNA00006	14.0901	1.67325	3.074	0.0024362	0.0046722	-//-
Novel00034	105.459	12.7353	3.0498	1.5105e-16	9.6933e-16	-//-
B479_13410	37.935	4.64791	3.0289	8.1429e-07	2.5892e-06	sp|Q3TY86|AIFM3_MOUSE Apoptosis-inducing factor 3 OS=Mus musculus GN=Aifm3 PE=2 SV=1//2.44686e-66
B479_20820	271.289	33.7438	3.0071	2.0788e-39	3.0662e-38	-//-
B479_13515	17.1249	2.13804	3.0017	0.00097901	0.002037	sp|P67773|Y3657_MYCBO Uncharacterized protein Mb3657 OS=Mycobacterium bovis (strain ATCC BAA-935 / AF2122/97) GN=Mb3657 PE=3 SV=1//9.20484e-06
B479_01085	273.565	34.2086	2.9995	1.3008e-39	1.9287e-38	-//-
B479_23640	15.3908	2.04508	2.9118	0.0021436	0.0041763	-//-
B479_26425	61.8882	8.27327	2.9031	8.028e-10	3.4477e-09	sp|P07346|ASPA_PSEFL Aspartate ammonia-lyase OS=Pseudomonas fluorescens GN=aspA PE=3 SV=1//0
B479_01015	155.317	20.8226	2.899	2.345e-22	1.9546e-21	sp|Q9HT89|YID1_PSEAE Uncharacterized protein PA5481 OS=Pseudomonas aeruginosa (strain ATCC 15692 / PAO1 / 1C / PRS 101 / LMG 12228) GN=PA5481 PE=3 SV=1//7.25826e-47
B479_22530	134.398	18.0339	2.8977	1.5021e-19	1.0963e-18	sp|P0ABK2|CYDB_ECOLI Cytochrome d ubiquinol oxidase subunit 2 OS=Escherichia coli (strain K12) GN=cydB PE=1 SV=1//5.37487e-24
B479_13520	267.496	36.3466	2.8796	5.0658e-37	6.8285e-36	-//-
B479_17145	124.318	17.1973	2.8538	6.7829e-18	4.6837e-17	sp|Q8ZNL7|PREA_SALTY NAD-dependent dihydropyrimidine dehydrogenase subunit PreA OS=Salmonella typhimurium (strain LT2 / SGSC1412 / ATCC 700720) GN=preA PE=3 SV=1//2.35861e-98
B479_05685	58.5282	8.18032	2.8389	3.7573e-09	1.5165e-08	-//-
B479_02320	1100.44	155.054	2.8272	1.9923e-143	1.6037e-141	sp|P45857|ACDB_BACSU Acyl-CoA dehydrogenase OS=Bacillus subtilis (strain 168) GN=mmgC PE=2 SV=3//2.42491e-35
B479_00730	67.8494	9.66765	2.8111	2.8244e-10	1.2793e-09	-//-
B479_05740	201.597	29.0029	2.7972	2.2172e-27	2.1918e-26	sp|P33218|YEBE_ECOLI Inner membrane protein YebE OS=Escherichia coli (strain K12) GN=yebE PE=1 SV=2//5.54685e-17
B479_17800	48.0148	7.15778	2.7459	1.7047e-07	5.8993e-07	-//-
B479_16310	137.433	20.5437	2.742	9.692e-19	6.8778e-18	sp|Q1RKF1|Y082_RICBR Uncharacterized membrane protein RBE_0082 OS=Rickettsia bellii (strain RML369-C) GN=RBE_0082 PE=3 SV=1//5.5434e-83
B479_15485	24.2784	3.71833	2.7069	0.00022922	0.00052717	-//-
sRNA00008	122.042	19.4283	2.6512	3.6448e-16	2.2819e-15	-//-
B479_12735	155.208	25.1917	2.6232	7.0549e-20	5.2166e-19	-//-
B479_14200	25.1455	4.18312	2.5876	0.00027234	0.00061975	sp|P50845|KDGK_BACSU 2-dehydro-3-deoxygluconokinase OS=Bacillus subtilis (strain 168) GN=kdgK PE=2 SV=1//1.09297e-104
B479_01005	26.6629	4.46199	2.5791	0.00018389	0.00042887	-//-
B479_07260	24.8203	4.18312	2.5689	0.00031943	0.0007182	-//-
B479_14515	31.757	5.39157	2.5583	4.9143e-05	0.00012484	sp|P18392|RSTB_ECOLI Sensor protein RstB OS=Escherichia coli (strain K12) GN=rstB PE=1 SV=2//7.27717e-41
B479_16920	3920.31	672.366	2.5436	0	0	sp|Q03268|Y2604_PSEAE Uncharacterized protein PA2604 OS=Pseudomonas aeruginosa (strain ATCC 15692 / PAO1 / 1C / PRS 101 / LMG 12228) GN=PA2604 PE=3 SV=1//4.39495e-120
B479_18055	26.5545	4.55495	2.5434	0.00021761	0.00050128	sp|O31820|YNEN_BACSU Thioredoxin-like protein YneN OS=Bacillus subtilis (strain 168) GN=yneN PE=3 SV=1//1.59939e-19
B479_20800	38.8021	6.69299	2.5354	8.1905e-06	2.3261e-05	sp|Q1II25|DNLI_KORVE Probable DNA ligase OS=Koribacter versatilis (strain Ellin345) GN=lig PE=3 SV=1//9.98685e-52
B479_01990	23.0861	3.9972	2.53	0.000592	0.0012751	sp|E9CV02|DPEP2_COCPS Putative dipeptidase CPSG_01350 OS=Coccidioides posadasii (strain RMSCC 757 / Silveira) GN=CPSG_01350 PE=3 SV=1//1.06009e-33
B479_05820	469.418	82.9187	2.5011	2.5864e-53	5.4786e-52	sp|P37726|PORF_PSEFL Outer membrane porin F OS=Pseudomonas fluorescens GN=oprF PE=1 SV=1//6.41966e-27
B479_06740	80.9641	14.4085	2.4904	1.9668e-10	9.0245e-10	sp|O07603|YHFE_BACSU Putative aminopeptidase YhfE OS=Bacillus subtilis (strain 168) GN=yhfE PE=3 SV=1//2.2674e-66
B479_08210	2342.65	417.94	2.4868	1.491e-256	3.0003e-254	-//-
B479_16495	33.166	5.94932	2.4789	4.906e-05	0.00012474	sp|Q7T6X9|TOP1E_MIMIV DNA topoisomerase 1B OS=Acanthamoeba polyphaga mimivirus GN=TOP1E PE=1 SV=2//1.87843e-40
B479_18855	1174.79	212.874	2.4643	5.0683e-128	3.7575e-126	sp|Q8GLP8|FLGB_AERHY Flagellar basal body rod protein FlgB OS=Aeromonas hydrophila GN=flgB PE=3 SV=1//3.47114e-33
B479_17225	383.793	70.2764	2.4492	1.0629e-42	1.7014e-41	sp|Q9I1W4|GLGE_PSEAE Alpha-1,4-glucan:maltose-1-phosphate maltosyltransferase OS=Pseudomonas aeruginosa (strain ATCC 15692 / PAO1 / 1C / PRS 101 / LMG 12228) GN=glgE PE=3 SV=1//0
B479_06205	434.301	80.3158	2.4349	1.0402e-47	1.9667e-46	-//-
B479_04715	185.556	35.2311	2.3969	6.6614e-21	5.17e-20	sp|B4EZU6|ISCA_PROMH Iron-binding protein IscA OS=Proteus mirabilis (strain HI4320) GN=iscA PE=3 SV=1//1.63886e-55
B479_17140	42.7039	8.18032	2.3841	7.393e-06	2.1124e-05	sp|O89000|DPYD_RAT Dihydropyrimidine dehydrogenase [NADP(+)] OS=Rattus norvegicus GN=Dpyd PE=2 SV=1//8.52236e-62
B479_21450	325.048	62.3749	2.3816	4.4639e-35	5.6904e-34	sp|Q88N29|TTGR_PSEPK Probable HTH-type transcriptional regulator TtgR OS=Pseudomonas putida (strain KT2440) GN=ttgR PE=3 SV=1//1.82915e-149
B479_03495	60.9127	11.8986	2.3559	1.1122e-07	3.9216e-07	sp|P28269|OAPT_PSEPU Omega-amino acid--pyruvate aminotransferase OS=Pseudomonas putida PE=1 SV=1//0
B479_19060	779.184	153.381	2.3448	7.7582e-80	2.8022e-78	sp|P43334|PH4H_PSEAE Phenylalanine-4-hydroxylase OS=Pseudomonas aeruginosa (strain ATCC 15692 / PAO1 / 1C / PRS 101 / LMG 12228) GN=phhA PE=3 SV=2//2.53791e-167
B479_09975	41.9452	8.36623	2.3259	1.2816e-05	3.5398e-05	sp|Q88K39|ASPQ_PSEPK Glutaminase-asparaginase OS=Pseudomonas putida (strain KT2440) GN=ansB PE=3 SV=1//0
B479_06870	549.082	109.691	2.3236	4.4825e-56	9.7894e-55	sp|P0A129|IHFB_PSEPU Integration host factor subunit beta OS=Pseudomonas putida GN=ihfB PE=3 SV=1//1.62219e-65
B479_06495	203.331	40.6227	2.3235	8.015e-22	6.4701e-21	-//-
B479_22330	77.6041	15.524	2.3216	3.0851e-09	1.2578e-08	-//-
B479_03815	38.0434	7.62257	2.3193	3.3722e-05	8.8375e-05	sp|Q9JVD0|GREB_NEIMA Transcription elongation factor GreB OS=Neisseria meningitidis serogroup A / serotype 4A (strain Z2491) GN=greB PE=3 SV=1//2.1028e-09
B479_02000	32.7325	6.60003	2.3102	0.00012539	0.00029937	sp|O87278|STCD_RHIME Probable N-methylproline demethylase OS=Rhizobium meliloti (strain 1021) GN=stcD PE=2 SV=2//9.82786e-168
B479_22360	46.0639	9.29581	2.309	5.4129e-06	1.577e-05	sp|A5PKH3|FAAA_BOVIN Fumarylacetoacetase OS=Bos taurus GN=FAH PE=2 SV=1//1.08838e-111
B479_18710	459.772	93.5159	2.2976	1.6843e-46	3.0223e-45	sp|Q88ET3|FLIE_PSEPK Flagellar hook-basal body complex protein FliE OS=Pseudomonas putida (strain KT2440) GN=fliE PE=3 SV=1//6.54816e-73
B479_00610	85.0827	17.4761	2.2835	8.7427e-10	3.7319e-09	sp|Q00593|ALKJ_PSEOL Alcohol dehydrogenase [acceptor] OS=Pseudomonas oleovorans GN=alkJ PE=1 SV=1//4.50741e-142
B479_08980	41.8369	8.64511	2.2748	1.8114e-05	4.9068e-05	sp|O66948|Y740_AQUAE UPF0118 membrane protein aq_740 OS=Aquifex aeolicus (strain VF5) GN=aq_740 PE=3 SV=1//7.15368e-23
B479_26510	96.4632	19.986	2.271	7.9532e-11	3.7532e-10	sp|P39830|YBAL_ECOLI Inner membrane protein YbaL OS=Escherichia coli (strain K12) GN=ybaL PE=1 SV=2//1.2335e-46
B479_17220	205.499	43.3185	2.2461	4.8783e-21	3.7966e-20	sp|A0R6E0|TRES_MYCS2 Trehalose synthase/amylase TreS OS=Mycobacterium smegmatis (strain ATCC 700084 / mc(2)155) GN=treS PE=1 SV=1//0
B479_15490	422.812	89.7976	2.2353	2.9937e-41	4.6597e-40	-//-
B479_14210	176.885	37.648	2.2322	3.5844e-18	2.5245e-17	sp|P50844|KDGR_BACSU HTH-type transcriptional regulator KdgR OS=Bacillus subtilis (strain 168) GN=kdgR PE=1 SV=1//3.71104e-78
B479_04365	48.6651	10.4113	2.2247	5.4371e-06	1.5824e-05	-//-
B479_18060	88.1175	18.8705	2.2233	9.6059e-10	4.0756e-09	sp|Q9I106|DSBG_PSEAE Thiol:disulfide interchange protein DsbG OS=Pseudomonas aeruginosa (strain ATCC 15692 / PAO1 / 1C / PRS 101 / LMG 12228) GN=dsbG PE=3 SV=1//3.17414e-108
B479_13305	26.0125	5.57749	2.2215	0.00089749	0.0018785	-//-
B479_13310	213.736	46.0143	2.2157	2.0877e-21	1.6521e-20	sp|P46905|YCCK_BACSU Uncharacterized oxidoreductase YccK OS=Bacillus subtilis (strain 168) GN=yccK PE=3 SV=2//1.17606e-13
B479_12790	91.8026	20.079	2.1929	6.5154e-10	2.8024e-09	sp|Q8X4M5|CYNR_ECO57 HTH-type transcriptional regulator CynR OS=Escherichia coli O157:H7 GN=cynR PE=3 SV=1//2.17842e-34
B479_18660	247.444	54.7523	2.1761	6.5684e-24	5.8191e-23	-//-
B479_06385	23.7365	5.29861	2.1634	0.0018789	0.0036887	-//-
B479_07390	138.3	31.2339	2.1466	8.7131e-14	4.8898e-13	-//-
B479_16325	449.475	102.161	2.1374	5.7877e-41	8.9101e-40	sp|C1DE68|ISCS_AZOVD Cysteine desulfurase OS=Azotobacter vinelandii (strain DJ / ATCC BAA-1303) GN=iscS PE=3 SV=1//9.96038e-125
Novel00003	125.077	28.817	2.1178	2.2282e-12	1.1539e-11	-//-
B479_06705	49.0987	11.3409	2.1142	1.1238e-05	3.1379e-05	sp|P46922|OPUAC_BACSU Glycine betaine-binding protein OpuAC OS=Bacillus subtilis (strain 168) GN=opuAC PE=1 SV=1//2.29532e-18
B479_22670	526.104	121.961	2.1089	1.0621e-46	1.943e-45	sp|Q07536|MMSA_BOVIN Methylmalonate-semialdehyde dehydrogenase [acylating], mitochondrial OS=Bos taurus GN=ALDH6A1 PE=1 SV=1//0
B479_20440	264.786	62.4679	2.0836	6.5209e-24	5.7953e-23	sp|A5VZR9|DCTA_PSEP1 C4-dicarboxylate transport protein OS=Pseudomonas putida (strain F1 / ATCC 700007) GN=dctA PE=3 SV=1//0
B479_21555	151.306	35.6959	2.0836	2.4907e-14	1.4438e-13	-//-
B479_23645	31.1067	7.34369	2.0826	0.00055089	0.0011948	sp|Q05098|PFEA_PSEAE Ferric enterobactin receptor OS=Pseudomonas aeruginosa (strain ATCC 15692 / PAO1 / 1C / PRS 101 / LMG 12228) GN=pfeA PE=2 SV=1//5.96926e-06
B479_26075	30.6731	7.25073	2.0808	0.00060779	0.0013051	-//-
B479_08385	450.993	108.761	2.0519	1.2012e-38	1.7091e-37	sp|P54527|YQIK_BACSU Uncharacterized protein YqiK OS=Bacillus subtilis (strain 168) GN=yqiK PE=4 SV=2//7.66861e-24
B479_14790	24.2784	5.85636	2.0516	0.0025625	0.0048831	-//-
B479_00515	81.7228	19.8001	2.0452	3.3994e-08	1.2585e-07	-//-
B479_20810	84.1072	20.4508	2.0401	2.295e-08	8.6439e-08	sp|O27830|HELX_METTH Uncharacterized ATP-dependent helicase MTH_1802 OS=Methanothermobacter thermautotrophicus (strain ATCC 29096 / DSM 1053 / JCM 10044 / NBRC 100330 / Delta H) GN=MTH_1802 PE=3 SV=1//8.05204e-84
B479_14890	52.0251	12.7353	2.0304	1.1967e-05	3.3217e-05	-//-
Novel00018	337.838	83.0116	2.0249	8.6074e-29	9.0821e-28	-//-
B479_02940	147.621	36.3466	2.022	1.972e-13	1.0725e-12	sp|P0AAJ7|FDOH_SHIFL Formate dehydrogenase-O iron-sulfur subunit OS=Shigella flexneri GN=fdoH PE=3 SV=1//5.44581e-139
B479_24730	78.7963	19.7071	1.9994	1.0281e-07	3.6295e-07	-//-
B479_02935	555.151	140.646	1.9808	1.1757e-44	1.9834e-43	sp|P32176|FDOG_ECOLI Formate dehydrogenase-O major subunit OS=Escherichia coli (strain K12) GN=fdoG PE=1 SV=5//0
B479_03225	81.3976	20.7297	1.9733	8.7411e-08	3.1015e-07	sp|O07576|YHDG_BACSU Uncharacterized amino acid permease YhdG OS=Bacillus subtilis (strain 168) GN=yhdG PE=2 SV=1//6.57214e-19
B479_04680	338.597	86.3581	1.9712	1.0911e-27	1.0978e-26	sp|P0AB37|YCFJ_SHIFL Uncharacterized protein YcfJ OS=Shigella flexneri GN=ycfJ PE=4 SV=1//9.90564e-32
B479_05885	100.04	25.6564	1.9632	3.475e-09	1.4107e-08	sp|P96676|YDES_BACSU Uncharacterized HTH-type transcriptional regulator YdeS OS=Bacillus subtilis (strain 168) GN=ydeS PE=4 SV=1//1.44765e-11
B479_00925	53.976	13.9437	1.9527	1.5596e-05	4.2742e-05	sp|P0AC52|ZUR_SHIFL Zinc uptake regulation protein OS=Shigella flexneri GN=zur PE=3 SV=1//4.71093e-22
B479_04415	679.578	175.598	1.9524	4.8806e-53	1.0261e-51	-//-
B479_17205	184.581	47.8734	1.947	1.5902e-15	9.7182e-15	sp|P0AAW4|YBHP_SHIFL Uncharacterized protein YbhP OS=Shigella flexneri GN=ybhP PE=4 SV=1//2.83286e-94
B479_26500	412.082	106.902	1.9466	1.0853e-32	1.2848e-31	-//-
B479_04710	218.831	56.9833	1.9412	4.862e-18	3.3989e-17	sp|P0ACD7|NIFU_SHIFL NifU-like protein OS=Shigella flexneri GN=nifU PE=3 SV=1//6.90078e-72
B479_04180	86.3833	22.4959	1.9411	5.3759e-08	1.9517e-07	-//-
B479_14560	114.889	30.2114	1.9271	4.5385e-10	1.9978e-09	-//-
B479_11630	36.3092	9.57469	1.923	0.00046777	0.0010272	sp|P39270|YJDF_ECOLI Inner membrane protein YjdF OS=Escherichia coli (strain K12) GN=yjdF PE=1 SV=1//1.45057e-21
B479_07240	139.059	36.9044	1.9138	9.1343e-12	4.5708e-11	sp|O34777|OHRR_BACSU Organic hydroperoxide resistance transcriptional regulator OS=Bacillus subtilis (strain 168) GN=ohrR PE=1 SV=1//2.10201e-38
B479_04720	51.0496	13.5719	1.9113	3.6718e-05	9.5782e-05	sp|B0KPH9|HSCB_PSEPG Co-chaperone protein HscB homolog OS=Pseudomonas putida (strain GB-1) GN=hscB PE=3 SV=1//2.60619e-107
B479_18830	878.682	233.697	1.9107	1.0132e-65	2.6431e-64	sp|P75938|FLGF_ECOLI Flagellar basal-body rod protein FlgF OS=Escherichia coli (strain K12) GN=flgF PE=3 SV=1//5.66674e-49
B479_20560	62.105	16.7325	1.8921	6.367e-06	1.8322e-05	sp|P37327|YFDC_ECOLI Inner membrane protein YfdC OS=Escherichia coli (strain K12) GN=yfdC PE=1 SV=1//1.48661e-72
B479_09610	232.27	63.2115	1.8775	4.2028e-18	2.9454e-17	-//-
B479_22210	59.0702	16.0818	1.877	1.2278e-05	3.4012e-05	-//-
B479_18870	335.454	91.4708	1.8747	2.2286e-25	2.0859e-24	sp|Q56892|FLGA_YEREN Flagella basal body P-ring formation protein FlgA OS=Yersinia enterocolitica GN=flgA PE=3 SV=1//4.09262e-08
B479_18915	52.6754	14.5015	1.8609	4.147e-05	0.00010699	sp|P09061|ODBB_PSEPU 2-oxoisovalerate dehydrogenase subunit beta OS=Pseudomonas putida GN=bkdA2 PE=1 SV=1//0
sRNA00059	48.34	13.386	1.8525	9.1662e-05	0.00022319	-//-
B479_23020	325.699	90.3553	1.8499	3.5993e-24	3.2089e-23	sp|P0ACL9|PDHR_ECOLI Pyruvate dehydrogenase complex repressor OS=Escherichia coli (strain K12) GN=pdhR PE=1 SV=1//1.37789e-62
B479_19160	270.964	75.6679	1.8403	3.2677e-20	2.4814e-19	-//-
B479_02315	1140.33	319.218	1.8368	2.1416e-79	7.6372e-78	-//-
B479_19090	140.793	39.6931	1.8266	4.2247e-11	2.0311e-10	sp|Q8FL49|AROP_ECOL6 Aromatic amino acid transport protein AroP OS=Escherichia coli O6:H1 (strain CFT073 / ATCC 700928 / UPEC) GN=aroP PE=3 SV=1//0
B479_22380	356.047	100.488	1.825	1.0445e-25	9.9078e-25	sp|Q07646|MEST_MOUSE Mesoderm-specific transcript protein OS=Mus musculus GN=Mest PE=2 SV=1//4.26839e-50
sRNA00011	38.3685	10.8761	1.8188	0.00060254	0.0012958	-//-
B479_17105	36.8511	10.5043	1.8107	0.00081064	0.0017043	sp|P0A901|BLC_ECOLI Outer membrane lipoprotein blc OS=Escherichia coli (strain K12) GN=blc PE=1 SV=1//1.42282e-31
B479_22715	55.2767	15.8029	1.8065	4.2486e-05	0.00010951	sp|Q88DZ2|YEDY_PSEPK Sulfoxide reductase catalytic subunit YedY OS=Pseudomonas putida (strain KT2440) GN=yedY PE=3 SV=2//0
B479_26035	114.455	32.7213	1.8065	3.8504e-09	1.5519e-08	sp|P46562|AL7A1_CAEEL Putative aldehyde dehydrogenase family 7 member A1 homolog OS=Caenorhabditis elegans GN=alh-9 PE=2 SV=2//1.43638e-154
B479_07155	509.629	146.595	1.7976	3.4337e-35	4.4171e-34	-//-
B479_02450	146.321	42.11	1.7969	3.366e-11	1.6266e-10	sp|Q88QU2|CCA_PSEPK Multifunctional CCA protein OS=Pseudomonas putida (strain KT2440) GN=cca PE=3 SV=1//0
B479_09220	60.3708	17.4761	1.7885	2.2259e-05	5.9894e-05	-//-
B479_18050	63.8391	18.4987	1.787	1.3126e-05	3.6184e-05	sp|Q9I104|DSBD2_PSEAE Thiol:disulfide interchange protein DsbD 2 OS=Pseudomonas aeruginosa (strain ATCC 15692 / PAO1 / 1C / PRS 101 / LMG 12228) GN=dsbD2 PE=3 SV=1//2.82924e-54
B479_19560	30.8899	9.01694	1.7764	0.0025635	0.0048831	sp|Q88E89|Y4577_PSEPK UPF0271 protein PP_4577 OS=Pseudomonas putida (strain KT2440) GN=PP_4577 PE=3 SV=1//5.6941e-176
B479_18920	89.093	26.0283	1.7752	3.0767e-07	1.0418e-06	sp|P09062|ODB2_PSEPU Lipoamide acyltransferase component of branched-chain alpha-keto acid dehydrogenase complex OS=Pseudomonas putida GN=bkdB PE=3 SV=1//0
B479_07530	202.79	59.3073	1.7737	1.1915e-14	6.9643e-14	-//-
B479_02945	124.21	36.3466	1.7729	1.5706e-09	6.5651e-09	sp|P0AEL0|FDOI_ECOLI Formate dehydrogenase, cytochrome b556(fdo) subunit OS=Escherichia coli (strain K12) GN=fdoI PE=1 SV=1//1.65041e-65
B479_22415	369.487	108.854	1.7631	3.6717e-25	3.4026e-24	sp|P0CL12|MLRA_SALTY HTH-type transcriptional regulator mlrA OS=Salmonella typhimurium (strain LT2 / SGSC1412 / ATCC 700720) GN=mlrA PE=3 SV=1//2.17747e-18
B479_17215	201.055	59.4932	1.7568	2.5453e-14	1.4724e-13	sp|Q88FN1|GLGB_PSEPK 1,4-alpha-glucan branching enzyme GlgB OS=Pseudomonas putida (strain KT2440) GN=glgB PE=3 SV=1//0
B479_22055	1168.94	349.337	1.7425	2.2482e-74	6.8845e-73	sp|P13254|MEGL_PSEPU Methionine gamma-lyase OS=Pseudomonas putida GN=mdeA PE=1 SV=2//0
B479_00825	58.745	17.5691	1.7414	4.3753e-05	0.00011267	sp|P65024|Y2609_MYCBO Uncharacterized protein Mb2609c OS=Mycobacterium bovis (strain ATCC BAA-935 / AF2122/97) GN=Mb2609c PE=4 SV=1//9.46215e-41
B479_13390	196.937	59.2143	1.7337	9.0895e-14	5.091e-13	sp|Q1JUP5|ARALA_AZOBR L-arabinolactonase OS=Azospirillum brasilense GN=araB PE=1 SV=1//1.03414e-37
B479_03490	59.1786	17.848	1.7293	4.5726e-05	0.00011732	sp|Q08597|NAC_ENTAE Nitrogen assimilation regulatory protein nac OS=Enterobacter aerogenes GN=nac PE=4 SV=1//3.90982e-11
B479_05985	141.01	42.5748	1.7277	3.2256e-10	1.447e-09	sp|Q9KMA5|HIGA2_VIBCH Antitoxin igA-2 OS=Vibrio cholerae serotype O1 (strain ATCC 39315 / El Tor Inaba N16961) GN=higA-2 PE=2 SV=1//6.38513e-30
B479_12960	78.146	23.6114	1.7267	2.8952e-06	8.6958e-06	-//-
B479_21160	836.737	254.426	1.7175	1.9608e-52	4.0323e-51	sp|P38107|MUCA_PSEAE Sigma factor AlgU negative regulatory protein OS=Pseudomonas aeruginosa (strain ATCC 15692 / PAO1 / 1C / PRS 101 / LMG 12228) GN=mucA PE=3 SV=1//3.91771e-55
B479_00570	203.982	62.8397	1.6987	9.4208e-14	5.2556e-13	sp|P67703|HIGA_SHIFL Antitoxin HigA OS=Shigella flexneri GN=higA PE=3 SV=1//2.23957e-06
B479_09725	467.25	144.085	1.6973	1.931e-29	2.1004e-28	sp|Q88KB2|NFUA_PSEPK Fe/S biogenesis protein NfuA OS=Pseudomonas putida (strain KT2440) GN=nfuA PE=3 SV=1//2.59028e-132
B479_17150	153.582	47.6875	1.6873	1.3239e-10	6.1752e-10	sp|Q8X4Z7|RUTR_ECO57 HTH-type transcriptional regulator RutR OS=Escherichia coli O157:H7 GN=rutR PE=3 SV=1//9.84087e-38
B479_07085	133.965	41.6452	1.6856	2.04e-09	8.4392e-09	-//-
B479_21550	147.404	45.9213	1.6825	3.4351e-10	1.5337e-09	sp|Q8NT41|MGTA_CORGL GDP-mannose-dependent alpha-mannosyltransferase OS=Corynebacterium glutamicum (strain ATCC 13032 / DSM 20300 / JCM 1318 / LMG 3730 / NCIMB 10025) GN=mgtA PE=1 SV=1//2.73073e-25
B479_18150	530.439	166.674	1.6702	2.7087e-32	3.1796e-31	sp|P18396|FIXG_RHIME Nitrogen fixation protein FixG OS=Rhizobium meliloti (strain 1021) GN=fixG PE=4 SV=1//1.1423e-78
B479_10755	75.8699	23.8902	1.6671	7.9569e-06	2.2666e-05	-//-
B479_17175	307.924	97.4201	1.6603	3.1044e-19	2.2368e-18	sp|Q88FN9|GLGA_PSEPK Glycogen synthase OS=Pseudomonas putida (strain KT2440) GN=glgA PE=3 SV=1//0
B479_01080	101.991	32.3494	1.6566	2.6208e-07	8.9387e-07	-//-
B479_19430	101.882	32.3494	1.6551	2.7215e-07	9.2486e-07	-//-
B479_01275	38.0434	12.1775	1.6434	0.0017982	0.0035426	sp|Q47152|YAFM_ECOLI Uncharacterized protein YafM OS=Escherichia coli (strain K12) GN=yafM PE=1 SV=1//7.08738e-07
B479_23325	68.8249	22.0311	1.6434	2.6842e-05	7.1542e-05	-//-
B479_13320	67.9578	21.8452	1.6373	3.2092e-05	8.4496e-05	sp|Q5VRB2|BASS2_ORYSJ Probable sodium/metabolite cotransporter BASS2, chloroplastic OS=Oryza sativa subsp. japonica GN=BASS2 PE=2 SV=1//3.54624e-17
B479_08890	146.971	47.3157	1.6351	1.0117e-09	4.2858e-09	-//-
sRNA00009	680.987	219.66	1.6324	2.2678e-39	3.3275e-38	-//-
B479_02950	134.29	43.3185	1.6323	5.5834e-09	2.2186e-08	sp|Q88QJ9|FDHE_PSEPK Protein FdhE homolog OS=Pseudomonas putida (strain KT2440) GN=fdhE PE=3 SV=1//1.71201e-157
B479_17125	187.832	60.7946	1.6274	6.2105e-12	3.1412e-11	sp|Q53389|AMAB2_GEOSE N-carbamoyl-L-amino acid hydrolase OS=Geobacillus stearothermophilus GN=amaB PE=1 SV=1//5.87491e-80
B479_09605	878.14	284.452	1.6263	6.1987e-50	1.2298e-48	-//-
B479_12305	495.322	160.632	1.6246	7.4019e-29	7.8396e-28	-//-
B479_00260	199.646	64.8848	1.6215	1.6195e-12	8.4492e-12	sp|Q88RW7|RECF_PSEPK DNA replication and repair protein RecF OS=Pseudomonas putida (strain KT2440) GN=recF PE=3 SV=1//0
B479_06875	48.34	15.7099	1.6215	0.0005093	0.001113	-//-
B479_17135	266.737	87.4736	1.6085	5.2923e-16	3.2769e-15	sp|Q9I676|HYDA_PSEAE D-hydantoinase/dihydropyrimidinase OS=Pseudomonas aeruginosa (strain ATCC 15692 / PAO1 / 1C / PRS 101 / LMG 12228) GN=dht PE=3 SV=1//0
B479_18720	432.025	141.947	1.6058	7.1475e-25	6.5805e-24	sp|Q06067|ATOS_ECOLI Signal transduction histidine-protein kinase AtoS OS=Escherichia coli (strain K12) GN=atoS PE=3 SV=1//6.80905e-20
B479_21165	2464.69	809.758	1.6058	8.9828e-134	6.8397e-132	sp|Q06198|RPSH_PSEAE RNA polymerase sigma-H factor OS=Pseudomonas aeruginosa (strain ATCC 15692 / PAO1 / 1C / PRS 101 / LMG 12228) GN=algU PE=3 SV=1//5.18675e-128
B479_08265	83.1318	27.3297	1.6049	6.3321e-06	1.8241e-05	-//-
B479_02930	699.087	230.35	1.6016	4.8608e-39	7.0226e-38	sp|P32176|FDOG_ECOLI Formate dehydrogenase-O major subunit OS=Escherichia coli (strain K12) GN=fdoG PE=1 SV=5//6.51094e-80
B479_22535	194.552	64.1411	1.6008	5.5446e-12	2.835e-11	sp|P94364|CYDA_BACSU Cytochrome d ubiquinol oxidase subunit 1 OS=Bacillus subtilis (strain 168) GN=cydA PE=3 SV=1//1.04593e-76
B479_15120	46.4974	15.4311	1.5913	0.00080816	0.0017017	sp|P44550|APBE_HAEIN Thiamine biosynthesis lipoprotein ApbE OS=Haemophilus influenzae (strain ATCC 51907 / DSM 11121 / KW20 / Rd) GN=apbE PE=3 SV=1//6.88661e-76
B479_00510	64.0559	21.2874	1.5893	8.587e-05	0.00021055	-//-
B479_12180	143.069	47.5946	1.5878	4.5058e-09	1.8057e-08	-//-
B479_18850	140.359	46.7579	1.5858	6.5595e-09	2.5918e-08	sp|P0A1I7|FLGC_SALTY Flagellar basal-body rod protein FlgC OS=Salmonella typhimurium (strain LT2 / SGSC1412 / ATCC 700720) GN=flgC PE=1 SV=1//9.7331e-29
B479_14475	59.1786	19.8001	1.5796	0.00017456	0.00040812	sp|P64742|Y911_MYCBO Uncharacterized protein Mb0911c OS=Mycobacterium bovis (strain ATCC BAA-935 / AF2122/97) GN=Mb0911c PE=4 SV=1//1.36254e-28
B479_12185	581.814	195.026	1.5769	6.9391e-32	8.045e-31	sp|Q8PQA7|OPGB_XANAC Phosphoglycerol transferase I OS=Xanthomonas axonopodis pv. citri (strain 306) GN=opgB PE=3 SV=2//6.43614e-12
sRNA00004	176.56	59.3073	1.5739	1.0383e-10	4.8671e-10	-//-
B479_25555	56.9025	19.1494	1.5712	0.00025019	0.00057305	sp|P0AC28|YGFA_ECOLI Uncharacterized protein YgfA OS=Escherichia coli (strain K12) GN=ygfA PE=1 SV=1//9.01936e-34
B479_17195	239.857	80.8736	1.5684	6.0677e-14	3.4604e-13	-//-
B479_09305	70.7758	24.0762	1.5557	5.2069e-05	0.00013156	sp|P44031|Y660_HAEIN Uncharacterized protein HI_0660 OS=Haemophilus influenzae (strain ATCC 51907 / DSM 11121 / KW20 / Rd) GN=HI_0660 PE=4 SV=1//2.21619e-07
B479_03230	1274.61	434.951	1.5511	8.9199e-66	2.3486e-64	sp|Q9RYG9|ALDH_DEIRA Aldehyde dehydrogenase OS=Deinococcus radiodurans (strain ATCC 13939 / DSM 20539 / JCM 16871 / LMG 4051 / NBRC 15346 / NCIMB 9279 / R1 / VKM B-1422) GN=aldA PE=3 SV=1//0
B479_25600	537.918	183.778	1.5494	1.073e-28	1.128e-27	sp|P39163|CHAC_ECOLI Cation transport protein ChaC OS=Escherichia coli (strain K12) GN=chaC PE=3 SV=3//2.23289e-23
B479_07105	69.2584	23.7043	1.5468	6.86e-05	0.00017043	-//-
B479_16595	40.753	14.0367	1.5377	0.0023918	0.0045964	-//-
B479_22065	41.2949	14.3156	1.5284	0.0023722	0.0045649	sp|Q06584|PYS2_PSEAE Pyocin-S2 OS=Pseudomonas aeruginosa (strain ATCC 15692 / PAO1 / 1C / PRS 101 / LMG 12228) GN=pys2 PE=1 SV=3//1.38372e-44
B479_01350	76.1951	26.4931	1.5241	3.8337e-05	9.9453e-05	-//-
B479_12535	128.654	44.9917	1.5158	1.0252e-07	3.6239e-07	-//-
B479_08245	212.544	74.3665	1.515	8.0416e-12	4.0601e-11	sp|Q48455|YC09_KLEPN Uncharacterized 44.6 kDa protein in cps region OS=Klebsiella pneumoniae PE=4 SV=1//4.84686e-10
B479_05860	114.022	40.065	1.5089	6.081e-07	1.9669e-06	sp|Q10859|Y1998_MYCTU Uncharacterized protein Rv1998c/MT2054 OS=Mycobacterium tuberculosis GN=Rv1998c PE=2 SV=1//1.95296e-17
B479_17440	60.2624	21.1945	1.5076	0.00029056	0.00065696	sp|P77526|YFCG_ECOLI Disulfide-bond oxidoreductase YfcG OS=Escherichia coli (strain K12) GN=yfcG PE=1 SV=1//1.3303e-42
B479_11800	169.082	59.7721	1.5002	1.5299e-09	6.4042e-09	-//-
B479_01285	989.127	349.801	1.4996	2.4242e-48	4.7101e-47	-//-
B479_16515	387.804	138.043	1.4902	9.806e-20	7.1943e-19	sp|Q48IV1|LOVHK_PSE14 Blue-light-activated protein OS=Pseudomonas syringae pv. phaseolicola (strain 1448A / Race 6) GN=PSPPH_2483 PE=3 SV=2//2.51798e-56
B479_21525	223.925	79.944	1.486	5.6308e-12	2.8686e-11	sp|Q52154|PCAR_PSEPU Pca regulon regulatory protein OS=Pseudomonas putida GN=pcaR PE=2 SV=1//0
B479_08935	44.2213	15.8029	1.4846	0.0022258	0.0043098	sp|P75804|YLII_ECOLI Soluble aldose sugar dehydrogenase YliI OS=Escherichia coli (strain K12) GN=yliI PE=1 SV=1//4.39434e-150
B479_23410	1369.45	490.726	1.4806	1.1137e-64	2.8267e-63	-//-
B479_19595	213.736	76.7834	1.477	2.2217e-11	1.0962e-10	-//-
B479_01510	189.241	68.1383	1.4737	3.3429e-10	1.4949e-09	sp|P77302|YDAM_ECOLI Probable diguanylate cyclase YdaM OS=Escherichia coli (strain K12) GN=ydaM PE=1 SV=2//9.93649e-27
B479_18650	193.577	69.8116	1.4714	2.2416e-10	1.0235e-09	sp|Q51466|FLIN_PSEAE Flagellar motor switch protein FliN OS=Pseudomonas aeruginosa (strain ATCC 15692 / PAO1 / 1C / PRS 101 / LMG 12228) GN=fliN PE=3 SV=2//2.67935e-57
B479_22665	113.48	40.9945	1.4689	1.2396e-06	3.8845e-06	sp|Q54CX6|3HIDH_DICDI Probable 3-hydroxyisobutyrate dehydrogenase, mitochondrial OS=Dictyostelium discoideum GN=hibA PE=3 SV=1//1.82446e-107
B479_03260	229.886	83.3834	1.4631	6.1846e-12	3.1338e-11	sp|Q8RY89|PI5K8_ARATH Phosphatidylinositol 4-phosphate 5-kinase 8 OS=Arabidopsis thaliana GN=PIP5K8 PE=2 SV=1//7.63935e-10
B479_04700	54.7347	20.079	1.4468	0.00090665	0.0018963	sp|O69219|YOR2_AZOVI Putative HTH-type transcriptional regulator ORF2 OS=Azotobacter vinelandii PE=4 SV=1//5.92079e-69
B479_18570	417.935	153.753	1.4427	6.0222e-20	4.4648e-19	sp|P37522|SOJ_BACSU Sporulation initiation inhibitor protein soj OS=Bacillus subtilis (strain 168) GN=soj PE=1 SV=1//7.89329e-33
B479_17770	271.289	100.023	1.4395	1.9698e-13	1.0725e-12	sp|B0KNV2|GPDA_PSEPG Glycerol-3-phosphate dehydrogenase [NAD(P)+] OS=Pseudomonas putida (strain GB-1) GN=gpsA PE=3 SV=1//0
B479_25645	195.094	72.0426	1.4372	4.8498e-10	2.1249e-09	sp|P0ABU6|ELBB_SHIFL Enhancing lycopene biosynthesis protein 2 OS=Shigella flexneri GN=elbB PE=3 SV=1//4.23746e-82
B479_17765	66.9823	24.8198	1.4323	0.00027874	0.00063227	-//-
B479_18845	157.051	58.3777	1.4277	2.8957e-08	1.0777e-07	sp|P0A1I9|FLGD_SALTY Basal-body rod modification protein FlgD OS=Salmonella typhimurium (strain LT2 / SGSC1412 / ATCC 700720) GN=flgD PE=1 SV=1//8.14362e-21
B479_17180	164.421	61.2594	1.4244	1.4864e-08	5.6589e-08	sp|Q55088|TREZ_SULSF Malto-oligosyltrehalose trehalohydrolase OS=Sulfolobus solfataricus GN=treZ PE=1 SV=2//1.56432e-102
B479_07090	203.657	76.0398	1.4213	3.1896e-10	1.4332e-09	sp|P96654|YDDQ_BACSU Uncharacterized isochorismatase family protein YddQ OS=Bacillus subtilis (strain 168) GN=yddQ PE=3 SV=1//1.15161e-38
B479_00415	199.321	74.5524	1.4188	5.2681e-10	2.301e-09	-//-
B479_09515	133.856	50.1974	1.415	3.8501e-07	1.2851e-06	-//-
B479_16085	1764.08	665.766	1.4058	5.9085e-75	1.8916e-73	-//-
B479_23345	172.225	65.1637	1.4022	1.1572e-08	4.4538e-08	sp|P0AE12|AMN_ECOLI AMP nucleosidase OS=Escherichia coli (strain K12) GN=amn PE=1 SV=1//2.58683e-173
B479_00465	616.389	233.232	1.4021	3.6174e-27	3.551e-26	sp|Q44006|CZCR_RALME Transcriptional activator protein CzcR OS=Ralstonia metallidurans (strain CH34 / ATCC 43123 / DSM 2839) GN=czcR PE=2 SV=1//2.84573e-80
B479_19405	84.6492	32.1635	1.3961	6.811e-05	0.00016936	sp|Q88EA7|DEF2_PSEPK Peptide deformylase 2 OS=Pseudomonas putida (strain KT2440) GN=def2 PE=3 SV=1//3.14931e-122
B479_24625	74.7861	28.4452	1.3946	0.00018433	0.00042932	sp|Q88CZ7|HUTH_PSEPK Histidine ammonia-lyase OS=Pseudomonas putida (strain KT2440) GN=hutH PE=3 SV=1//0
B479_22405	80.4221	30.6762	1.3905	0.00011043	0.00026635	sp|P58724|PHOT_LISMO Blue-light photoreceptor OS=Listeria monocytogenes serovar 1/2a (strain ATCC BAA-679 / EGD-e) GN=lmo0799 PE=3 SV=1//1.16298e-31
B479_17830	1742.3	670.507	1.3777	3.5304e-71	1.036e-69	-//-
B479_24900	69.8003	26.9579	1.3725	0.00037764	0.00084037	sp|P43269|NUC_STAIN Thermonuclease OS=Staphylococcus intermedius GN=nucI PE=3 SV=1//2.68798e-12
B479_10015	86.4917	33.4649	1.3699	7.8169e-05	0.00019301	-//-
B479_00995	148.272	57.5411	1.3656	2.5335e-07	8.6514e-07	sp|Q88RJ6|ALGB_PSEPK Alginate biosynthesis transcriptional regulatory protein AlgB OS=Pseudomonas putida (strain KT2440) GN=algB PE=3 SV=1//0
Novel00031	58070.2	22635.1	1.3592	0	0	-//-
Novel00032	244.626	96.0258	1.3491	6.1292e-11	2.9168e-10	-//-
B479_11095	130.605	51.3129	1.3478	1.8035e-06	5.5516e-06	-//-
B479_21155	621.592	244.48	1.3463	2.3577e-25	2.1994e-24	sp|P38108|MUCB_PSEAE Sigma factor AlgU regulatory protein MucB OS=Pseudomonas aeruginosa (strain ATCC 15692 / PAO1 / 1C / PRS 101 / LMG 12228) GN=mucB PE=3 SV=1//3.4735e-120
B479_18300	68.7165	27.1438	1.34	0.00057627	0.0012441	sp|O13842|CDA1_SCHPO Chitin deacetylase 1 OS=Schizosaccharomyces pombe (strain 972 / ATCC 24843) GN=cda1 PE=1 SV=1//6.81053e-88
B479_19745	127.461	50.7551	1.3284	3.3685e-06	1.001e-05	sp|Q88NF9|MQO2_PSEPK Probable malate:quinone oxidoreductase 2 OS=Pseudomonas putida (strain KT2440) GN=mqo2 PE=3 SV=1//0
B479_18925	128.437	51.2199	1.3263	3.2095e-06	9.5886e-06	sp|P09063|DLDH1_PSEPU Dihydrolipoyl dehydrogenase OS=Pseudomonas putida GN=lpdV PE=1 SV=1//0
B479_26550	77.6041	30.9551	1.326	0.00029582	0.00066832	sp|P31047|YLP1_PSEPU Uncharacterized protein in lpd-3 5&apos;region (Fragment) OS=Pseudomonas putida PE=4 SV=1//1.07435e-94
B479_09600	535.1	214.176	1.321	2.86e-21	2.2507e-20	-//-
B479_18900	180.137	72.1355	1.3203	4.0279e-08	1.4776e-07	-//-
B479_22350	205.824	82.5468	1.3181	4.6844e-09	1.8746e-08	sp|Q9HYI6|Y3419_PSEAE UPF0162 protein PA3419 OS=Pseudomonas aeruginosa (strain ATCC 15692 / PAO1 / 1C / PRS 101 / LMG 12228) GN=PA3419 PE=3 SV=1//1.26149e-76
B479_20450	120.416	48.3382	1.3168	7.6096e-06	2.1721e-05	sp|Q8X738|PHOP_ECO57 Transcriptional regulatory protein PhoP OS=Escherichia coli O157:H7 GN=phoP PE=3 SV=1//3.02842e-59
B479_06575	123.885	49.7326	1.3167	5.6341e-06	1.6364e-05	sp|O31670|YKVA_BACSU Uncharacterized membrane protein YkvA OS=Bacillus subtilis (strain 168) GN=ykvA PE=4 SV=1//1.13829e-08
B479_15610	97.4387	39.2283	1.3126	5.9966e-05	0.00014977	sp|P20370|DC4C_ACIAD 4-carboxymuconolactone decarboxylase OS=Acinetobacter sp. (strain ADP1) GN=pcaC PE=4 SV=2//8.70398e-33
B479_16070	143.177	57.9129	1.3058	1.3077e-06	4.0799e-06	sp|P52942|SP0F_BACTK Sporulation initiation phosphotransferase F OS=Bacillus thuringiensis subsp. kurstaki GN=spo0F PE=3 SV=1//9.20577e-08
B479_12495	114.78	46.4791	1.3042	1.5141e-05	4.1576e-05	sp|P0A9U3|YBIT_ECOLI Uncharacterized ABC transporter ATP-binding protein YbiT OS=Escherichia coli (strain K12) GN=ybiT PE=3 SV=1//0
Novel00030	362.658	147.525	1.2977	1.9948e-14	1.1611e-13	sp|Q88NA9|CYSD_PSEPK Sulfate adenylyltransferase subunit 2 OS=Pseudomonas putida (strain KT2440) GN=cysD PE=3 SV=1//6.7547e-59
B479_19410	246.252	101.51	1.2785	5.3988e-10	2.3545e-09	sp|O34437|YFKH_BACSU Putative ribonuclease-like protein YfkH OS=Bacillus subtilis (strain 168) GN=yfkH PE=4 SV=1//1.93026e-37
B479_06380	176.994	73.0651	1.2764	1.4946e-07	5.2112e-07	sp|Q44091|SNDH_ACELI L-sorbosone dehydrogenase OS=Acetobacter liquefaciens PE=4 SV=1//2.59408e-151
B479_02380	192.059	79.7581	1.2678	5.5276e-08	2.0042e-07	sp|Q88QV3|PQQF_PSEPK Coenzyme PQQ synthesis protein F OS=Pseudomonas putida (strain KT2440) GN=pqqF PE=3 SV=1//0
B479_13185	255.79	106.344	1.2662	3.7987e-10	1.688e-09	sp|Q02998|YH19_RHOCA Uncharacterized 104.1 kDa protein in hypE 3&apos;region OS=Rhodobacter capsulatus PE=4 SV=1//1.19806e-132
B479_08390	109.036	45.4565	1.2622	4.6071e-05	0.00011799	-//-
B479_12485	76.4119	32.0706	1.2525	0.00071627	0.0015197	-//-
B479_18655	320.713	134.696	1.2516	4.3254e-12	2.2237e-11	sp|Q51465|FLIM_PSEAE Flagellar motor switch protein FliM OS=Pseudomonas aeruginosa (strain ATCC 15692 / PAO1 / 1C / PRS 101 / LMG 12228) GN=fliM PE=3 SV=2//0
B479_04705	535.425	225.795	1.2457	5.3466e-19	3.8327e-18	sp|B0KPH6|ISCS_PSEPG Cysteine desulfurase OS=Pseudomonas putida (strain GB-1) GN=iscS PE=3 SV=1//0
B479_07290	371.004	157.378	1.2372	1.8622e-13	1.0187e-12	sp|B0KUP8|HTPX_PSEPG Protease HtpX OS=Pseudomonas putida (strain GB-1) GN=htpX PE=3 SV=1//0
B479_26400	465.733	198.837	1.2279	2.8778e-16	1.8097e-15	-//-
B479_23740	107.302	45.8284	1.2274	8.7384e-05	0.00021389	sp|P37645|YHJG_ECOLI Uncharacterized protein YhjG OS=Escherichia coli (strain K12) GN=yhjG PE=4 SV=3//0
B479_26480	238.015	101.789	1.2255	5.4248e-09	2.1586e-08	sp|P46118|HEXR_ECOLI HTH-type transcriptional regulator HexR OS=Escherichia coli (strain K12) GN=hexR PE=3 SV=2//1.52829e-69
B479_20285	175.476	75.575	1.2153	6.9048e-07	2.2181e-06	sp|P50600|TOLA_PSEAE Protein TolA OS=Pseudomonas aeruginosa (strain ATCC 15692 / PAO1 / 1C / PRS 101 / LMG 12228) GN=tolA PE=1 SV=2//4.00003e-29
B479_06245	2751.15	1189.96	1.2091	3.1304e-85	1.2969e-83	sp|P0AD17|YOHC_ECOLI Inner membrane protein YohC OS=Escherichia coli (strain K12) GN=yohC PE=1 SV=1//3.94964e-56
B479_11805	76.4119	33.0931	1.2073	0.0011452	0.0023533	sp|A4VNV6|LEU1_PSEU5 2-isopropylmalate synthase OS=Pseudomonas stutzeri (strain A1501) GN=leuA PE=3 SV=1//0
B479_23385	213.52	92.8652	1.2012	6.4148e-08	2.3051e-07	sp|P0A9K6|PHOL_SHIFL PhoH-like protein OS=Shigella flexneri GN=ybeZ PE=3 SV=2//3.23398e-131
B479_21560	139.276	60.6087	1.2003	1.2802e-05	3.5395e-05	-//-
B479_16045	70.9926	30.9551	1.1975	0.0018888	0.0037057	sp|Q9HUI2|ARUR_PSEAE Transcriptional regulatory protein AruR OS=Pseudomonas aeruginosa (strain ATCC 15692 / PAO1 / 1C / PRS 101 / LMG 12228) GN=aruR PE=3 SV=1//4.86248e-11
B479_10995	77.6041	33.9297	1.1936	0.0012075	0.002467	sp|Q28CR0|GLOD5_XENTR Glyoxalase domain-containing protein 5 OS=Xenopus tropicalis GN=glod5 PE=2 SV=1//3.71038e-09
B479_02345	68.9333	30.3044	1.1857	0.0024552	0.0046959	sp|Q9I5W9|Y567_PSEAE UPF0057 membrane protein PA0567 OS=Pseudomonas aeruginosa (strain ATCC 15692 / PAO1 / 1C / PRS 101 / LMG 12228) GN=PA0567 PE=3 SV=1//3.41571e-20
B479_16510	292.75	128.747	1.1851	4.4025e-10	1.9418e-09	sp|Q8VL13|KAIC_CYAP8 Circadian clock protein kinase KaiC OS=Cyanothece sp. (strain PCC 8801) GN=kaiC PE=3 SV=1//3.16059e-43
B479_18665	887.028	390.61	1.1833	2.1409e-27	2.1313e-26	-//-
Novel00017	93.2116	41.1805	1.1786	0.00046726	0.0010268	-//-
B479_00795	78.2544	34.5804	1.1782	0.0013513	0.002733	-//-
Novel00007	489.361	216.314	1.1778	1.1273e-15	6.934e-15	-//-
B479_17630	189.566	83.8482	1.1769	6.2956e-07	2.034e-06	sp|P75672|YAFS_ECOLI Uncharacterized protein YafS OS=Escherichia coli (strain K12) GN=yafS PE=4 SV=2//8.97461e-12
B479_00575	288.739	128.096	1.1725	9.1302e-10	3.8914e-09	sp|P64580|HIGB_SHIFL mRNA interferase HigB OS=Shigella flexneri GN=higB PE=3 SV=1//1.55348e-07
B479_26375	193.143	85.7074	1.1722	5.5358e-07	1.8018e-06	sp|Q5HPF2|PSTS_STAEQ Phosphate-binding protein PstS OS=Staphylococcus epidermidis (strain ATCC 35984 / RP62A) GN=pstS PE=3 SV=1//1.57323e-22
B479_18820	135.374	60.4228	1.1638	3.2045e-05	8.4452e-05	sp|B0KR09|FLGH_PSEPG Flagellar L-ring protein OS=Pseudomonas putida (strain GB-1) GN=flgH PE=3 SV=1//1.32294e-162
B479_01095	320.28	143.156	1.1617	1.7219e-10	7.9266e-10	-//-
B479_08335	273.89	123.355	1.1508	5.1595e-09	2.0618e-08	sp|O34970|YTTP_BACSU Probable HTH-type transcriptional regulator YttP OS=Bacillus subtilis (strain 168) GN=yttP PE=2 SV=1//1.40224e-06
B479_04725	139.817	63.1186	1.1474	3.18e-05	8.3885e-05	sp|Q88PK4|HSCA_PSEPK Chaperone protein HscA homolog OS=Pseudomonas putida (strain KT2440) GN=hscA PE=3 SV=1//0
B479_21695	429.315	193.911	1.1466	3.2125e-13	1.7338e-12	sp|P09223|SODF_PSEPU Superoxide dismutase [Fe] OS=Pseudomonas putida GN=sodB PE=1 SV=3//5.33251e-145
B479_01710	471.152	213.246	1.1437	2.742e-14	1.5798e-13	-//-
B479_12570	113.046	51.2199	1.1421	0.00019801	0.00045837	sp|P0ADB3|OSME_SHIFL Osmotically-inducible lipoprotein E OS=Shigella flexneri GN=osmE PE=4 SV=1//3.00643e-13
Novel00019	86.275	39.1354	1.1405	0.0011711	0.002403	-//-
B479_19325	216.988	98.9075	1.1335	3.1813e-07	1.0733e-06	sp|Q0BTE0|FABH_GRABC 3-oxoacyl-[acyl-carrier-protein] synthase 3 OS=Granulibacter bethesdensis (strain ATCC BAA-1260 / CGDNIH1) GN=fabH PE=3 SV=1//1.6786e-32
B479_09615	358.106	163.234	1.1334	5.1054e-11	2.4378e-10	-//-
B479_16705	124.102	56.7974	1.1276	0.00012115	0.00029048	-//-
B479_15500	253.839	116.57	1.1227	4.4838e-08	1.6384e-07	-//-
B479_09705	154.666	71.2059	1.1191	2.0947e-05	5.6472e-05	-//-
B479_13660	382.493	176.435	1.1163	2.5183e-11	1.2339e-10	-//-
B479_13500	400.376	184.801	1.1154	9.0901e-12	4.5568e-11	sp|P60005|USPE_PHOLL Universal stress protein E OS=Photorhabdus luminescens subsp. laumondii (strain TT01) GN=uspE PE=3 SV=1//4.27532e-23
B479_12765	80.097	37.0903	1.1107	0.0024	0.0046058	sp|O26373|Y273_METTH UPF0098 protein MTH_273 OS=Methanothermobacter thermautotrophicus (strain ATCC 29096 / DSM 1053 / JCM 10044 / NBRC 100330 / Delta H) GN=MTH_273 PE=3 SV=1//3.11447e-17
B479_26390	133.639	61.9101	1.1101	8.899e-05	0.00021706	sp|Q40784|AAPC_CENCI Putative glucose-6-phosphate 1-epimerase OS=Cenchrus ciliaris PE=2 SV=1//1.97734e-45
B479_22325	3242.9	1504.99	1.1075	8.8987e-83	3.4342e-81	-//-
B479_22345	577.695	268.463	1.1056	5.0078e-16	3.1144e-15	sp|P13154|DHLE_GEOSE Leucine dehydrogenase OS=Geobacillus stearothermophilus GN=ldh PE=1 SV=3//3.52734e-81
B479_26325	1285.56	599.394	1.1008	2.0949e-33	2.5439e-32	-//-
B479_00400	462.698	216.314	1.0969	6.2766e-13	3.3239e-12	-//-
B479_05430	82.915	38.9495	1.09	0.0025017	0.0047815	-//-
B479_25455	229.886	109.133	1.0748	7.2933e-07	2.3323e-06	sp|P78061|PUUA_ECOLI Gamma-glutamylputrescine synthetase PuuA OS=Escherichia coli (strain K12) GN=puuA PE=1 SV=2//4.90043e-132
B479_09430	859.606	409.202	1.0709	1.4332e-21	1.1438e-20	sp|Q66IM5|GTL3B_XENTR Protein GTLF3B OS=Xenopus tropicalis GN=gtlf3b PE=3 SV=1//2.20748e-11
Novel00006	316.161	150.685	1.0691	7.7661e-09	3.0388e-08	-//-
B479_09595	2438.03	1164.02	1.0666	1.2713e-57	2.9118e-56	-//-
B479_09455	207.342	99.5582	1.0584	3.8217e-06	1.1274e-05	sp|O05927|CYSH_PSEAE Phosphoadenosine phosphosulfate reductase OS=Pseudomonas aeruginosa (strain ATCC 15692 / PAO1 / 1C / PRS 101 / LMG 12228) GN=cysH PE=1 SV=2//1.34482e-159
B479_23315	115.106	55.3101	1.0573	0.00058429	0.0012604	-//-
B479_12550	841.94	405.669	1.0534	1.9997e-20	1.5268e-19	-//-
B479_20625	272.265	131.35	1.0516	1.4762e-07	5.1535e-07	-//-
B479_00450	180.57	87.2877	1.0487	1.9891e-05	5.3728e-05	sp|P94178|CZCD_ALCSC Cation efflux system protein CzcD OS=Alcaligenes sp. (strain CT14) GN=czcD PE=3 SV=1//4.99612e-89
B479_18620	950.217	459.678	1.0476	1.4111e-22	1.2083e-21	sp|P76298|FLHA_ECOLI Flagellar biosynthesis protein FlhA OS=Escherichia coli (strain K12) GN=flhA PE=1 SV=1//0
B479_08450	250.371	121.217	1.0465	5.4157e-07	1.7659e-06	-//-
B479_03255	2041.23	991.027	1.0424	4.348e-46	7.7529e-45	sp|P45469|YRAR_ECOLI Uncharacterized protein YraR OS=Escherichia coli (strain K12) GN=yraR PE=4 SV=2//2.26361e-59
B479_11400	337.188	163.792	1.0417	7.2867e-09	2.8631e-08	sp|P21158|CSGA_MYXXA C-factor OS=Myxococcus xanthus GN=csgA PE=1 SV=1//3.39383e-13
B479_00590	223.383	108.947	1.0359	2.9119e-06	8.7365e-06	sp|Q54EJ5|GLOB2_DICDI Glyoxylase B2 OS=Dictyostelium discoideum GN=gloB2 PE=3 SV=1//1.97174e-105
B479_18825	324.398	158.308	1.035	1.7942e-08	6.8032e-08	sp|P0A1J3|FLGG_SALTY Flagellar basal-body rod protein FlgG OS=Salmonella typhimurium (strain LT2 / SGSC1412 / ATCC 700720) GN=flgG PE=1 SV=1//2.89144e-101
sRNA00073	171.141	83.7553	1.0309	4.692e-05	0.00011995	-//-
B479_18715	304.347	149.105	1.0294	6.0006e-08	2.1674e-07	sp|Q06065|ATOC_ECOLI Acetoacetate metabolism regulatory protein AtoC OS=Escherichia coli (strain K12) GN=atoC PE=3 SV=2//4.60077e-100
B479_06565	112.396	55.1242	1.0278	0.001013	0.0021016	-//-
B479_05060	2979.95	1471.43	1.0181	5.6173e-63	1.3761e-61	sp|P0A148|HPF_PSEPU Ribosome hibernation promoting factor OS=Pseudomonas putida GN=hpf PE=3 SV=1//6.56256e-68
B479_18955	1472.2	729.443	1.0131	1.2903e-31	1.4717e-30	-//-
B479_12710	178.403	88.4961	1.0115	4.8506e-05	0.00012345	sp|Q9Z3R3|ACSA1_RHIME Acetyl-coenzyme A synthetase 1 OS=Rhizobium meliloti (strain 1021) GN=acsA1 PE=3 SV=2//0
B479_01060	191.301	94.9103	1.0112	2.6015e-05	6.9405e-05	sp|P0AF44|YJBB_SHIFL Uncharacterized protein YjbB OS=Shigella flexneri GN=yjbB PE=4 SV=1//7.05516e-161
B479_10030	507.028	251.824	1.0097	8.1844e-12	4.1248e-11	-//-
B479_02330	156.509	78.0848	1.0031	0.00016473	0.00038706	sp|Q06319|ACDS_MEGEL Acyl-CoA dehydrogenase, short-chain specific OS=Megasphaera elsdenii PE=1 SV=1//2.61505e-33
B479_20565	204.74	102.347	1.0003	1.7471e-05	4.7418e-05	sp|P64760|Y930_MYCBO Uncharacterized protein Mb0930 OS=Mycobacterium bovis (strain ATCC BAA-935 / AF2122/97) GN=Mb0930 PE=4 SV=1//5.82982e-71
B479_07235	775.391	1554.45	-1.0034	4.5271e-96	2.3189e-94	sp|P0A0V5|OHR_XANCH Organic hydroperoxide resistance protein OS=Xanthomonas campestris pv. phaseoli GN=ohr PE=3 SV=1//1.84853e-49
B479_02570	21.4604	43.0396	-1.004	0.00053999	0.0011738	sp|Q88QS0|ESTP_PSEPK Esterase EstP OS=Pseudomonas putida (strain KT2440) GN=estP PE=1 SV=1//0
B479_14500	111.095	223.378	-1.0077	2.7677e-15	1.6697e-14	sp|P31600|NFRA_ECOLI Bacteriophage N4 adsorption protein A OS=Escherichia coli (strain K12) GN=nfrA PE=4 SV=1//1.79937e-11
B479_23445	100.04	201.254	-1.0084	6.2443e-14	3.5468e-13	sp|Q88DM5|LIPA_PSEPK Lipoyl synthase OS=Pseudomonas putida (strain KT2440) GN=lipA PE=3 SV=1//0
B479_25425	67.8494	136.556	-1.0091	6.3085e-10	2.7177e-09	sp|P31134|POTG_ECOLI Putrescine transport ATP-binding protein PotG OS=Escherichia coli (strain K12) GN=potG PE=3 SV=2//2.2436e-144
B479_18580	24.0616	48.4312	-1.0092	0.00023134	0.00053161	sp|P28611|MOTA_BACSU Motility protein A OS=Bacillus subtilis (strain 168) GN=motA PE=3 SV=1//3.66493e-45
B479_05770	28.7222	57.9129	-1.0117	5.5172e-05	0.00013878	sp|Q88MS5|CHEB3_PSEPK Chemotaxis response regulator protein-glutamate methylesterase of group 3 operon OS=Pseudomonas putida (strain KT2440) GN=cheB3 PE=3 SV=1//0
B479_07070	19.6178	39.6931	-1.0167	0.00081229	0.0017052	-//-
B479_14000	26.5545	53.7298	-1.0168	9.7781e-05	0.00023727	sp|P77569|MHPR_ECOLI Mhp operon transcriptional activator OS=Escherichia coli (strain K12) GN=mhpR PE=4 SV=2//2.25903e-06
B479_03305	29.6977	60.1439	-1.0181	3.7031e-05	9.6419e-05	sp|P37799|BCCP_PSEAE Biotin carboxyl carrier protein of acetyl-CoA carboxylase OS=Pseudomonas aeruginosa (strain ATCC 15692 / PAO1 / 1C / PRS 101 / LMG 12228) GN=accB PE=3 SV=1//5.52883e-62
B479_24405	40.4278	82.082	-1.0217	1.3664e-06	4.2535e-06	sp|Q56310|CHEA_THEMA Chemotaxis protein CheA OS=Thermotoga maritima (strain ATCC 43589 / MSB8 / DSM 3109 / JCM 10099) GN=cheA PE=1 SV=2//8.51864e-62
B479_09270	21.2436	43.1326	-1.0218	0.0004632	0.0010203	sp|Q8UBB7|UGPC2_AGRT5 sn-glycerol-3-phosphate import ATP-binding protein UgpC 2 OS=Agrobacterium tumefaciens (strain C58 / ATCC 33970) GN=ugpC2 PE=3 SV=2//1.83943e-69
B479_20885	362.767	738.459	-1.0255	8.6971e-48	1.6668e-46	sp|P59604|ASSY_PSEPK Argininosuccinate synthase OS=Pseudomonas putida (strain KT2440) GN=argG PE=3 SV=1//0
B479_05750	17.3417	35.3241	-1.0264	0.0014867	0.0029666	sp|Q52881|CHEW_RHIME Chemotaxis protein CheW OS=Rhizobium meliloti (strain 1021) GN=cheW PE=3 SV=2//3.91872e-09
B479_07185	17.992	36.7185	-1.0291	0.0011759	0.002411	sp|P42125|ECI1_MOUSE Enoyl-CoA delta isomerase 1, mitochondrial OS=Mus musculus GN=Eci1 PE=2 SV=2//2.28742e-11
B479_21140	123.993	253.125	-1.0296	1.5681e-17	1.0594e-16	sp|Q88MY7|LEPA_PSEPK Elongation factor 4 OS=Pseudomonas putida (strain KT2440) GN=lepA PE=3 SV=1//0
B479_06660	67.3075	137.485	-1.0304	3.3099e-10	1.4825e-09	sp|Q88M43|MINE_PSEPK Cell division topological specificity factor OS=Pseudomonas putida (strain KT2440) GN=minE PE=3 SV=1//5.01742e-56
B479_23785	103.075	210.736	-1.0317	6.9372e-15	4.1145e-14	sp|Q8FYS6|LIVB1_BRUSU Leu/Ile/Val-binding protein homolog 1 OS=Brucella suis biovar 1 (strain 1330) GN=BR1785 PE=3 SV=1//9.70996e-115
B479_09115	25.3622	51.8706	-1.0322	0.00011175	0.00026932	sp|P96654|YDDQ_BACSU Uncharacterized isochorismatase family protein YddQ OS=Bacillus subtilis (strain 168) GN=yddQ PE=3 SV=1//1.14459e-38
B479_22040	48.4484	99.0934	-1.0323	9.2691e-08	3.2847e-07	sp|Q88NA1|SYW_PSEPK Tryptophan--tRNA ligase OS=Pseudomonas putida (strain KT2440) GN=trpS PE=3 SV=1//0
B479_11430	18.9675	38.8565	-1.0346	0.00081206	0.0017052	-//-
B479_05390	88.1175	180.618	-1.0354	5.0666e-13	2.6932e-12	sp|O68282|G6PD_PSEAE Glucose-6-phosphate 1-dehydrogenase OS=Pseudomonas aeruginosa (strain ATCC 15692 / PAO1 / 1C / PRS 101 / LMG 12228) GN=zwf PE=1 SV=1//0
B479_02700	113.046	231.931	-1.0368	2.5658e-16	1.628e-15	sp|B1JE13|RL11_PSEPW 50S ribosomal protein L11 OS=Pseudomonas putida (strain W619) GN=rplK PE=3 SV=1//2.58412e-86
Novel00005	237.365	487.194	-1.0374	1.5291e-32	1.8024e-31	-//-
B479_12450	16.7998	34.5804	-1.0415	0.0015146	0.0030157	sp|Q9HZQ2|COBW_PSEAE Protein CobW OS=Pseudomonas aeruginosa (strain ATCC 15692 / PAO1 / 1C / PRS 101 / LMG 12228) GN=cobW PE=3 SV=1//0
B479_04760	41.5117	85.5215	-1.0428	5.9794e-07	1.9407e-06	sp|B0KPI7|ISPG_PSEPG 4-hydroxy-3-methylbut-2-en-1-yl diphosphate synthase OS=Pseudomonas putida (strain GB-1) GN=ispG PE=3 SV=1//0
B479_12315	103.075	212.502	-1.0438	3.439e-15	2.0702e-14	sp|P39879|Y2026_PSEAE Uncharacterized protein PA2026 OS=Pseudomonas aeruginosa (strain ATCC 15692 / PAO1 / 1C / PRS 101 / LMG 12228) GN=PA2026 PE=4 SV=2//1.68429e-141
B479_24040	53.7593	110.899	-1.0447	1.2642e-08	4.8457e-08	sp|Q9HUJ8|PARE_PSEAE DNA topoisomerase 4 subunit B OS=Pseudomonas aeruginosa (strain ATCC 15692 / PAO1 / 1C / PRS 101 / LMG 12228) GN=parE PE=3 SV=1//0
B479_24705	66.2236	136.741	-1.046	2.5434e-10	1.1576e-09	sp|Q88CY4|THII_PSEPK tRNA sulfurtransferase OS=Pseudomonas putida (strain KT2440) GN=thiI PE=3 SV=1//0
B479_23420	39.0188	80.6877	-1.0482	1.1497e-06	3.6111e-06	sp|Q6D7L7|LPTE_ERWCT LPS-assembly lipoprotein LptE OS=Erwinia carotovora subsp. atroseptica (strain SCRI 1043 / ATCC BAA-672) GN=lptE PE=3 SV=1//2.39535e-10
B479_04245	24.17	50.1044	-1.0517	0.0001226	0.00029343	-//-
B479_23495	15.7159	32.6283	-1.0539	0.0019133	0.003751	sp|B0KJY4|NADD_PSEPG Probable nicotinate-nucleotide adenylyltransferase OS=Pseudomonas putida (strain GB-1) GN=nadD PE=3 SV=1//1.44383e-151
B479_20275	136.241	283.243	-1.0559	5.4397e-20	4.0758e-19	sp|P0A139|PAL_PSEPU Peptidoglycan-associated lipoprotein OS=Pseudomonas putida GN=pal PE=3 SV=1//5.21546e-101
B479_15315	19.401	40.3438	-1.0562	0.00054929	0.0011922	sp|Q8ZCW0|MDTB_YERPE Multidrug resistance protein MdtB OS=Yersinia pestis GN=mdtB PE=3 SV=1//0
B479_21865	17.5585	36.5325	-1.057	0.0010028	0.0020827	sp|P59612|ARGJ_PSEPK Arginine biosynthesis bifunctional protein ArgJ OS=Pseudomonas putida (strain KT2440) GN=argJ PE=3 SV=1//0
B479_24270	17.0165	35.4171	-1.0575	0.0011951	0.0024434	-//-
B479_19310	39.4524	82.175	-1.0586	7.8736e-07	2.5064e-06	sp|Q57180|Y1051_HAEIN Uncharacterized ABC transporter ATP-binding protein HI_1051 OS=Haemophilus influenzae (strain ATCC 51907 / DSM 11121 / KW20 / Rd) GN=HI_1051 PE=3 SV=1//0
B479_09510	290.582	605.622	-1.0595	4.8696e-41	7.5379e-40	sp|Q9I2V5|ACON2_PSEAE Aconitate hydratase 2 OS=Pseudomonas aeruginosa (strain ATCC 15692 / PAO1 / 1C / PRS 101 / LMG 12228) GN=acnB PE=3 SV=1//0
B479_07015	17.5585	36.6255	-1.0607	0.00096375	0.0020082	sp|Q57134|Y1008_HAEIN Uncharacterized protein HI_1008 OS=Haemophilus influenzae (strain ATCC 51907 / DSM 11121 / KW20 / Rd) GN=HI_1008 PE=1 SV=1//4.26793e-17
B479_09480	16.2578	33.9297	-1.0614	0.0014807	0.0029586	sp|O05494|YDHC_BACSU Uncharacterized HTH-type transcriptional regulator YdhC OS=Bacillus subtilis (strain 168) GN=ydhC PE=4 SV=1//2.92836e-14
B479_20975	231.078	482.36	-1.0617	4.0956e-33	4.9099e-32	sp|Q9ZF60|GLTI_SALTY Glutamate/aspartate periplasmic-binding protein OS=Salmonella typhimurium (strain LT2 / SGSC1412 / ATCC 700720) GN=gltI PE=3 SV=3//1.84911e-102
B479_19330	37.7182	78.8285	-1.0635	1.2318e-06	3.8645e-06	sp|P43329|HRPA_ECOLI ATP-dependent RNA helicase HrpA OS=Escherichia coli (strain K12) GN=hrpA PE=3 SV=3//0
B479_01165	57.8779	121.217	-1.0665	1.6862e-09	7.0171e-09	sp|Q9I310|Y1727_PSEAE Uncharacterized signaling protein PA1727 OS=Pseudomonas aeruginosa (strain ATCC 15692 / PAO1 / 1C / PRS 101 / LMG 12228) GN=PA1727 PE=4 SV=1//4.23949e-22
B479_04755	27.9635	58.5636	-1.0665	2.8151e-05	7.4889e-05	sp|A8AD70|RODZ_CITK8 Cytoskeleton protein RodZ OS=Citrobacter koseri (strain ATCC BAA-895 / CDC 4225-83 / SGSC4696) GN=rodZ PE=3 SV=1//2.13907e-12
B479_24290	49.6406	104.02	-1.0673	2.3492e-08	8.8362e-08	sp|P20187|YT37_STRFR Uncharacterized 37.1 kDa protein in transposon TN4556 OS=Streptomyces fradiae PE=3 SV=1//1.78527e-07
B479_07400	16.583	34.7663	-1.068	0.0012399	0.0025239	sp|O27101|Y1022_METTH Putative biopolymer transport protein ExbB homolog OS=Methanothermobacter thermautotrophicus (strain ATCC 29096 / DSM 1053 / JCM 10044 / NBRC 100330 / Delta H) GN=MTH_1022 PE=3 SV=1//5.77821e-14
B479_21050	16.583	34.7663	-1.068	0.0012399	0.0025239	sp|Q46871|YQJH_ECOLI NADPH-dependent ferric-chelate reductase OS=Escherichia coli (strain K12) GN=yqjH PE=1 SV=1//3.26794e-38
B479_20485	97.1135	203.95	-1.0705	4.7379e-15	2.8339e-14	sp|Q9Z6S4|RIR2_CHLPN Ribonucleoside-diphosphate reductase subunit beta OS=Chlamydia pneumoniae GN=nrdB PE=3 SV=1//5.59214e-148
B479_04770	26.7712	56.2397	-1.0709	3.8813e-05	0.0001006	sp|P76576|YFGM_ECOLI UPF0070 protein YfgM OS=Escherichia coli (strain K12) GN=yfgM PE=3 SV=1//5.562e-06
B479_07295	23.8448	50.1044	-1.0713	0.00010262	0.00024837	sp|P0A961|ALAA_SHIFL Glutamate-pyruvate aminotransferase AlaA OS=Shigella flexneri GN=alaA PE=3 SV=1//0
B479_20240	34.6834	72.8792	-1.0713	2.8038e-06	8.43e-06	sp|P77804|YDGA_ECOLI Protein YdgA OS=Escherichia coli (strain K12) GN=ydgA PE=1 SV=1//5.79421e-43
B479_10795	60.4792	127.26	-1.0733	5.7302e-10	2.4913e-09	sp|P0ACA9|GSTB_SHIFL Glutathione S-transferase GstB OS=Shigella flexneri GN=gstB PE=3 SV=1//2.68595e-30
B479_20690	14.7404	31.048	-1.0747	0.0021862	0.0042477	sp|B0KUA6|NHAA_PSEPG Na(+)/H(+) antiporter NhaA OS=Pseudomonas putida (strain GB-1) GN=nhaA PE=3 SV=1//0
B479_00360	267.062	563.512	-1.0773	4.6725e-39	6.7854e-38	-//-
B479_15465	26.1209	55.3101	-1.0823	4.0112e-05	0.00010377	sp|P0A388|CYCA_ACEPO Alcohol dehydrogenase cytochrome c subunit OS=Acetobacter polyoxogenes GN=adhB PE=1 SV=1//9.94784e-131
B479_06295	42.4872	90.2624	-1.0871	1.4366e-07	5.0214e-07	sp|P48027|GACS_PSESY Sensor protein GacS OS=Pseudomonas syringae pv. syringae GN=gacS PE=3 SV=1//0
B479_00895	14.3069	30.3973	-1.0872	0.0022662	0.004376	sp|Q8ZH39|METI_YERPE D-methionine transport system permease protein MetI OS=Yersinia pestis GN=metI PE=3 SV=1//5.22478e-34
B479_05475	179.812	382.337	-1.0884	2.3376e-27	2.3027e-26	sp|Q88P16|PUR4_PSEPK Phosphoribosylformylglycinamidine synthase OS=Pseudomonas putida (strain KT2440) GN=purL PE=3 SV=1//0
B479_05670	40.3195	85.8933	-1.0911	2.7032e-07	9.1977e-07	sp|P29365|DHOM_PSEAE Homoserine dehydrogenase OS=Pseudomonas aeruginosa (strain ATCC 15692 / PAO1 / 1C / PRS 101 / LMG 12228) GN=hom PE=3 SV=2//0
B479_07480	127.678	272.088	-1.0916	5.3466e-20	4.0167e-19	sp|O54438|FABG_PSEAE 3-oxoacyl-[acyl-carrier-protein] reductase FabG OS=Pseudomonas aeruginosa (strain ATCC 15692 / PAO1 / 1C / PRS 101 / LMG 12228) GN=fabG PE=3 SV=1//8.27794e-130
B479_09335	425.197	907.457	-1.0937	6.0458e-63	1.4683e-61	sp|P05384|DBHB_PSEAE DNA-binding protein HU-beta OS=Pseudomonas aeruginosa (strain ATCC 15692 / PAO1 / 1C / PRS 101 / LMG 12228) GN=hupB PE=1 SV=3//2.46094e-49
B479_09090	17.4501	37.2762	-1.095	0.00068496	0.0014586	sp|Q52981|PHAD_RHIME Probable K(+)/H(+) antiporter subunit D OS=Rhizobium meliloti (strain 1021) GN=phaD PE=3 SV=2//8.76159e-117
B479_18110	55.927	119.544	-1.0959	1.1724e-09	4.9446e-09	sp|Q05572|FIXN_RHIME Cytochrome c oxidase subunit 1 homolog, bacteroid OS=Rhizobium meliloti (strain 1021) GN=fixN PE=2 SV=1//0
B479_04315	138.734	296.815	-1.0972	8.4517e-22	6.803e-21	-//-
B479_02640	29.9144	64.0482	-1.0983	8.2314e-06	2.3353e-05	sp|Q1IFY8|ARGC_PSEE4 N-acetyl-gamma-glutamyl-phosphate reductase OS=Pseudomonas entomophila (strain L48) GN=argC PE=3 SV=1//0
B479_03885	71.9681	154.311	-1.1004	4.2208e-12	2.1739e-11	sp|B0KMF6|OBG_PSEPG GTPase obg OS=Pseudomonas putida (strain GB-1) GN=obg PE=3 SV=1//0
B479_01520	30.4564	65.3496	-1.1014	6.4234e-06	1.8466e-05	sp|Q9I310|Y1727_PSEAE Uncharacterized signaling protein PA1727 OS=Pseudomonas aeruginosa (strain ATCC 15692 / PAO1 / 1C / PRS 101 / LMG 12228) GN=PA1727 PE=4 SV=1//1.80619e-111
B479_15310	15.4991	33.279	-1.1024	0.0012751	0.0025918	sp|A8GHR0|MDTC_SERP5 Multidrug resistance protein MdtC OS=Serratia proteamaculans (strain 568) GN=mdtC PE=3 SV=1//0
B479_01565	83.5653	179.595	-1.1038	6.8989e-14	3.9028e-13	sp|P0AEM9|FLIY_ECOLI Cystine-binding periplasmic protein OS=Escherichia coli (strain K12) GN=fliY PE=1 SV=1//5.08745e-107
B479_17920	16.2578	34.9523	-1.1042	0.00095025	0.001983	-//-
B479_09340	48.2316	103.741	-1.1049	1.2268e-08	4.7089e-08	sp|P0ADY1|PPID_ECOLI Peptidyl-prolyl cis-trans isomerase D OS=Escherichia coli (strain K12) GN=ppiD PE=1 SV=1//7.0961e-61
B479_07280	14.1985	30.5832	-1.107	0.0019608	0.0038389	sp|Q949R4|DIOXL_ARATH 4,5-DOPA dioxygenase extradiol-like protein OS=Arabidopsis thaliana GN=At4g15093 PE=2 SV=1//1.72722e-45
B479_06375	49.749	107.367	-1.1098	6.2403e-09	2.4727e-08	sp|P76190|YDHO_ECOLI Probable endopeptidase YdhO OS=Escherichia coli (strain K12) GN=ydhO PE=3 SV=1//2.38646e-33
B479_24465	51.9167	112.108	-1.1106	2.8552e-09	1.1675e-08	sp|Q88D28|HSLV_PSEPK ATP-dependent protease subunit HslV OS=Pseudomonas putida (strain KT2440) GN=hslV PE=3 SV=3//2.74202e-99
B479_21790	235.847	511.92	-1.1181	3.2739e-37	4.4343e-36	sp|A5W8M6|CH60_PSEP1 60 kDa chaperonin OS=Pseudomonas putida (strain F1 / ATCC 700007) GN=groL PE=3 SV=1//0
B479_21980	14.0901	30.5832	-1.1181	0.00184	0.0036199	sp|P45301|Y1658_HAEIN Uncharacterized protein HI_1658 OS=Haemophilus influenzae (strain ATCC 51907 / DSM 11121 / KW20 / Rd) GN=HI_1658 PE=4 SV=1//8.75194e-34
B479_22990	23.5197	51.3129	-1.1255	5.099e-05	0.00012907	sp|Q88DU1|GRPE_PSEPK Protein GrpE OS=Pseudomonas putida (strain KT2440) GN=grpE PE=3 SV=1//3.58425e-128
B479_14980	39.2356	85.7074	-1.1273	1.5994e-07	5.5493e-07	-//-
B479_21400	14.7404	32.2565	-1.1298	0.0012844	0.0026088	-//-
B479_01295	66.1152	144.829	-1.1313	8.6381e-12	4.3379e-11	sp|P82998|GSTE_PSEP1 Glutathione S-transferase OS=Pseudomonas putida (strain F1 / ATCC 700007) GN=Pput_0205 PE=1 SV=2//1.27781e-141
B479_18175	111.962	245.317	-1.1316	6.2334e-19	4.4572e-18	sp|P77915|HEMN_PSEAE Oxygen-independent coproporphyrinogen-III oxidase OS=Pseudomonas aeruginosa (strain ATCC 15692 / PAO1 / 1C / PRS 101 / LMG 12228) GN=hemN PE=3 SV=2//0
B479_14845	18.3172	40.1579	-1.1325	0.00032144	0.00072215	sp|Q5QCP2|NSPC_HERAR Carboxynorspermidine/carboxyspermidine decarboxylase OS=Herminiimonas arsenicoxydans GN=nspC PE=2 SV=1//0
B479_09260	15.8243	34.7663	-1.1355	0.0008003	0.0016876	sp|P28614|ACOR_CUPNH Acetoin catabolism regulatory protein OS=Cupriavidus necator (strain ATCC 17699 / H16 / DSM 428 / Stanier 337) GN=acoR PE=1 SV=2//1.86758e-86
B479_25220	12.8979	28.3522	-1.1363	0.0024543	0.0046959	sp|O69629|Y3661_MYCTU Uncharacterized protein Rv3661/MT3761 OS=Mycobacterium tuberculosis GN=Rv3661 PE=3 SV=1//1.92364e-30
B479_19625	14.1985	31.2339	-1.1374	0.0014681	0.0029355	sp|P41401|YASK_MYCSM Uncharacterized 15.4 kDa protein in ask 5&apos;region OS=Mycobacterium smegmatis PE=4 SV=1//3.0812e-08
B479_10840	104.484	229.885	-1.1376	6.0575e-18	4.2137e-17	-//-
B479_05435	86.3833	190.285	-1.1393	3.8424e-15	2.3081e-14	sp|P31002|IMDH_ACICA Inosine-5&apos;-monophosphate dehydrogenase OS=Acinetobacter calcoaceticus GN=guaB PE=3 SV=1//0
B479_22275	15.8243	34.8593	-1.1394	0.00076793	0.001623	sp|A1JT62|GHRB_YERE8 Glyoxylate/hydroxypyruvate reductase B OS=Yersinia enterocolitica serotype O:8 / biotype 1B (strain 8081) GN=ghrB PE=3 SV=1//9.87399e-104
B479_05265	19.2926	42.5748	-1.142	0.00019697	0.00045635	sp|Q9ZIB7|TYRR_ENTAG Transcriptional regulatory protein TyrR OS=Enterobacter agglomerans GN=tyrR PE=1 SV=1//5.49281e-123
B479_09380	27.7467	61.5383	-1.1492	7.0207e-06	2.0101e-05	sp|A4XXV1|MLTF_PSEMY Membrane-bound lytic murein transglycosylase F OS=Pseudomonas mendocina (strain ymp) GN=mltF PE=3 SV=1//7.60389e-29
B479_05205	34.7918	77.2482	-1.1508	4.6977e-07	1.5479e-06	sp|P0AFA1|LPTF_SHIFL Lipopolysaccharide export system permease protein LptF OS=Shigella flexneri GN=lptF PE=3 SV=1//5.5878e-36
B479_23980	16.3662	36.3466	-1.1511	0.00054715	0.0011885	sp|B1JAE3|RSGA_PSEPW Putative ribosome biogenesis GTPase RsgA OS=Pseudomonas putida (strain W619) GN=rsgA PE=3 SV=1//0
B479_26250	30.9983	68.9749	-1.1539	1.8543e-06	5.6907e-06	sp|P40431|YVN1_AZOVI RutC family protein in vnfA 5&apos;region OS=Azotobacter vinelandii PE=3 SV=2//8.20038e-72
B479_05745	72.7268	162.398	-1.159	2.184e-13	1.1856e-12	sp|P39215|MCPB_BACSU Methyl-accepting chemotaxis protein McpB OS=Bacillus subtilis (strain 168) GN=mcpB PE=1 SV=2//1.31552e-35
B479_03890	35.0086	78.2708	-1.1608	3.4273e-07	1.1508e-06	sp|B0KMF7|PROB_PSEPG Glutamate 5-kinase OS=Pseudomonas putida (strain GB-1) GN=proB PE=3 SV=1//0
B479_25370	13.0063	29.0959	-1.1616	0.0018725	0.0036787	sp|P0AEB0|CYSW_ECOLI Sulfate transport system permease protein CysW OS=Escherichia coli (strain K12) GN=cysW PE=1 SV=1//6.61477e-80
B479_05210	35.984	80.5017	-1.1617	2.3052e-07	7.891e-07	sp|P0ADC6|LPTG_ECOLI Lipopolysaccharide export system permease protein LptG OS=Escherichia coli (strain K12) GN=lptG PE=1 SV=1//2.69374e-60
B479_01110	47.4729	106.344	-1.1636	2.658e-09	1.0884e-08	sp|P0C188|PNTB_RHORU NAD(P) transhydrogenase subunit beta OS=Rhodospirillum rubrum GN=pntB PE=1 SV=1//6.34886e-165
B479_06335	22.761	51.034	-1.1649	3.6974e-05	9.6361e-05	-//-
B479_06830	127.461	285.939	-1.1656	1.5127e-22	1.2798e-21	sp|P48372|GYRA_PSEAE DNA gyrase subunit A OS=Pseudomonas aeruginosa (strain ATCC 15692 / PAO1 / 1C / PRS 101 / LMG 12228) GN=gyrA PE=3 SV=1//0
B479_22735	192.71	433.464	-1.1695	1.8496e-33	2.2557e-32	sp|P00893|ILVI_ECOLI Acetolactate synthase isozyme 3 large subunit OS=Escherichia coli (strain K12) GN=ilvI PE=1 SV=2//0
B479_12100	21.8939	49.2678	-1.1701	4.8109e-05	0.00012255	sp|P10183|NAHR_PSEPU HTH-type transcriptional activator NahR OS=Pseudomonas putida GN=nahR PE=4 SV=2//2.29099e-41
B479_10045	148.163	333.813	-1.1719	3.2929e-26	3.1662e-25	sp|Q88K25|RL35_PSEPK 50S ribosomal protein L35 OS=Pseudomonas putida (strain KT2440) GN=rpmI PE=3 SV=2//1.01718e-37
B479_09490	19.7262	44.5269	-1.1746	0.00010749	0.00025971	sp|P31660|PRPC_ECOLI 2-methylcitrate synthase OS=Escherichia coli (strain K12) GN=prpC PE=1 SV=2//2.38372e-132
B479_20480	164.204	370.903	-1.1756	4.826e-29	5.1501e-28	sp|Q9PL93|RIR1_CHLMU Ribonucleoside-diphosphate reductase subunit alpha OS=Chlamydia muridarum (strain MoPn / Nigg) GN=nrdA PE=3 SV=1//1.29444e-08
B479_05180	59.8289	135.161	-1.1758	1.4557e-11	7.2077e-11	sp|Q88P76|SYV_PSEPK Valine--tRNA ligase OS=Pseudomonas putida (strain KT2440) GN=valS PE=3 SV=1//0
B479_01155	12.1392	27.5156	-1.1806	0.0022579	0.0043659	sp|O05494|YDHC_BACSU Uncharacterized HTH-type transcriptional regulator YdhC OS=Bacillus subtilis (strain 168) GN=ydhC PE=4 SV=1//9.3191e-16
B479_21275	62.4301	141.668	-1.1822	4.0381e-12	2.0836e-11	sp|Q13042|CDC16_HUMAN Cell division cycle protein 16 homolog OS=Homo sapiens GN=CDC16 PE=1 SV=2//1.58464e-06
B479_20395	31.9738	72.6933	-1.1849	6.5188e-07	2.0989e-06	sp|Q88NL0|RIMO_PSEPK Ribosomal protein S12 methylthiotransferase RimO OS=Pseudomonas putida (strain KT2440) GN=rimO PE=3 SV=2//0
B479_03540	48.6651	110.713	-1.1859	8.1026e-10	3.4692e-09	sp|Q88Q92|SYI_PSEPK Isoleucine--tRNA ligase OS=Pseudomonas putida (strain KT2440) GN=ileS PE=3 SV=1//0
B479_02605	14.1985	32.3494	-1.188	0.00088714	0.0018582	sp|P0ADX4|YHFA_SHIFL Protein YhfA OS=Shigella flexneri GN=yhfA PE=4 SV=1//2.10997e-44
B479_12340	22.4358	51.127	-1.1883	2.9212e-05	7.7493e-05	sp|P0A9U7|PUUR_SHIFL HTH-type transcriptional regulator PuuR OS=Shigella flexneri GN=puuR PE=3 SV=1//2.64437e-29
B479_02710	106.001	241.691	-1.1891	9.7636e-20	7.1819e-19	sp|Q1IFX5|RL10_PSEE4 50S ribosomal protein L10 OS=Pseudomonas entomophila (strain L48) GN=rplJ PE=3 SV=1//7.16259e-112
B479_12260	45.522	104.02	-1.1922	2.3195e-09	9.5537e-09	sp|O07220|Y1812_MYCTU NADH dehydrogenase-like protein Rv1812c/MT1860 OS=Mycobacterium tuberculosis GN=Rv1812c PE=2 SV=1//2.69417e-62
B479_25610	30.5647	69.9045	-1.1935	9.5728e-07	3.0268e-06	sp|B0KP99|UBID_PSEPG 3-octaprenyl-4-hydroxybenzoate carboxy-lyase OS=Pseudomonas putida (strain GB-1) GN=ubiD PE=3 SV=1//0
B479_24345	52.0251	119.079	-1.1946	1.5602e-10	7.2176e-10	sp|A5WA09|SAHH_PSEP1 Adenosylhomocysteinase OS=Pseudomonas putida (strain F1 / ATCC 700007) GN=ahcY PE=3 SV=1//0
B479_24010	34.0331	78.0848	-1.1981	2.0907e-07	7.1742e-07	sp|O28142|SERB_ARCFU Phosphoserine phosphatase OS=Archaeoglobus fulgidus (strain ATCC 49558 / VC-16 / DSM 4304 / JCM 9628 / NBRC 100126) GN=AF_2138 PE=3 SV=1//1.6753e-68
B479_23540	32.0821	73.7158	-1.2002	4.4385e-07	1.4677e-06	-//-
B479_22880	126.161	290.122	-1.2014	1.2019e-23	1.0582e-22	sp|A5W983|PNP_PSEP1 Polyribonucleotide nucleotidyltransferase OS=Pseudomonas putida (strain F1 / ATCC 700007) GN=pnp PE=3 SV=1//0
B479_05090	30.5647	70.4623	-1.205	7.485e-07	2.3908e-06	sp|Q9HVW0|KDSD_PSEAE Arabinose 5-phosphate isomerase KdsD OS=Pseudomonas aeruginosa (strain ATCC 15692 / PAO1 / 1C / PRS 101 / LMG 12228) GN=kdsD PE=1 SV=1//1.48466e-180
B479_07690	15.7159	36.2537	-1.2059	0.00038375	0.00085261	-//-
B479_05610	21.4604	49.5467	-1.2071	3.2693e-05	8.5999e-05	sp|B0KRH6|PURT_PSEPG Phosphoribosylglycinamide formyltransferase 2 OS=Pseudomonas putida (strain GB-1) GN=purT PE=3 SV=1//0
B479_03065	16.2578	37.5551	-1.2079	0.00029715	0.00067026	sp|P51961|RISA_PHOPO Riboflavin synthase OS=Photobacterium phosphoreum GN=ribE PE=3 SV=1//5.45589e-75
B479_17925	150.006	347.199	-1.2107	3.163e-28	3.2522e-27	sp|Q9HZP7|ETFA_PSEAE Electron transfer flavoprotein subunit alpha OS=Pseudomonas aeruginosa (strain ATCC 15692 / PAO1 / 1C / PRS 101 / LMG 12228) GN=etfA PE=3 SV=1//7.84548e-159
B479_03800	23.3029	54.0087	-1.2127	1.3678e-05	3.7668e-05	-//-
B479_08090	28.0719	65.0707	-1.2129	1.805e-06	5.5516e-06	sp|Q88L40|PYRD_PSEPK Dihydroorotate dehydrogenase (quinone) OS=Pseudomonas putida (strain KT2440) GN=pyrD PE=3 SV=1//0
B479_25395	28.8306	66.8369	-1.213	1.3058e-06	4.0786e-06	sp|B4EY99|MDTA_PROMH Multidrug resistance protein MdtA OS=Proteus mirabilis (strain HI4320) GN=mdtA PE=3 SV=1//1.59654e-17
B479_22920	226.959	526.701	-1.2145	4.2337e-42	6.7387e-41	sp|B0KHY2|TPIS_PSEPG Triosephosphate isomerase OS=Pseudomonas putida (strain GB-1) GN=tpiA PE=3 SV=1//1.28058e-176
B479_22030	34.1415	79.2933	-1.2157	1.3099e-07	4.6014e-07	sp|Q9HTH5|CDHR_PSEAE HTH-type transcriptional regulator CdhR OS=Pseudomonas aeruginosa (strain ATCC 15692 / PAO1 / 1C / PRS 101 / LMG 12228) GN=cdhR PE=1 SV=1//6.62451e-25
B479_26465	127.57	296.351	-1.216	1.8825e-24	1.6944e-23	sp|Q58628|PYCB_METJA Pyruvate carboxylase subunit B OS=Methanocaldococcus jannaschii (strain ATCC 43067 / DSM 2661 / JAL-1 / JCM 10045 / NBRC 100440) GN=pycB PE=1 SV=1//0
B479_25085	18.6423	43.3185	-1.2164	9.5373e-05	0.00023163	sp|Q88CQ7|COAD_PSEPK Phosphopantetheine adenylyltransferase OS=Pseudomonas putida (strain KT2440) GN=coaD PE=3 SV=1//9.27317e-112
B479_17515	132.556	308.249	-1.2175	2.1045e-25	1.9763e-24	sp|Q88FH6|NUOB_PSEPK NADH-quinone oxidoreductase subunit B OS=Pseudomonas putida (strain KT2440) GN=nuoB PE=3 SV=1//4.12898e-168
B479_02555	23.7365	55.2171	-1.218	1.0382e-05	2.9162e-05	sp|P0AG10|RPE_SHIFL Ribulose-phosphate 3-epimerase OS=Shigella flexneri GN=rpe PE=3 SV=1//1.83564e-122
B479_05120	15.7159	36.6255	-1.2206	0.00032376	0.00072678	sp|P45026|Y1082_HAEIN Uncharacterized protein HI_1082 OS=Haemophilus influenzae (strain ATCC 51907 / DSM 11121 / KW20 / Rd) GN=HI_1082 PE=1 SV=1//7.79703e-14
B479_03525	427.039	995.396	-1.2209	1.8414e-78	6.1758e-77	sp|B1JF86|RS20_PSEPW 30S ribosomal protein S20 OS=Pseudomonas putida (strain W619) GN=rpsT PE=3 SV=1//1.35453e-47
B479_05285	430.399	1003.39	-1.2211	4.2837e-79	1.4899e-77	sp|Q88P52|ARCA_PSEPK Arginine deiminase OS=Pseudomonas putida (strain KT2440) GN=arcA PE=3 SV=1//0
B479_25615	100.582	234.998	-1.2243	7.198e-20	5.3086e-19	sp|P52155|RHO_PSEFC Transcription termination factor Rho OS=Pseudomonas fluorescens biotype C GN=rho PE=3 SV=1//0
B479_20825	35.0086	81.8032	-1.2244	7.296e-08	2.6052e-07	sp|B0KUD5|DCD_PSEPG Deoxycytidine triphosphate deaminase OS=Pseudomonas putida (strain GB-1) GN=dcd PE=3 SV=1//3.11e-139
B479_18470	46.2807	108.203	-1.2253	5.8523e-10	2.5326e-09	sp|P52225|CCMF_PSEFL Cytochrome c-type biogenesis protein CcmF OS=Pseudomonas fluorescens GN=ccmF PE=3 SV=1//0
B479_05695	12.6811	29.6536	-1.2255	0.0011824	0.002419	sp|Q82M40|FCTA_STRAW Formyl-coenzyme A transferase OS=Streptomyces avermitilis (strain ATCC 31267 / DSM 46492 / JCM 5070 / NCIMB 12804 / NRRL 8165 / MA-4680) GN=frc PE=3 SV=1//2.23391e-61
B479_00890	72.0764	169.463	-1.2334	7.0757e-15	4.1878e-14	sp|Q9CK95|METQ_PASMU Probable D-methionine-binding lipoprotein MetQ OS=Pasteurella multocida (strain Pm70) GN=metQ PE=3 SV=1//5.54822e-63
B479_10920	13.8734	32.6283	-1.2338	0.00063603	0.0013595	sp|P76350|SHIA_ECOLI Shikimate transporter OS=Escherichia coli (strain K12) GN=shiA PE=3 SV=1//1.7037e-52
B479_03435	12.6811	29.8396	-1.2345	0.0010842	0.0022361	sp|Q9HV30|Y4778_PSEAE Uncharacterized HTH-type transcriptional regulator PA4778 OS=Pseudomonas aeruginosa (strain ATCC 15692 / PAO1 / 1C / PRS 101 / LMG 12228) GN=PA4778 PE=3 SV=1//4.62147e-71
B479_23910	171.141	404.275	-1.2402	1.6715e-33	2.0474e-32	sp|Q1I454|PURA_PSEE4 Adenylosuccinate synthetase OS=Pseudomonas entomophila (strain L48) GN=purA PE=3 SV=1//0
B479_05780	14.6321	34.5804	-1.2408	0.00041786	0.00092549	-//-
B479_07465	129.521	306.39	-1.2422	7.6888e-26	7.3429e-25	sp|Q88LL9|RL32_PSEPK 50S ribosomal protein L32 OS=Pseudomonas putida (strain KT2440) GN=rpmF PE=3 SV=3//1.32078e-36
B479_00200	104.592	247.455	-1.2424	3.4907e-21	2.7317e-20	sp|P0A104|ATPZ_PSEPU ATP synthase protein I OS=Pseudomonas putida GN=atpI PE=3 SV=1//5.20073e-73
B479_09065	21.6771	51.3129	-1.2431	1.6839e-05	4.5746e-05	-//-
B479_22720	35.6589	84.406	-1.2431	3.4116e-08	1.2613e-07	sp|Q48269|PSS_HELPY CDP-diacylglycerol--serine O-phosphatidyltransferase OS=Helicobacter pylori (strain ATCC 700392 / 26695) GN=pssA PE=3 SV=2//3.75577e-26
B479_16260	10.8386	25.7494	-1.2484	0.0022432	0.0043404	sp|P43011|Y1364_HAEIN Uncharacterized HTH-type transcriptional regulator HI_1364 OS=Haemophilus influenzae (strain ATCC 51907 / DSM 11121 / KW20 / Rd) GN=HI_1364 PE=4 SV=1//1.99429e-63
B479_21135	50.1825	119.637	-1.2534	4.0168e-11	1.9377e-10	sp|P26844|LEP_PSEFL Signal peptidase I OS=Pseudomonas fluorescens GN=lepB PE=3 SV=1//2.16587e-176
B479_05275	231.187	552.264	-1.2563	8.006e-46	1.3923e-44	sp|P13982|ARCC_PSEAE Carbamate kinase OS=Pseudomonas aeruginosa (strain ATCC 15692 / PAO1 / 1C / PRS 101 / LMG 12228) GN=arcC PE=3 SV=1//2.95849e-171
B479_04530	57.1192	136.463	-1.2565	1.6304e-12	8.4903e-12	sp|Q9WWR1|CYOA_PSEPU Ubiquinol oxidase subunit 2 OS=Pseudomonas putida GN=cyoA PE=3 SV=1//0
B479_21600	38.4769	92.0286	-1.2581	6.4517e-09	2.5528e-08	sp|P0AC33|FUMA_ECOLI Fumarate hydratase class I, aerobic OS=Escherichia coli (strain K12) GN=fumA PE=1 SV=2//3.75154e-44
B479_25415	49.9658	119.916	-1.263	3.1016e-11	1.504e-10	sp|P0AFL1|POTI_ECOLI Putrescine transport system permease protein PotI OS=Escherichia coli (strain K12) GN=potI PE=3 SV=1//4.23751e-88
B479_19210	146.321	351.754	-1.2654	4.7356e-30	5.232e-29	sp|Q8G0Y6|BEPC_BRUSU Outer membrane efflux protein BepC OS=Brucella suis biovar 1 (strain 1330) GN=bepC PE=1 SV=1//2.94706e-24
B479_02970	16.4746	39.6931	-1.2686	0.00012745	0.00030378	sp|Q45068|ALST_BACSU Amino-acid carrier protein AlsT OS=Bacillus subtilis (strain 168) GN=alsT PE=2 SV=1//2.65612e-99
B479_14495	83.9989	202.37	-1.2686	5.1027e-18	3.5583e-17	sp|P0AFA5|NFRB_ECOLI Bacteriophage N4 adsorption protein B OS=Escherichia coli (strain K12) GN=nfrB PE=4 SV=1//0
B479_17890	150.873	363.745	-1.2696	3.9025e-31	4.4154e-30	sp|P14165|CISY_PSEAE Citrate synthase OS=Pseudomonas aeruginosa (strain ATCC 15692 / PAO1 / 1C / PRS 101 / LMG 12228) GN=gltA PE=3 SV=2//0
B479_17070	271.614	654.983	-1.2699	1.0624e-54	2.2674e-53	sp|P25026|PRXC_PSEPY Non-heme chloroperoxidase OS=Pseudomonas pyrrocinia GN=cpo PE=1 SV=3//1.90495e-127
B479_24160	25.2539	61.0735	-1.274	1.8916e-06	5.7864e-06	sp|Q9R9N1|LPSE_RHIME Lipopolysaccharide core biosynthesis glycosyltransferase LpsE OS=Rhizobium meliloti (strain 1021) GN=lpsE PE=3 SV=1//1.25374e-09
B479_12455	37.2847	90.1694	-1.2741	7.0587e-09	2.7774e-08	sp|Q9HZQ3|COBN_PSEAE Aerobic cobaltochelatase subunit CobN OS=Pseudomonas aeruginosa (strain ATCC 15692 / PAO1 / 1C / PRS 101 / LMG 12228) GN=cobN PE=3 SV=1//0
B479_05135	26.0125	62.9327	-1.2746	1.312e-06	4.0888e-06	sp|P59400|HISX_PSEPK Histidinol dehydrogenase OS=Pseudomonas putida (strain KT2440) GN=hisD PE=3 SV=1//0
B479_04800	13.0063	31.5128	-1.2767	0.00061059	0.0013101	sp|Q9KUX4|CYSJ_VIBCH Sulfite reductase [NADPH] flavoprotein alpha-component OS=Vibrio cholerae serotype O1 (strain ATCC 39315 / El Tor Inaba N16961) GN=cysJ PE=3 SV=1//9.07524e-44
B479_06835	19.401	47.1298	-1.2805	2.689e-05	7.1604e-05	sp|Q1IDA2|SERC_PSEE4 Phosphoserine aminotransferase OS=Pseudomonas entomophila (strain L48) GN=serC PE=3 SV=1//0
B479_24890	59.6121	145.015	-1.2825	1.6866e-13	9.2443e-13	sp|Q07806|PBPA_PSEAE Penicillin-binding protein 1A OS=Pseudomonas aeruginosa (strain ATCC 15692 / PAO1 / 1C / PRS 101 / LMG 12228) GN=mrcA PE=3 SV=2//0
B479_05615	18.6423	45.3636	-1.283	3.7294e-05	9.7015e-05	sp|P37643|YHJE_ECOLI Inner membrane metabolite transport protein YhjE OS=Escherichia coli (strain K12) GN=yhjE PE=1 SV=1//1.27917e-116
B479_07675	74.6777	182.012	-1.2853	1.3472e-16	8.685e-16	sp|Q51342|PUR1_PSEAE Amidophosphoribosyltransferase OS=Pseudomonas aeruginosa (strain ATCC 15692 / PAO1 / 1C / PRS 101 / LMG 12228) GN=purF PE=3 SV=3//0
B479_06690	15.9327	38.8565	-1.2862	0.00013228	0.00031448	-//-
B479_02580	17.3417	42.296	-1.2863	6.6643e-05	0.00016586	sp|P00901|TRPG_PSEPU Anthranilate synthase component II OS=Pseudomonas putida GN=trpG PE=1 SV=2//5.25818e-142
B479_02215	21.8939	53.4509	-1.2877	7.2543e-06	2.0749e-05	-//-
B479_19640	33.5995	82.082	-1.2886	2.6714e-08	1.0008e-07	sp|A6V8R6|RND_PSEA7 Ribonuclease D OS=Pseudomonas aeruginosa (strain PA7) GN=rnd PE=3 SV=2//1.98647e-176
B479_26060	16.0411	39.2283	-1.2901	0.00011931	0.00028632	sp|Q9HYT3|Y3311_PSEAE Uncharacterized signaling protein PA3311 OS=Pseudomonas aeruginosa (strain ATCC 15692 / PAO1 / 1C / PRS 101 / LMG 12228) GN=PA3311 PE=4 SV=1//3.32191e-78
B479_12285	16.3662	40.065	-1.2916	9.981e-05	0.00024199	sp|P31125|EAMA_ECOLI Probable amino-acid metabolite efflux pump OS=Escherichia coli (strain K12) GN=eamA PE=1 SV=2//4.89051e-72
B479_23810	66.8739	164.35	-1.2973	2.75e-15	1.6625e-14	sp|Q88DF3|Y4872_PSEPK UPF0313 protein PP_4872 OS=Pseudomonas putida (strain KT2440) GN=PP_4872 PE=3 SV=2//0
B479_18455	20.7017	50.9411	-1.2991	1.0689e-05	2.9916e-05	sp|Q9I3M9|CYCH_PSEAE Cytochrome c-type biogenesis protein CycH OS=Pseudomonas aeruginosa (strain ATCC 15692 / PAO1 / 1C / PRS 101 / LMG 12228) GN=cycH PE=3 SV=1//2.13723e-139
B479_21500	31.9738	78.8285	-1.3018	4.1613e-08	1.5225e-07	sp|P0AEX4|KGTP_SHIFL Alpha-ketoglutarate permease OS=Shigella flexneri GN=kgtP PE=3 SV=1//0
B479_26405	17.1249	42.296	-1.3044	5.7782e-05	0.0001447	sp|P72158|PURK_PSEAE N5-carboxyaminoimidazole ribonucleotide synthase OS=Pseudomonas aeruginosa (strain ATCC 15692 / PAO1 / 1C / PRS 101 / LMG 12228) GN=purK PE=3 SV=2//0
B479_12345	13.1147	32.4424	-1.3067	0.00042206	0.00093258	-//-
B479_09315	184.147	456.424	-1.3095	4.8913e-40	7.3298e-39	sp|B0KJG5|TIG_PSEPG Trigger factor OS=Pseudomonas putida (strain GB-1) GN=tig PE=3 SV=1//0
B479_17880	14.1985	35.4171	-1.3187	0.000212	0.00048996	sp|P51057|DHSD_COXBU Succinate dehydrogenase hydrophobic membrane anchor subunit OS=Coxiella burnetii (strain RSA 493 / Nine Mile phase I) GN=sdhD PE=1 SV=2//1.76346e-23
B479_09245	11.9224	29.9325	-1.328	0.00062664	0.0013412	sp|Q9I310|Y1727_PSEAE Uncharacterized signaling protein PA1727 OS=Pseudomonas aeruginosa (strain ATCC 15692 / PAO1 / 1C / PRS 101 / LMG 12228) GN=PA1727 PE=4 SV=1//7.8239e-109
B479_06845	48.2316	121.124	-1.3284	5.9522e-12	3.0214e-11	sp|Q608S5|AROA_METCA 3-phosphoshikimate 1-carboxyvinyltransferase OS=Methylococcus capsulatus (strain ATCC 33009 / NCIMB 11132 / Bath) GN=aroA PE=3 SV=2//0
B479_04775	49.4238	124.564	-1.3336	2.6707e-12	1.3806e-11	sp|Q9HXJ7|BAMB_PSEAE Outer membrane protein assembly factor BamB OS=Pseudomonas aeruginosa (strain ATCC 15692 / PAO1 / 1C / PRS 101 / LMG 12228) GN=bamB PE=3 SV=1//0
B479_06020	23.0861	58.3777	-1.3384	1.601e-06	4.9458e-06	sp|Q88MH8|PYRH_PSEPK Uridylate kinase OS=Pseudomonas putida (strain KT2440) GN=pyrH PE=3 SV=1//8.31142e-164
B479_20340	195.853	495.746	-1.3398	1.7109e-44	2.8187e-43	sp|P73321|Y1894_SYNY3 Uncharacterized protein slr1894 OS=Synechocystis sp. (strain PCC 6803 / Kazusa) GN=slr1894 PE=3 SV=1//3.84719e-60
B479_12360	14.4153	36.5325	-1.3416	0.00014405	0.00034104	sp|P66807|RPOE_MYCTU RNA polymerase sigma-E factor OS=Mycobacterium tuberculosis GN=rpoE PE=3 SV=1//1.23787e-10
B479_23490	18.4256	46.7579	-1.3435	1.6775e-05	4.5619e-05	sp|P0AAT8|IOJAP_SHIFL Ribosomal silencing factor RsfS OS=Shigella flexneri GN=rsfS PE=3 SV=1//6.63552e-25
B479_17785	13.3314	33.8368	-1.3438	0.00025053	0.00057336	sp|Q9KLK7|LUXQ_VIBCH Autoinducer 2 sensor kinase/phosphatase LuxQ OS=Vibrio cholerae serotype O1 (strain ATCC 39315 / El Tor Inaba N16961) GN=luxQ PE=1 SV=1//1.63335e-70
B479_24005	11.7056	29.8396	-1.35	0.00056432	0.0012201	sp|A5W9U4|PSD_PSEP1 Phosphatidylserine decarboxylase proenzyme OS=Pseudomonas putida (strain F1 / ATCC 700007) GN=psd PE=3 SV=1//0
B479_05785	32.6241	83.1975	-1.3506	8.4453e-09	3.2908e-08	sp|Q3BUB7|RF2_XANC5 Peptide chain release factor 2 OS=Xanthomonas campestris pv. vesicatoria (strain 85-10) GN=prfB PE=3 SV=1//6.89323e-143
B479_20950	9.10439	23.2395	-1.3519	0.0023218	0.0044772	sp|Q51389|GLPF_PSEAE Glycerol uptake facilitator protein OS=Pseudomonas aeruginosa (strain ATCC 15692 / PAO1 / 1C / PRS 101 / LMG 12228) GN=glpF PE=3 SV=2//2.23718e-155
B479_04270	29.806	76.1327	-1.3529	3.4883e-08	1.288e-07	sp|Q3IF27|PLSB_PSEHT Glycerol-3-phosphate acyltransferase OS=Pseudoalteromonas haloplanktis (strain TAC 125) GN=plsB PE=3 SV=1//2.50275e-06
B479_17815	126.92	324.331	-1.3536	4.8551e-30	5.343e-29	sp|Q88FB9|HTPG_PSEPK Chaperone protein HtpG OS=Pseudomonas putida (strain KT2440) GN=htpG PE=3 SV=1//0
B479_07790	10.9469	27.9804	-1.3539	0.00082353	0.0017275	sp|Q9HWB8|SBCC_PSEAE Nuclease SbcCD subunit C OS=Pseudomonas aeruginosa (strain ATCC 15692 / PAO1 / 1C / PRS 101 / LMG 12228) GN=sbcC PE=3 SV=1//1.17245e-71
B479_24350	12.356	31.6058	-1.355	0.00037573	0.00083678	sp|O67422|METF_AQUAE 5,10-methylenetetrahydrofolate reductase OS=Aquifex aeolicus (strain VF5) GN=metF PE=3 SV=1//6.00724e-82
B479_16135	38.6937	99.0004	-1.3553	3.0601e-10	1.3816e-09	-//-
B479_14055	20.0513	51.3129	-1.3556	5.8148e-06	1.6854e-05	-//-
B479_01260	9.10439	23.3325	-1.3577	0.0022172	0.004296	sp|P24145|NODT_RHILT Nodulation protein T OS=Rhizobium leguminosarum bv. trifolii GN=nodT PE=3 SV=1//1.7838e-30
B479_05385	11.2721	29.0029	-1.3634	0.000627	0.0013412	sp|O68281|HEXR_PSEAE HTH-type transcriptional regulator HexR OS=Pseudomonas aeruginosa (strain ATCC 15692 / PAO1 / 1C / PRS 101 / LMG 12228) GN=hexR PE=4 SV=2//2.05474e-156
B479_15305	10.5134	27.0508	-1.3634	0.00095804	0.0019978	sp|Q51487|OPRM_PSEAE Outer membrane protein OprM OS=Pseudomonas aeruginosa (strain ATCC 15692 / PAO1 / 1C / PRS 101 / LMG 12228) GN=oprM PE=1 SV=2//6.37709e-44
B479_24525	26.4461	68.1383	-1.3654	1.5535e-07	5.4033e-07	sp|B1J2S6|UBIB_PSEPW Probable ubiquinone biosynthesis protein UbiB OS=Pseudomonas putida (strain W619) GN=ubiB PE=3 SV=1//0
B479_16535	64.0559	165.373	-1.3683	2.7585e-16	1.7386e-15	sp|P39451|ADHP_ECOLI Alcohol dehydrogenase, propanol-preferring OS=Escherichia coli (strain K12) GN=adhP PE=1 SV=1//0
B479_06075	20.2681	52.4284	-1.3711	3.9645e-06	1.1671e-05	sp|Q88MG7|LPXB_PSEPK Lipid-A-disaccharide synthase OS=Pseudomonas putida (strain KT2440) GN=lpxB PE=3 SV=1//0
B479_06175	33.4912	87.0088	-1.3774	2.5356e-09	1.04e-08	sp|B0KSD2|MUTS_PSEPG DNA mismatch repair protein MutS OS=Pseudomonas putida (strain GB-1) GN=mutS PE=3 SV=2//0
B479_03555	24.17	63.0256	-1.3827	3.7065e-07	1.2402e-06	sp|A5VY55|ISPH_PSEP1 4-hydroxy-3-methylbut-2-enyl diphosphate reductase OS=Pseudomonas putida (strain F1 / ATCC 700007) GN=ispH PE=3 SV=1//0
B479_20655	412.191	1074.87	-1.3828	6.5082e-98	3.5952e-96	sp|P21175|BRAC_PSEAE Leucine-, isoleucine-, valine-, threonine-, and alanine-binding protein OS=Pseudomonas aeruginosa (strain ATCC 15692 / PAO1 / 1C / PRS 101 / LMG 12228) GN=braC PE=1 SV=2//1.26084e-160
B479_07145	37.2847	97.3272	-1.3843	2.5931e-10	1.1783e-09	sp|P44135|Y1246_HAEIN Uncharacterized protein HI_1246 OS=Haemophilus influenzae (strain ATCC 51907 / DSM 11121 / KW20 / Rd) GN=HI_1246 PE=4 SV=1//5.18335e-48
B479_17525	19.6178	51.2199	-1.3845	4.5128e-06	1.3243e-05	sp|Q9I0J8|NUOE_PSEAE NADH-quinone oxidoreductase subunit E OS=Pseudomonas aeruginosa (strain ATCC 15692 / PAO1 / 1C / PRS 101 / LMG 12228) GN=nuoE PE=3 SV=1//3.69776e-107
B479_24985	10.1882	26.679	-1.3888	0.00091321	0.0019086	sp|Q88CS7|TRMB_PSEPK tRNA (guanine-N(7)-)-methyltransferase OS=Pseudomonas putida (strain KT2440) GN=trmB PE=3 SV=1//5.17594e-177
B479_25365	31.8654	83.6623	-1.3926	4.0603e-09	1.6295e-08	sp|Q88CL2|CYSA_PSEPK Sulfate/thiosulfate import ATP-binding protein CysA OS=Pseudomonas putida (strain KT2440) GN=cysA PE=3 SV=1//0
B479_23855	38.3685	100.767	-1.393	1.0733e-10	5.0227e-10	sp|P71338|FBPB2_HAEIN Fe(3+)-transport system permease protein FbpB 2 OS=Haemophilus influenzae (strain ATCC 51907 / DSM 11121 / KW20 / Rd) GN=fbpB2 PE=3 SV=2//4.52671e-105
B479_17860	53.2173	140.181	-1.3973	2.3661e-14	1.3744e-13	sp|Q9I3D2|ODO2_PSEAE Dihydrolipoyllysine-residue succinyltransferase component of 2-oxoglutarate dehydrogenase complex OS=Pseudomonas aeruginosa (strain ATCC 15692 / PAO1 / 1C / PRS 101 / LMG 12228) GN=sucB PE=3 SV=1//0
B479_19070	43.0291	113.688	-1.4017	5.858e-12	2.979e-11	-//-
B479_21255	106.76	282.314	-1.4029	1.9346e-27	1.9327e-26	sp|Q9KJH8|PHAG_PSEOL (R)-3-hydroxydecanoyl-ACP:CoA transacylase OS=Pseudomonas oleovorans GN=phaG PE=3 SV=1//0
B479_07375	13.0063	34.3945	-1.403	0.00015195	0.00035853	sp|P0ACA9|GSTB_SHIFL Glutathione S-transferase GstB OS=Shigella flexneri GN=gstB PE=3 SV=1//4.64462e-53
B479_25620	108.928	289.193	-1.4087	3.3886e-28	3.4715e-27	sp|Q9X2T1|THIO_PSEAE Thioredoxin OS=Pseudomonas aeruginosa (strain ATCC 15692 / PAO1 / 1C / PRS 101 / LMG 12228) GN=trxA PE=3 SV=1//2.47943e-60
B479_17640	152.824	405.762	-1.4088	6.9135e-39	9.9373e-38	sp|P0AEZ7|MLTD_ECOLI Membrane-bound lytic murein transglycosylase D OS=Escherichia coli (strain K12) GN=mltD PE=1 SV=1//6.79903e-93
B479_17025	89.9601	240.111	-1.4163	7.8659e-24	6.9468e-23	sp|P16100|IDH_AZOVI Isocitrate dehydrogenase [NADP] OS=Azotobacter vinelandii GN=icd PE=1 SV=5//0
B479_21795	83.4569	222.821	-1.4168	3.0797e-22	2.537e-21	sp|Q1I5E1|CH10_PSEE4 10 kDa chaperonin OS=Pseudomonas entomophila (strain L48) GN=groS PE=1 SV=1//1.31028e-61
B479_01775	59.6121	159.237	-1.4175	2.3933e-16	1.5254e-15	sp|P32722|PORD_PSEAE Porin D OS=Pseudomonas aeruginosa (strain ATCC 15692 / PAO1 / 1C / PRS 101 / LMG 12228) GN=oprD PE=1 SV=1//6.81447e-100
B479_04115	53.7593	143.713	-1.4186	6.4862e-15	3.8633e-14	sp|Q88PX6|KPRS_PSEPK Ribose-phosphate pyrophosphokinase OS=Pseudomonas putida (strain KT2440) GN=prs PE=3 SV=1//0
B479_17550	9.10439	24.355	-1.4196	0.0013284	0.0026886	sp|Q9I0J3|NUOJ_PSEAE NADH-quinone oxidoreductase subunit J OS=Pseudomonas aeruginosa (strain ATCC 15692 / PAO1 / 1C / PRS 101 / LMG 12228) GN=nuoJ PE=3 SV=1//4.84193e-43
B479_03970	29.9144	80.037	-1.4198	5.9071e-09	2.3439e-08	sp|P39285|YJEP_ECOLI Uncharacterized MscS family protein YjeP OS=Escherichia coli (strain K12) GN=yjeP PE=3 SV=3//2.32398e-29
B479_26110	8.02054	21.4733	-1.4208	0.0025664	0.0048853	sp|P37906|PUUB_ECOLI Gamma-glutamylputrescine oxidoreductase OS=Escherichia coli (strain K12) GN=puuB PE=1 SV=2//8.24332e-109
B479_04320	220.456	590.284	-1.4209	2.5134e-56	5.532e-55	sp|Q9HX91|Y3922_PSEAE Uncharacterized protein PA3922 OS=Pseudomonas aeruginosa (strain ATCC 15692 / PAO1 / 1C / PRS 101 / LMG 12228) GN=PA3922 PE=1 SV=1//0
B479_03855	10.1882	27.3297	-1.4236	0.00065974	0.001407	sp|P0A9L4|FKBB_SHIFL FKBP-type 22 kDa peptidyl-prolyl cis-trans isomerase OS=Shigella flexneri GN=fklB PE=3 SV=2//1.04499e-51
B479_06085	80.8557	217.057	-1.4247	7.7614e-22	6.2833e-21	sp|Q9HXZ1|DPO3A_PSEAE DNA polymerase III subunit alpha OS=Pseudomonas aeruginosa (strain ATCC 15692 / PAO1 / 1C / PRS 101 / LMG 12228) GN=dnaE PE=3 SV=1//0
B479_20190	61.563	165.28	-1.4248	5.2911e-17	3.491e-16	sp|Q1I6H8|PUR7_PSEE4 Phosphoribosylaminoimidazole-succinocarboxamide synthase OS=Pseudomonas entomophila (strain L48) GN=purC PE=3 SV=1//2.31611e-169
B479_24075	23.9532	64.327	-1.4252	1.7066e-07	5.8993e-07	sp|A5W9V8|THIC_PSEP1 Phosphomethylpyrimidine synthase OS=Pseudomonas putida (strain F1 / ATCC 700007) GN=thiC PE=3 SV=1//0
B479_23465	26.8796	72.3214	-1.4279	2.8505e-08	1.0636e-07	sp|Q9X6V6|RLPA_PSEAE RlpA-like lipoprotein OS=Pseudomonas aeruginosa (strain ATCC 15692 / PAO1 / 1C / PRS 101 / LMG 12228) GN=rlpA PE=3 SV=1//5.66876e-135
B479_25575	47.4729	127.817	-1.4289	1.5598e-13	8.5661e-13	sp|P37624|YHIH_ECOLI Uncharacterized ABC transporter ATP-binding protein YhiH OS=Escherichia coli (strain K12) GN=yhiH PE=3 SV=3//0
B479_05320	8.88762	23.9832	-1.4322	0.0013655	0.0027598	sp|Q06909|CARQ_MYXXA RNA polymerase sigma factor CarQ OS=Myxococcus xanthus GN=carQ PE=2 SV=1//1.6487e-07
B479_01555	12.4643	33.6508	-1.4328	0.0001484	0.00035044	sp|P37774|YECC_ECOLI Uncharacterized amino-acid ABC transporter ATP-binding protein YecC OS=Escherichia coli (strain K12) GN=yecC PE=3 SV=2//1.03885e-132
B479_07655	132.23	359.097	-1.4413	1.6353e-35	2.1231e-34	sp|B0KF95|ACCD_PSEPG Acetyl-coenzyme A carboxylase carboxyl transferase subunit beta OS=Pseudomonas putida (strain GB-1) GN=accD PE=3 SV=1//0
B479_14050	67.1991	182.663	-1.4427	6.9927e-19	4.9874e-18	sp|P16917|RHSB_ECOLI Protein RhsB OS=Escherichia coli (strain K12) GN=rhsB PE=3 SV=4//1.15081e-08
B479_00230	80.8557	220.497	-1.4473	1.5201e-22	1.2822e-21	sp|B0KRC1|YIDC_PSEPG Membrane protein insertase YidC OS=Pseudomonas putida (strain GB-1) GN=yidC PE=3 SV=1//0
B479_21590	22.1107	60.3298	-1.4481	3.1933e-07	1.0761e-06	sp|Q8ZNW0|KPYK2_SALTY Pyruvate kinase II OS=Salmonella typhimurium (strain LT2 / SGSC1412 / ATCC 700720) GN=pykA PE=3 SV=3//0
B479_25335	17.7752	48.5241	-1.4488	4.5264e-06	1.3256e-05	sp|Q9CK95|METQ_PASMU Probable D-methionine-binding lipoprotein MetQ OS=Pasteurella multocida (strain Pm70) GN=metQ PE=3 SV=1//2.01965e-58
B479_06825	12.2476	33.4649	-1.4502	0.00013886	0.00032931	sp|B1J5G5|MTNA_PSEPW Methylthioribose-1-phosphate isomerase OS=Pseudomonas putida (strain W619) GN=mtnA PE=3 SV=1//0
B479_02705	129.521	354.171	-1.4513	2.5464e-35	3.2908e-34	sp|Q1IFX6|RL1_PSEE4 50S ribosomal protein L1 OS=Pseudomonas entomophila (strain L48) GN=rplA PE=3 SV=1//2.86318e-143
B479_01700	93.4284	256.007	-1.4542	4.7305e-26	4.533e-25	sp|B0KI05|PCKA_PSEPG Phosphoenolpyruvate carboxykinase [ATP] OS=Pseudomonas putida (strain GB-1) GN=pckA PE=3 SV=1//0
B479_05975	19.7262	54.2876	-1.4605	1.0974e-06	3.4542e-06	sp|Q88MP1|DAPD_PSEPK 2,3,4,5-tetrahydropyridine-2,6-dicarboxylate N-succinyltransferase OS=Pseudomonas putida (strain KT2440) GN=dapD PE=3 SV=1//0
B479_06675	16.4746	45.4565	-1.4642	7.9671e-06	2.2672e-05	sp|P0ACV0|HTRB_ECOLI Lipid A biosynthesis lauroyl acyltransferase OS=Escherichia coli (strain K12) GN=htrB PE=1 SV=1//3.59582e-78
B479_19180	10.9469	30.2114	-1.4646	0.00027118	0.0006176	-//-
B479_07665	21.1352	58.3777	-1.4658	4.0992e-07	1.3619e-06	-//-
B479_19305	14.0901	38.9495	-1.4669	3.4957e-05	9.1443e-05	sp|Q59641|PPIA_PSEAE Peptidyl-prolyl cis-trans isomerase A OS=Pseudomonas aeruginosa (strain ATCC 15692 / PAO1 / 1C / PRS 101 / LMG 12228) GN=ppiA PE=3 SV=2//5.04206e-81
B479_20060	7.69538	21.2874	-1.4679	0.0022078	0.0042836	-//-
B479_05640	78.3628	216.778	-1.468	1.5436e-22	1.2981e-21	sp|Q88MV5|RIMM_PSEPK Ribosome maturation factor RimM OS=Pseudomonas putida (strain KT2440) GN=rimM PE=3 SV=1//5.86911e-125
B479_07660	35.5505	98.3497	-1.4681	4.7243e-11	2.2635e-10	sp|P08192|FOLC_ECOLI Bifunctional protein FolC OS=Escherichia coli (strain K12) GN=folC PE=1 SV=2//3.03835e-99
B479_14910	30.5647	84.7778	-1.4718	9.4902e-10	4.0327e-09	sp|P0ACB3|HEM2_SHIFL Delta-aminolevulinic acid dehydratase OS=Shigella flexneri GN=hemB PE=3 SV=2//7.67216e-168
B479_09310	18.8591	52.3354	-1.4725	1.5242e-06	4.724e-06	-//-
B479_06110	131.905	366.906	-1.4759	3.1609e-37	4.302e-36	sp|Q88MF9|ENO_PSEPK Enolase OS=Pseudomonas putida (strain KT2440) GN=eno PE=3 SV=1//0
B479_26340	20.4849	56.9833	-1.476	5.0628e-07	1.6585e-06	sp|O05241|YUGS_BACSU UPF0053 protein YugS OS=Bacillus subtilis (strain 168) GN=yugS PE=3 SV=2//7.98827e-59
B479_23560	35.2253	98.1638	-1.4786	4.0887e-11	1.9691e-10	sp|Q88DK2|PUR2_PSEPK Phosphoribosylamine--glycine ligase OS=Pseudomonas putida (strain KT2440) GN=purD PE=3 SV=1//0
B479_05130	32.8408	91.8426	-1.4837	1.5777e-10	7.2866e-10	sp|B1JBC2|HIS1_PSEPW ATP phosphoribosyltransferase OS=Pseudomonas putida (strain W619) GN=hisG PE=3 SV=1//1.01762e-148
B479_06050	142.31	398.326	-1.4849	1.5236e-40	2.3077e-39	sp|B5F8T8|BAMA_SALA4 Outer membrane protein assembly factor BamA OS=Salmonella agona (strain SL483) GN=bamA PE=3 SV=1//0
B479_20725	17.1249	47.9664	-1.4859	3.7006e-06	1.0951e-05	sp|P29741|DING_PHOPR Probable ATP-dependent helicase DinG homolog OS=Photobacterium profundum GN=dinG PE=3 SV=2//2.94385e-105
B479_02825	160.953	451.87	-1.4893	6.5319e-46	1.1501e-44	sp|B1JAJ8|RS8_PSEPW 30S ribosomal protein S8 OS=Pseudomonas putida (strain W619) GN=rpsH PE=3 SV=1//8.54375e-83
B479_05775	39.4524	110.806	-1.4899	1.8628e-12	9.6649e-12	sp|Q55434|PHY2_SYNY3 Phytochrome-like protein cph2 OS=Synechocystis sp. (strain PCC 6803 / Kazusa) GN=cph2 PE=1 SV=1//1.04596e-09
B479_06035	18.4256	51.7777	-1.4906	1.459e-06	4.5268e-06	sp|Q59640|CDSA_PSEAE Phosphatidate cytidylyltransferase OS=Pseudomonas aeruginosa (strain ATCC 15692 / PAO1 / 1C / PRS 101 / LMG 12228) GN=cdsA PE=3 SV=2//2.59186e-95
B479_06350	35.1169	98.9075	-1.4939	2.6282e-11	1.2832e-10	sp|Q88MA9|PUR5_PSEPK Phosphoribosylformylglycinamidine cyclo-ligase OS=Pseudomonas putida (strain KT2440) GN=purM PE=3 SV=1//0
B479_17940	24.3868	68.789	-1.4961	2.6385e-08	9.8978e-08	sp|P77228|YDFJ_ECOLI Putative inner membrane metabolite transport protein YdfJ OS=Escherichia coli (strain K12) GN=ydfJ PE=5 SV=1//6.28492e-22
B479_05995	19.6178	55.403	-1.4978	5.8346e-07	1.8959e-06	sp|Q72BI1|DAPAT_DESVH LL-diaminopimelate aminotransferase OS=Desulfovibrio vulgaris (strain Hildenborough / ATCC 29579 / NCIMB 8303) GN=dapL PE=3 SV=1//3.36604e-58
B479_25390	102.966	291.424	-1.5009	1.7712e-30	1.9723e-29	sp|A8GHQ9|MDTB_SERP5 Multidrug resistance protein MdtB OS=Serratia proteamaculans (strain 568) GN=mdtB PE=3 SV=1//1.61671e-52
B479_03070	18.3172	51.8706	-1.5017	1.2847e-06	4.0171e-06	sp|Q9HWX4|RIBB_PSEAE 3,4-dihydroxy-2-butanone 4-phosphate synthase OS=Pseudomonas aeruginosa (strain ATCC 15692 / PAO1 / 1C / PRS 101 / LMG 12228) GN=ribB PE=3 SV=1//0
B479_17435	87.9007	249.221	-1.5035	2.3659e-26	2.2827e-25	sp|P0AFJ7|PITA_ECOLI Low-affinity inorganic phosphate transporter 1 OS=Escherichia coli (strain K12) GN=pitA PE=1 SV=1//6.71568e-117
B479_07680	46.7142	132.465	-1.5037	9.632e-15	5.6416e-14	sp|P55218|METZ_PSEAE O-succinylhomoserine sulfhydrylase OS=Pseudomonas aeruginosa (strain ATCC 15692 / PAO1 / 1C / PRS 101 / LMG 12228) GN=metZ PE=1 SV=1//0
B479_20265	9.53793	27.0508	-1.5039	0.00046575	0.0010251	sp|Q1IHK7|QUEE_KORVE 7-carboxy-7-deazaguanine synthase OS=Koribacter versatilis (strain Ellin345) GN=queE PE=3 SV=1//5.03799e-45
B479_01300	34.4666	98.2568	-1.5114	2.2412e-11	1.1019e-10	sp|B0KH03|ARLY_PSEPG Argininosuccinate lyase OS=Pseudomonas putida (strain GB-1) GN=argH PE=3 SV=1//0
B479_00170	115.322	329.072	-1.5127	1.695e-34	2.1036e-33	sp|Q1I2I6|ATPG_PSEE4 ATP synthase gamma chain OS=Pseudomonas entomophila (strain L48) GN=atpG PE=3 SV=1//0
B479_11425	13.223	37.741	-1.5131	3.3464e-05	8.7781e-05	sp|P0A9H7|CFA_ECOLI Cyclopropane-fatty-acyl-phospholipid synthase OS=Escherichia coli (strain K12) GN=cfa PE=1 SV=2//2.79564e-54
B479_22905	42.162	120.567	-1.5158	1.1465e-13	6.3581e-13	sp|P0AFF9|NUSA_SHIFL Transcription elongation protein NusA OS=Shigella flexneri GN=nusA PE=3 SV=1//0
B479_09180	27.9635	80.1299	-1.5188	1.3762e-09	5.7697e-09	sp|O34578|YJNA_BACSU UPF0721 transmembrane protein YjnA OS=Bacillus subtilis (strain 168) GN=yjnA PE=3 SV=1//6.55426e-19
B479_01400	21.2436	60.8876	-1.5191	1.2807e-07	4.5043e-07	sp|O34944|PEPVL_BACSU Putative dipeptidase YtjP OS=Bacillus subtilis (strain 168) GN=ytjP PE=3 SV=1//3.13762e-38
B479_06040	29.1557	83.6623	-1.5208	5.8248e-10	2.5285e-09	sp|Q88MH4|DXR_PSEPK 1-deoxy-D-xylulose 5-phosphate reductoisomerase OS=Pseudomonas putida (strain KT2440) GN=dxr PE=3 SV=1//0
B479_23850	40.6446	116.662	-1.5212	2.5396e-13	1.3759e-12	sp|P35755|FBPA_HAEIN Iron-utilization periplasmic protein OS=Haemophilus influenzae (strain ATCC 51907 / DSM 11121 / KW20 / Rd) GN=fbpA PE=1 SV=3//1.43487e-87
B479_21365	15.6075	44.8058	-1.5214	5.7672e-06	1.6733e-05	sp|Q56078|BGLX_SALTY Periplasmic beta-glucosidase OS=Salmonella typhimurium (strain LT2 / SGSC1412 / ATCC 700720) GN=bglX PE=3 SV=2//0
B479_01660	8.88762	25.5635	-1.5242	0.00060603	0.0013023	sp|P46837|YHGF_ECOLI Protein YhgF OS=Escherichia coli (strain K12) GN=yhgF PE=1 SV=3//0
B479_04555	20.4849	59.0284	-1.5269	1.8307e-07	6.3204e-07	sp|P77434|ALAC_ECOLI Glutamate-pyruvate aminotransferase AlaC OS=Escherichia coli (strain K12) GN=alaC PE=1 SV=1//0
B479_05480	10.8386	31.2339	-1.5269	0.00014816	0.00035018	sp|Q9KD39|Y1380_BACHD UPF0135 protein BH1380 OS=Bacillus halodurans (strain ATCC BAA-125 / DSM 18197 / FERM 7344 / JCM 9153 / C-125) GN=BH1380 PE=3 SV=1//4.26332e-15
B479_04765	45.3052	130.792	-1.5295	7.7281e-15	4.5548e-14	sp|Q88PJ6|SYH_PSEPK Histidine--tRNA ligase OS=Pseudomonas putida (strain KT2440) GN=hisS PE=3 SV=1//0
B479_13435	23.0861	66.651	-1.5296	2.8874e-08	1.076e-07	-//-
B479_10905	34.4666	99.5582	-1.5303	1.1787e-11	5.8567e-11	sp|Q88JU7|Y2550_PSEPK Probable transcriptional regulatory protein PP_2550 OS=Pseudomonas putida (strain KT2440) GN=PP_2550 PE=3 SV=1//2.30966e-134
B479_00145	37.5014	108.482	-1.5324	1.381e-12	7.245e-12	sp|Q88BX8|GLMS_PSEPK Glutamine--fructose-6-phosphate aminotransferase [isomerizing] OS=Pseudomonas putida (strain KT2440) GN=glmS PE=3 SV=2//0
B479_06840	28.1803	81.5243	-1.5325	8.1009e-10	3.4692e-09	sp|Q9HZ67|PHEA_PSEAE P-protein OS=Pseudomonas aeruginosa (strain ATCC 15692 / PAO1 / 1C / PRS 101 / LMG 12228) GN=pheA PE=3 SV=1//0
B479_07685	13.223	38.2988	-1.5342	2.5191e-05	6.7398e-05	sp|Q51576|Y3106_PSEAE Uncharacterized oxidoreductase PA3106 OS=Pseudomonas aeruginosa (strain ATCC 15692 / PAO1 / 1C / PRS 101 / LMG 12228) GN=PA3106 PE=3 SV=1//9.92355e-116
B479_06030	8.56246	24.8198	-1.5354	0.0006911	0.0014705	sp|Q88MH6|UPPS_PSEPK Ditrans,polycis-undecaprenyl-diphosphate synthase ((2E,6E)-farnesyl-diphosphate specific) OS=Pseudomonas putida (strain KT2440) GN=uppS PE=3 SV=1//0
B479_15430	205.391	597.442	-1.5404	1.7765e-62	4.2776e-61	-//-
B479_01280	24.8203	72.2285	-1.541	6.6014e-09	2.6047e-08	sp|P39595|EFEU_BACSU Ferrous iron permease EfeU OS=Bacillus subtilis (strain 168) GN=efeU PE=1 SV=2//1.2634e-10
B479_02495	61.3463	179.13	-1.546	5.5694e-20	4.1619e-19	sp|Q88QT4|SURA_PSEPK Chaperone SurA OS=Pseudomonas putida (strain KT2440) GN=surA PE=3 SV=2//0
B479_01830	69.2584	202.277	-1.5463	2.3147e-22	1.9351e-21	sp|P30860|ARTJ_ECOLI ABC transporter arginine-binding protein 1 OS=Escherichia coli (strain K12) GN=artJ PE=1 SV=2//2.51926e-55
B479_04675	25.3622	74.0876	-1.5466	3.9291e-09	1.5813e-08	sp|Q9HXI2|SECF_PSEAE Protein translocase subunit SecF OS=Pseudomonas aeruginosa (strain ATCC 15692 / PAO1 / 1C / PRS 101 / LMG 12228) GN=secF PE=3 SV=1//5.86269e-136
B479_15550	13.3314	38.9495	-1.5468	1.9645e-05	5.3115e-05	sp|Q44292|NRTA_NOSS1 Nitrate transport protein NrtA OS=Nostoc sp. (strain PCC 7120 / UTEX 2576) GN=nrtA PE=3 SV=3//2.00244e-16
B479_12460	14.0901	41.1805	-1.5473	1.1321e-05	3.1546e-05	sp|Q32742|CHLI_OLILU Magnesium-chelatase subunit ChlI OS=Olisthodiscus luteus GN=chlI PE=3 SV=1//4.29981e-73
B479_07275	12.4643	36.4396	-1.5477	3.6199e-05	9.4515e-05	sp|P33906|DEAD_KLEPN Cold-shock DEAD box protein A OS=Klebsiella pneumoniae GN=deaD PE=3 SV=3//4.77939e-125
B479_10740	18.8591	55.2171	-1.5499	3.6055e-07	1.2078e-06	-//-
B479_23805	21.1352	61.9101	-1.5505	7.0598e-08	2.524e-07	sp|P48636|Y4923_PSEAE LOG family protein PA4923 OS=Pseudomonas aeruginosa (strain ATCC 15692 / PAO1 / 1C / PRS 101 / LMG 12228) GN=PA4923 PE=3 SV=2//1.1113e-104
B479_10745	66.7655	196.049	-1.554	7.6959e-22	6.2482e-21	sp|P0AFU5|QSEF_ECO57 Transcriptional regulatory protein QseF OS=Escherichia coli O157:H7 GN=qseF PE=1 SV=1//6.74768e-67
B479_24335	8.67085	25.4705	-1.5546	0.00053577	0.0011656	sp|Q8RWU6|NHX6_ARATH Sodium/hydrogen exchanger 6 OS=Arabidopsis thaliana GN=NHX6 PE=1 SV=3//6.21391e-13
B479_03925	9.10439	26.7719	-1.5561	0.00038297	0.00085156	-//-
B479_05125	109.795	323.308	-1.5581	4.7295e-35	6.0019e-34	sp|B0KQJ3|MURA_PSEPG UDP-N-acetylglucosamine 1-carboxyvinyltransferase OS=Pseudomonas putida (strain GB-1) GN=murA PE=3 SV=1//0
B479_20205	25.6874	75.6679	-1.5586	2.2792e-09	9.4012e-09	sp|B1JDB7|DAPA_PSEPW 4-hydroxy-tetrahydrodipicolinate synthase OS=Pseudomonas putida (strain W619) GN=dapA PE=3 SV=1//0
B479_24880	6.61152	19.5212	-1.562	0.0023707	0.0045649	-//-
B479_24430	13.8734	40.9945	-1.5631	1.0513e-05	2.95e-05	sp|Q88D35|GSHB_PSEPK Glutathione synthetase OS=Pseudomonas putida (strain KT2440) GN=gshB PE=3 SV=1//0
B479_00695	18.2088	53.9157	-1.5661	4.2182e-07	1.3981e-06	sp|B0KF35|HEM6_PSEPG Coproporphyrinogen-III oxidase, aerobic OS=Pseudomonas putida (strain GB-1) GN=hemF PE=3 SV=1//0
B479_09290	59.9372	177.829	-1.569	3.6601e-20	2.7719e-19	-//-
B479_25385	13.6566	40.5297	-1.5694	1.1258e-05	3.1404e-05	-//-
B479_24015	42.0536	125.401	-1.5762	9.6131e-15	5.6416e-14	-//-
B479_15300	16.7998	50.1044	-1.5765	9.8038e-07	3.0964e-06	sp|Q9I310|Y1727_PSEAE Uncharacterized signaling protein PA1727 OS=Pseudomonas aeruginosa (strain ATCC 15692 / PAO1 / 1C / PRS 101 / LMG 12228) GN=PA1727 PE=4 SV=1//0
B479_04795	18.5339	55.3101	-1.5774	2.6719e-07	9.1023e-07	sp|Q47679|YAFV_ECOLI UPF0012 hydrolase YafV OS=Escherichia coli (strain K12) GN=yafV PE=3 SV=1//1.73488e-80
B479_05720	7.15345	21.3804	-1.5796	0.001367	0.0027608	sp|P0AFS0|YDCV_SHIFL Inner membrane ABC transporter permease protein YdcV OS=Shigella flexneri GN=ydcV PE=3 SV=1//4.18126e-100
B479_04600	9.53793	28.5381	-1.5811	0.0002148	0.00049562	sp|P59392|SELD_PSEPK Selenide, water dikinase OS=Pseudomonas putida (strain KT2440) GN=selD PE=3 SV=1//0
B479_21570	142.419	426.864	-1.5836	1.46e-46	2.6366e-45	-//-
B479_20500	11.9224	35.7889	-1.5858	3.3012e-05	8.6758e-05	-//-
B479_05675	49.2071	148.175	-1.5904	2.6331e-17	1.7496e-16	sp|P29363|THRC_PSEAE Threonine synthase OS=Pseudomonas aeruginosa (strain ATCC 15692 / PAO1 / 1C / PRS 101 / LMG 12228) GN=thrC PE=3 SV=3//0
B479_07160	27.6383	83.2905	-1.5915	2.2016e-10	1.0069e-09	-//-
B479_07650	73.8106	223.007	-1.5952	2.4995e-25	2.324e-24	sp|Q88LE0|TRPF_PSEPK N-(5&apos;-phosphoribosyl)anthranilate isomerase OS=Pseudomonas putida (strain KT2440) GN=trpF PE=3 SV=1//2.22895e-132
B479_26270	22.9778	69.8116	-1.6032	5.3767e-09	2.1425e-08	sp|Q05606|EXBD_PSEPU Biopolymer transport protein ExbD OS=Pseudomonas putida GN=exbD PE=3 SV=1//1.22592e-95
B479_14045	43.2459	131.536	-1.6048	1.1085e-15	6.8333e-15	-//-
B479_03120	11.7056	35.6959	-1.6086	2.91e-05	7.7342e-05	sp|P22939|ISPA_ECOLI Farnesyl diphosphate synthase OS=Escherichia coli (strain K12) GN=ispA PE=1 SV=1//2.23053e-75
B479_17275	14.3069	43.6903	-1.6106	3.6871e-06	1.0923e-05	-//-
B479_24305	22.2191	67.9524	-1.6127	7.6285e-09	2.9933e-08	sp|P42616|YQJC_ECOLI Protein YqjC OS=Escherichia coli (strain K12) GN=yqjC PE=1 SV=3//2.97071e-11
B479_24220	12.7895	39.1354	-1.6135	1.1602e-05	3.2235e-05	sp|P21693|DBPA_ECOLI ATP-independent RNA helicase DbpA OS=Escherichia coli (strain K12) GN=dbpA PE=1 SV=2//5.52683e-165
B479_15275	12.356	37.834	-1.6145	1.6114e-05	4.4032e-05	sp|P23485|FECR_ECOLI Protein FecR OS=Escherichia coli (strain K12) GN=fecR PE=4 SV=1//1.88746e-30
B479_15975	16.9082	51.7777	-1.6146	4.5188e-07	1.4924e-06	sp|P0AEP9|GLCD_ECOLI Glycolate oxidase subunit GlcD OS=Escherichia coli (strain K12) GN=glcD PE=3 SV=1//0
B479_24365	35.8756	109.969	-1.616	1.8782e-13	1.0255e-12	sp|P25888|RHLE_ECOLI ATP-dependent RNA helicase RhlE OS=Escherichia coli (strain K12) GN=rhlE PE=1 SV=3//6.38952e-160
B479_10050	444.706	1374.94	-1.6284	1.3226e-150	1.1644e-148	sp|B1J6U7|RL20_PSEPW 50S ribosomal protein L20 OS=Pseudomonas putida (strain W619) GN=rplT PE=3 SV=1//4.91268e-63
B479_09470	28.8306	89.1469	-1.6286	2.8598e-11	1.3891e-10	-//-
B479_02840	43.571	134.882	-1.6303	2.6287e-16	1.6642e-15	sp|B1JAJ5|RS5_PSEPW 30S ribosomal protein S5 OS=Pseudomonas putida (strain W619) GN=rpsE PE=3 SV=1//5.49573e-103
B479_22885	777.775	2418.12	-1.6365	6.4017e-265	1.5029e-262	sp|Q88DV9|RS15_PSEPK 30S ribosomal protein S15 OS=Pseudomonas putida (strain KT2440) GN=rpsO PE=3 SV=2//3.9402e-59
B479_23585	9.86309	30.6762	-1.637	9.057e-05	0.00022073	sp|P21640|COBJ_PSEDE Precorrin-3B C(17)-methyltransferase OS=Pseudomonas denitrificans GN=cobJ PE=1 SV=1//2.55169e-48
B479_05140	21.5687	67.1158	-1.6377	6.9679e-09	2.7455e-08	sp|Q88P86|HIS8_PSEPK Histidinol-phosphate aminotransferase OS=Pseudomonas putida (strain KT2440) GN=hisC PE=3 SV=1//0
B479_21410	22.9778	71.6707	-1.6411	2.0702e-09	8.5517e-09	sp|Q46855|YQHC_ECOLI Uncharacterized HTH-type transcriptional regulator YqhC OS=Escherichia coli (strain K12) GN=yqhC PE=4 SV=2//5.53145e-41
B479_01610	162.687	507.551	-1.6415	2.8566e-57	6.3871e-56	sp|Q54SE2|PRDXL_DICDI Peroxiredoxin-like protein DDB_G0282517, mitochondrial OS=Dictyostelium discoideum GN=DDB_G0282517 PE=3 SV=1//1.94433e-92
B479_17915	6.28637	19.6142	-1.6416	0.0017175	0.0033931	-//-
B479_03790	67.3075	210.271	-1.6434	9.3982e-25	8.541e-24	sp|Q88Q27|GLYA2_PSEPK Serine hydroxymethyltransferase 2 OS=Pseudomonas putida (strain KT2440) GN=glyA2 PE=1 SV=1//0
B479_02735	87.3588	273.018	-1.644	1.1669e-31	1.3419e-30	sp|B1JDW8|RS7_PSEPW 30S ribosomal protein S7 OS=Pseudomonas putida (strain W619) GN=rpsG PE=3 SV=1//1.18254e-108
B479_00240	16.3662	51.2199	-1.646	3.8921e-07	1.2976e-06	sp|A5WBB9|RNPA_PSEP1 Ribonuclease P protein component OS=Pseudomonas putida (strain F1 / ATCC 700007) GN=rnpA PE=3 SV=1//2.44068e-90
B479_02830	85.9498	269.672	-1.6496	2.0785e-31	2.3612e-30	sp|B1JAJ7|RL6_PSEPW 50S ribosomal protein L6 OS=Pseudomonas putida (strain W619) GN=rplF PE=3 SV=1//2.75296e-117
B479_01145	23.5197	73.8088	-1.6499	1.0639e-09	4.5005e-09	sp|P23485|FECR_ECOLI Protein FecR OS=Escherichia coli (strain K12) GN=fecR PE=4 SV=1//7.98213e-31
B479_05440	32.9492	103.648	-1.6534	4.5944e-13	2.4528e-12	sp|A5VZC3|GUAA_PSEP1 GMP synthase [glutamine-hydrolyzing] OS=Pseudomonas putida (strain F1 / ATCC 700007) GN=guaA PE=3 SV=1//0
B479_07625	83.9989	264.745	-1.6562	5.3585e-31	6.0385e-30	sp|Q88LE5|LEU3_PSEPK 3-isopropylmalate dehydrogenase OS=Pseudomonas putida (strain KT2440) GN=leuB PE=3 SV=1//0
B479_18750	182.413	575.318	-1.6572	2.3081e-65	5.9657e-64	sp|Q05203|FLA_BACHD Flagellin OS=Bacillus halodurans (strain ATCC BAA-125 / DSM 18197 / FERM 7344 / JCM 9153 / C-125) GN=hag PE=1 SV=1//1.49644e-60
B479_07435	49.749	157.192	-1.6598	4.1855e-19	3.0081e-18	sp|P44443|RNE_HAEIN Ribonuclease E OS=Haemophilus influenzae (strain ATCC 51907 / DSM 11121 / KW20 / Rd) GN=rne PE=3 SV=1//0
B479_20320	20.5933	65.0707	-1.6598	9.0998e-09	3.5312e-08	sp|Q88NJ3|Y1214_PSEPK Probable transcriptional regulatory protein PP_1214 OS=Pseudomonas putida (strain KT2440) GN=PP_1214 PE=3 SV=1//6.61849e-161
B479_22775	15.8243	50.0115	-1.6601	4.6919e-07	1.5478e-06	sp|Q56992|HMUU_YERPE Hemin transport system permease protein HmuU OS=Yersinia pestis GN=hmuU PE=3 SV=2//1.24022e-38
B479_21170	20.7017	65.4425	-1.6605	8.1955e-09	3.2024e-08	sp|Q51363|NADB_PSEAE L-aspartate oxidase OS=Pseudomonas aeruginosa (strain ATCC 15692 / PAO1 / 1C / PRS 101 / LMG 12228) GN=nadB PE=3 SV=1//0
B479_09050	24.7119	78.1778	-1.6616	2.9253e-10	1.3228e-09	sp|P0CAU3|DKSA_CAUCR RNA polymerase-binding transcription factor DksA OS=Caulobacter crescentus (strain ATCC 19089 / CB15) GN=dksA PE=3 SV=1//8.77595e-16
B479_24385	32.2989	102.626	-1.6678	4.5918e-13	2.4528e-12	sp|P22805|BIOA_LYSSH Adenosylmethionine-8-amino-7-oxononanoate aminotransferase OS=Lysinibacillus sphaericus GN=bioA PE=1 SV=1//1.51565e-177
B479_00745	13.8734	44.1551	-1.6703	2.0263e-06	6.1714e-06	sp|P11080|TRPB_PSEPU Tryptophan synthase beta chain OS=Pseudomonas putida GN=trpB PE=3 SV=1//0
B479_22020	149.03	474.458	-1.6707	1.0412e-54	2.2391e-53	sp|Q1I596|RL13_PSEE4 50S ribosomal protein L13 OS=Pseudomonas entomophila (strain L48) GN=rplM PE=3 SV=1//9.61056e-102
B479_05395	8.12892	26.1212	-1.6841	0.00024142	0.00055387	sp|Q9EV79|6PGL_PSEPU 6-phosphogluconolactonase OS=Pseudomonas putida GN=pgl PE=3 SV=1//2.03774e-118
B479_24285	72.9435	234.626	-1.6855	3.4733e-28	3.5453e-27	sp|Q87GY4|TKT2_VIBPA Transketolase 2 OS=Vibrio parahaemolyticus serotype O3:K6 (strain RIMD 2210633) GN=tkt2 PE=3 SV=1//0
B479_04660	25.7958	83.0116	-1.6862	5.7822e-11	2.7563e-10	sp|Q88PL7|TGT_PSEPK Queuine tRNA-ribosyltransferase OS=Pseudomonas putida (strain KT2440) GN=tgt PE=3 SV=1//0
B479_22095	7.91215	25.4705	-1.6867	0.00028524	0.00064545	sp|P45769|YHDZ_ECOLI Uncharacterized amino-acid ABC transporter ATP-binding protein YhdZ OS=Escherichia coli (strain K12) GN=yhdZ PE=3 SV=1//9.66677e-144
B479_18975	81.9395	264.28	-1.6894	1.2878e-31	1.4717e-30	sp|B0KR43|SYA_PSEPG Alanine--tRNA ligase OS=Pseudomonas putida (strain GB-1) GN=alaS PE=3 SV=2//0
B479_02595	10.1882	32.9072	-1.6915	3.6143e-05	9.4457e-05	sp|P27750|Y4148_CUPNH Uncharacterized protein H16_B0148 OS=Cupriavidus necator (strain ATCC 17699 / H16 / DSM 428 / Stanier 337) GN=H16_B0148 PE=4 SV=2//4.56393e-18
B479_26155	254.273	822.029	-1.6928	7.9848e-95	3.8785e-93	sp|B1J4M3|RL28_PSEPW 50S ribosomal protein L28 OS=Pseudomonas putida (strain W619) GN=rpmB PE=3 SV=1//3.0624e-50
B479_23775	11.814	38.2058	-1.6933	8.4407e-06	2.3899e-05	sp|P21628|BRAE_PSEAE High-affinity branched-chain amino acid transport system permease protein BraE OS=Pseudomonas aeruginosa (strain ATCC 15692 / PAO1 / 1C / PRS 101 / LMG 12228) GN=braE PE=3 SV=1//6.29959e-81
B479_24570	6.93668	22.4959	-1.6973	0.00062137	0.0013322	sp|O34677|GLNQ_BACSU Glutamine transport ATP-binding protein GlnQ OS=Bacillus subtilis (strain 168) GN=glnQ PE=2 SV=1//1.35072e-101
B479_02730	146.537	475.667	-1.6987	7.4326e-56	1.6107e-54	sp|B1JDW9|RS12_PSEPW 30S ribosomal protein S12 OS=Pseudomonas putida (strain W619) GN=rpsL PE=3 SV=1//5.85915e-84
B479_05195	24.17	78.5496	-1.7004	1.5414e-10	7.1425e-10	sp|B0KQK8|AMPA_PSEPG Probable cytosol aminopeptidase OS=Pseudomonas putida (strain GB-1) GN=pepA PE=3 SV=1//0
B479_17865	162.253	527.723	-1.7015	6.9449e-62	1.6581e-60	sp|P20707|ODO1_AZOVI 2-oxoglutarate dehydrogenase E1 component OS=Azotobacter vinelandii GN=sucA PE=3 SV=1//0
B479_06370	54.1928	176.528	-1.7037	7.4657e-22	6.0789e-21	sp|P76190|YDHO_ECOLI Probable endopeptidase YdhO OS=Escherichia coli (strain K12) GN=ydhO PE=3 SV=1//5.09253e-27
B479_22900	121.175	395.258	-1.7057	6.3468e-47	1.1842e-45	sp|A5W987|IF2_PSEP1 Translation initiation factor IF-2 OS=Pseudomonas putida (strain F1 / ATCC 700007) GN=infB PE=3 SV=1//1.20139e-52
B479_02850	40.753	133.023	-1.7067	6.9549e-17	4.5673e-16	sp|B1JAJ3|RL15_PSEPW 50S ribosomal protein L15 OS=Pseudomonas putida (strain W619) GN=rplO PE=3 SV=1//1.49447e-79
B479_23825	56.9025	185.916	-1.7081	5.4208e-23	4.6846e-22	-//-
B479_09435	70.8842	232.488	-1.7136	1.9278e-28	1.9967e-27	sp|P00888|AROF_ECOLI Phospho-2-dehydro-3-deoxyheptonate aldolase, Tyr-sensitive OS=Escherichia coli (strain K12) GN=aroF PE=1 SV=1//7.63673e-149
B479_23280	6.28637	20.6367	-1.7149	0.00097788	0.0020362	sp|P96582|LRPC_BACSU HTH-type transcriptional regulator LrpC OS=Bacillus subtilis (strain 168) GN=lrpC PE=1 SV=2//4.63331e-21
B479_17530	92.2362	302.858	-1.7152	1.4059e-36	1.8683e-35	sp|Q9I0J7|NUOF_PSEAE NADH-quinone oxidoreductase subunit F OS=Pseudomonas aeruginosa (strain ATCC 15692 / PAO1 / 1C / PRS 101 / LMG 12228) GN=nuoF PE=3 SV=1//0
B479_22840	11.0553	36.4396	-1.7208	1.137e-05	3.1621e-05	sp|B0KHW5|PANC_PSEPG Pantothenate synthetase OS=Pseudomonas putida (strain GB-1) GN=panC PE=3 SV=1//0
B479_11330	53.8677	178.201	-1.726	2.3904e-22	1.9865e-21	sp|Q8ZE81|USPE_YERPE Universal stress protein E OS=Yersinia pestis GN=uspE PE=3 SV=1//2.76611e-11
B479_04065	75.6532	250.987	-1.7301	6.9129e-31	7.7283e-30	sp|Q04605|YUF2_PLEBO Uncharacterized protein in chlN 3&apos;region (Fragment) OS=Plectonema boryanum PE=4 SV=1//1.62595e-16
B479_17870	81.506	271.531	-1.7361	2.1169e-33	2.5596e-32	sp|Q8ZQU2|DHSB_SALTY Succinate dehydrogenase iron-sulfur subunit OS=Salmonella typhimurium (strain LT2 / SGSC1412 / ATCC 700720) GN=sdhB PE=3 SV=2//1.84384e-118
B479_07590	12.6811	42.296	-1.7378	1.9814e-06	6.0413e-06	sp|Q88LF2|DUSC_PSEPK tRNA-dihydrouridine synthase C OS=Pseudomonas putida (strain KT2440) GN=dusC PE=3 SV=1//0
B479_23830	20.2681	67.8594	-1.7433	1.5989e-09	6.6734e-09	sp|B1JAH0|RS18_PSEPW 30S ribosomal protein S18 OS=Pseudomonas putida (strain W619) GN=rpsR PE=3 SV=1//6.79706e-39
B479_23835	193.143	647.36	-1.7449	1.2772e-77	4.2332e-76	sp|B1JAH1|RS6_PSEPW 30S ribosomal protein S6 OS=Pseudomonas putida (strain W619) GN=rpsF PE=3 SV=1//1.40403e-72
B479_19755	13.223	44.5269	-1.7516	9.5431e-07	3.0208e-06	sp|P64630|YHFL_SHIFL Uncharacterized protein YhfL OS=Shigella flexneri GN=yhfL PE=4 SV=1//1.06489e-12
B479_17910	21.0268	70.8341	-1.7522	6.309e-10	2.7177e-09	sp|P37665|YIAD_ECOLI Inner membrane lipoprotein YiaD OS=Escherichia coli (strain K12) GN=yiaD PE=1 SV=2//2.6502e-20
B479_02500	164.529	554.867	-1.7538	3.6427e-67	1.0161e-65	sp|B0KJ96|LPTD_PSEPG LPS-assembly protein LptD OS=Pseudomonas putida (strain GB-1) GN=lptD PE=3 SV=1//0
B479_24155	9.10439	30.7691	-1.7568	4.489e-05	0.00011528	-//-
B479_08285	30.0228	101.51	-1.7575	1.2282e-13	6.7844e-13	sp|P43672|UUP_ECOLI ABC transporter ATP-binding protein uup OS=Escherichia coli (strain K12) GN=uup PE=1 SV=2//1.65198e-172
B479_18275	119.549	404.368	-1.7581	1.449e-49	2.8546e-48	sp|Q88F17|AQPZ_PSEPK Aquaporin Z OS=Pseudomonas putida (strain KT2440) GN=aqpZ PE=3 SV=1//2.33006e-143
B479_02750	192.818	653.217	-1.7603	4.5956e-79	1.5789e-77	sp|A4VHM9|RS10_PSEU5 30S ribosomal protein S10 OS=Pseudomonas stutzeri (strain A1501) GN=rpsJ PE=3 SV=1//4.13429e-69
B479_02800	17.4501	59.1214	-1.7604	1.4864e-08	5.6589e-08	sp|Q88QM6|RS17_PSEPK 30S ribosomal protein S17 OS=Pseudomonas putida (strain KT2440) GN=rpsQ PE=3 SV=1//4.80004e-49
B479_02855	307.707	1043.55	-1.7619	2.6538e-125	1.8691e-123	sp|Q9HWF5|SECY_PSEAE Protein translocase subunit SecY OS=Pseudomonas aeruginosa (strain ATCC 15692 / PAO1 / 1C / PRS 101 / LMG 12228) GN=secY PE=3 SV=1//0
B479_20260	7.15345	24.2621	-1.762	0.00028387	0.00064288	sp|Q9WWW8|QUEC_PSEPU 7-cyano-7-deazaguanine synthase OS=Pseudomonas putida GN=queC PE=3 SV=1//3.04928e-162
B479_14850	25.6874	87.2877	-1.7647	5.5581e-12	2.8367e-11	-//-
B479_23625	19.7262	67.3017	-1.7705	1.3478e-09	5.6589e-09	sp|P0AA56|QMCA_SHIFL Protein QmcA OS=Shigella flexneri GN=qmcA PE=3 SV=1//5.58766e-53
B479_17535	91.5859	312.804	-1.7721	4.5626e-39	6.6602e-38	sp|Q88FH2|NUOG_PSEPK NADH-quinone oxidoreductase subunit G OS=Pseudomonas putida (strain KT2440) GN=nuoG PE=3 SV=1//0
B479_03300	94.0787	321.356	-1.7722	4.3067e-40	6.4883e-39	sp|P37798|ACCC_PSEAE Biotin carboxylase OS=Pseudomonas aeruginosa (strain ATCC 15692 / PAO1 / 1C / PRS 101 / LMG 12228) GN=accC PE=1 SV=1//0
B479_10975	12.4643	42.5748	-1.7722	1.4096e-06	4.3832e-06	sp|Q9I4C8|Y1210_PSEAE Putative quercetin 2,3-dioxygenase PA1210 OS=Pseudomonas aeruginosa (strain ATCC 15692 / PAO1 / 1C / PRS 101 / LMG 12228) GN=PA1210 PE=3 SV=1//1.95269e-122
B479_17540	33.3828	114.153	-1.7738	2.7321e-15	1.6553e-14	sp|Q88FH1|NUOH_PSEPK NADH-quinone oxidoreductase subunit H OS=Pseudomonas putida (strain KT2440) GN=nuoH PE=3 SV=1//0
B479_04535	86.1666	294.677	-1.7739	6.0548e-37	8.1228e-36	sp|Q9WWR2|CYOB_PSEPU Ubiquinol oxidase subunit 1 OS=Pseudomonas putida GN=cyoB PE=3 SV=1//0
B479_14490	11.1637	38.2058	-1.775	4.7977e-06	1.4021e-05	-//-
B479_17850	125.077	428.444	-1.7763	5.3455e-53	1.1155e-51	sp|Q88FB2|SUCC_PSEPK Succinyl-CoA ligase [ADP-forming] subunit beta OS=Pseudomonas putida (strain KT2440) GN=sucC PE=3 SV=1//0
B479_08195	7.58699	26.0283	-1.7785	0.00015745	0.00037088	sp|Q88L23|RLMM_PSEPK Ribosomal RNA large subunit methyltransferase M OS=Pseudomonas putida (strain KT2440) GN=rlmM PE=3 SV=1//0
B479_17855	150.114	517.405	-1.7852	5.626e-64	1.4152e-62	sp|P31052|DLDH2_PSEPU Dihydrolipoamide dehydrogenase OS=Pseudomonas putida GN=lpdG PE=1 SV=4//0
B479_08885	5.3109	18.3128	-1.7858	0.0014876	0.0029666	sp|Q08015|MIAE_SALTY tRNA-(ms[2]io[6]A)-hydroxylase OS=Salmonella typhimurium (strain LT2 / SGSC1412 / ATCC 700720) GN=miaE PE=4 SV=1//5.2831e-52
B479_05280	201.489	695.327	-1.787	1.9646e-85	8.261e-84	sp|Q88P53|OTCC_PSEPK Ornithine carbamoyltransferase, catabolic OS=Pseudomonas putida (strain KT2440) GN=arcB PE=1 SV=3//0
B479_01615	13.1147	45.5495	-1.7963	4.9824e-07	1.6341e-06	sp|Q88R97|SSUE_PSEPK FMN reductase (NADPH) OS=Pseudomonas putida (strain KT2440) GN=ssuE PE=3 SV=1//9.85439e-133
B479_01915	27.0964	94.2596	-1.7985	4.5969e-13	2.4528e-12	sp|Q9L4K3|ORF1_CHRSD Uncharacterized protein ORF1 (Fragment) OS=Chromohalobacter salexigens (strain DSM 3043 / ATCC BAA-138 / NCIMB 13768) PE=4 SV=1//3.64656e-29
B479_22860	97.5471	339.669	-1.8	5.5018e-43	8.8572e-42	-//-
B479_15545	4.98574	17.3832	-1.8018	0.0018657	0.003668	sp|Q5MZ55|CMPB_SYNP6 Bicarbonate transport system permease protein CmpB OS=Synechococcus sp. (strain ATCC 27144 / PCC 6301 / SAUG 1402/1) GN=cmpB PE=3 SV=1//3.03158e-28
B479_17545	20.0513	70.2764	-1.8093	3.6245e-10	1.6131e-09	sp|Q88FH0|NUOI_PSEPK NADH-quinone oxidoreductase subunit I OS=Pseudomonas putida (strain KT2440) GN=nuoI PE=3 SV=1//2.15225e-133
B479_15435	7.47861	26.2142	-1.8095	0.00012857	0.00030618	sp|P81549|BFRD_BORPE Probable TonB-dependent receptor BfrD OS=Bordetella pertussis (strain Tohama I / ATCC BAA-589 / NCTC 13251) GN=bfrD PE=1 SV=2//2.98588e-68
B479_24700	93.7536	328.7	-1.8098	6.751e-42	1.0566e-40	sp|P0A3B4|TYPA_SHIFL GTP-binding protein TypA/BipA OS=Shigella flexneri GN=typA PE=3 SV=1//0
B479_04790	8.12892	28.7241	-1.8211	5.757e-05	0.0001443	sp|P77806|YBDL_ECOLI Methionine aminotransferase OS=Escherichia coli (strain K12) GN=ybdL PE=1 SV=1//1.96044e-148
B479_20325	49.4238	175.319	-1.8267	2.3956e-23	2.1025e-22	sp|Q88NJ4|SYD_PSEPK Aspartate--tRNA ligase OS=Pseudomonas putida (strain KT2440) GN=aspS PE=3 SV=1//0
B479_25950	11.7056	41.7382	-1.8342	1.1266e-06	3.5425e-06	sp|P15940|NODW_BRAJA Nodulation protein W OS=Bradyrhizobium japonicum (strain USDA 110) GN=nodW PE=3 SV=1//4.39505e-36
B479_02780	42.2704	150.964	-1.8365	1.9501e-20	1.4929e-19	sp|B1JDV9|RL22_PSEPW 50S ribosomal protein L22 OS=Pseudomonas putida (strain W619) GN=rplV PE=3 SV=1//8.22684e-72
B479_24955	7.91215	28.3522	-1.8413	5.7984e-05	0.00014508	sp|B0KN51|METX_PSEPG Homoserine O-acetyltransferase OS=Pseudomonas putida (strain GB-1) GN=metX PE=3 SV=1//0
B479_02425	374.256	1345.75	-1.8463	1.6045e-169	1.6741e-167	sp|Q4ZMF3|RS21_PSEU2 30S ribosomal protein S21 OS=Pseudomonas syringae pv. syringae (strain B728a) GN=rpsU PE=3 SV=1//3.561e-26
B479_02775	55.2767	199.209	-1.8495	1.1989e-26	1.1647e-25	sp|B1JDW0|RS19_PSEPW 30S ribosomal protein S19 OS=Pseudomonas putida (strain W619) GN=rpsS PE=3 SV=1//3.73514e-60
B479_05400	10.7302	38.6706	-1.8496	2.5082e-06	7.5656e-06	sp|P00885|ALKD_PSEPU 2-dehydro-3-deoxy-phosphogluconate aldolase OS=Pseudomonas putida GN=eda PE=1 SV=2//2.43328e-157
B479_07630	100.04	360.678	-1.8501	6.8838e-47	1.2759e-45	sp|Q51344|DHAS_PSEAE Aspartate-semialdehyde dehydrogenase OS=Pseudomonas aeruginosa (strain ATCC 15692 / PAO1 / 1C / PRS 101 / LMG 12228) GN=asd PE=1 SV=2//0
B479_07230	276.817	999.393	-1.8521	8.1032e-127	5.8536e-125	sp|Q88LS0|EFP_PSEPK Elongation factor P OS=Pseudomonas putida (strain KT2440) GN=efp PE=3 SV=1//9.04911e-120
B479_17045	35.5505	128.468	-1.8535	8.6735e-18	5.9454e-17	sp|Q9I0K9|PUR8_PSEAE Adenylosuccinate lyase OS=Pseudomonas aeruginosa (strain ATCC 15692 / PAO1 / 1C / PRS 101 / LMG 12228) GN=purB PE=3 SV=1//0
B479_00740	5.3109	19.2423	-1.8573	0.00087396	0.001832	sp|P11081|TRPA_PSEPU Tryptophan synthase alpha chain OS=Pseudomonas putida GN=trpA PE=3 SV=1//0
B479_13495	13.3314	48.3382	-1.8583	1.3144e-07	4.6114e-07	sp|Q6NPM8|IMPL2_ARATH Bifunctional phosphatase IMPL2, chloroplastic OS=Arabidopsis thaliana GN=IMPL2 PE=1 SV=1//1.94034e-64
B479_17560	75.1112	273.111	-1.8624	3.5638e-36	4.6917e-35	sp|Q9I0J1|NUOL_PSEAE NADH-quinone oxidoreductase subunit L OS=Pseudomonas aeruginosa (strain ATCC 15692 / PAO1 / 1C / PRS 101 / LMG 12228) GN=nuoL PE=3 SV=1//0
B479_05765	38.1517	138.972	-1.865	3.1008e-19	2.2368e-18	sp|P18769|FRZE_MYXXA Gliding motility regulatory protein OS=Myxococcus xanthus GN=frzE PE=1 SV=1//2.09349e-66
B479_20935	10.7302	39.1354	-1.8668	1.9371e-06	5.9127e-06	sp|Q88NX4|OTC_PSEPK Ornithine carbamoyltransferase OS=Pseudomonas putida (strain KT2440) GN=argF PE=3 SV=3//0
B479_22080	57.8779	211.294	-1.8682	1.8564e-28	1.9371e-27	sp|Q88NA9|CYSD_PSEPK Sulfate adenylyltransferase subunit 2 OS=Pseudomonas putida (strain KT2440) GN=cysD PE=3 SV=1//0
B479_12945	11.7056	42.7607	-1.8691	6.3979e-07	2.0647e-06	sp|P21367|YCAC_ECOLI Uncharacterized protein YcaC OS=Escherichia coli (strain K12) GN=ycaC PE=1 SV=1//2.95358e-29
B479_05725	8.23731	30.1184	-1.8704	2.914e-05	7.7375e-05	sp|P77156|YDCU_ECOLI Inner membrane ABC transporter permease protein YdcU OS=Escherichia coli (strain K12) GN=ydcU PE=1 SV=1//2.23138e-152
B479_03910	15.0656	55.3101	-1.8763	1.3916e-08	5.3125e-08	-//-
B479_09275	6.93668	25.4705	-1.8765	0.00011768	0.00028288	sp|O32155|YURN_BACSU Probable ABC transporter permease protein YurN OS=Bacillus subtilis (strain 168) GN=yurN PE=3 SV=1//7.67716e-27
B479_06305	25.9042	95.375	-1.8804	8.6226e-14	4.8487e-13	sp|Q04804|PFES_PSEAE Sensor protein PfeS OS=Pseudomonas aeruginosa (strain ATCC 15692 / PAO1 / 1C / PRS 101 / LMG 12228) GN=pfeS PE=1 SV=2//3.54823e-140
B479_05630	45.0884	166.953	-1.8886	4.4083e-23	3.845e-22	sp|P0AGD7|SRP54_ECOLI Signal recognition particle protein OS=Escherichia coli (strain K12) GN=ffh PE=1 SV=1//0
B479_05790	21.352	79.1074	-1.8894	9.6093e-12	4.7915e-11	sp|B0KRL5|SYK_PSEPG Lysine--tRNA ligase OS=Pseudomonas putida (strain GB-1) GN=lysS PE=3 SV=1//0
B479_00180	57.336	212.874	-1.8925	4.8242e-29	5.1501e-28	sp|Q88BX1|ATPD_PSEPK ATP synthase subunit delta OS=Pseudomonas putida (strain KT2440) GN=atpH PE=3 SV=1//2.32679e-124
B479_02790	33.8163	125.772	-1.895	7.7282e-18	5.3104e-17	sp|B1JDX7|RL16_PSEPW 50S ribosomal protein L16 OS=Pseudomonas putida (strain W619) GN=rplP PE=3 SV=1//2.27461e-77
B479_03475	27.9635	104.02	-1.8952	5.0872e-15	3.0365e-14	sp|P21158|CSGA_MYXXA C-factor OS=Myxococcus xanthus GN=csgA PE=1 SV=1//1.88701e-18
B479_03060	9.32116	34.7663	-1.8991	5.9374e-06	1.7156e-05	sp|P25539|RIBD_ECOLI Riboflavin biosynthesis protein RibD OS=Escherichia coli (strain K12) GN=ribD PE=1 SV=1//1.90206e-121
B479_03055	6.39475	23.8902	-1.9015	0.00017228	0.00040347	sp|Q88QI0|NRDR_PSEPK Transcriptional repressor NrdR OS=Pseudomonas putida (strain KT2440) GN=nrdR PE=3 SV=2//3.12601e-106
B479_04655	14.3069	53.4509	-1.9015	1.9201e-08	7.2707e-08	sp|B0KPG6|QUEA_PSEPG S-adenosylmethionine:tRNA ribosyltransferase-isomerase OS=Pseudomonas putida (strain GB-1) GN=queA PE=3 SV=1//0
B479_17335	53.109	198.744	-1.9039	2.1552e-27	2.138e-26	-//-
B479_26065	11.7056	43.8762	-1.9062	3.4354e-07	1.1522e-06	sp|Q9L6S1|REP_SALTY ATP-dependent DNA helicase rep OS=Salmonella typhimurium (strain LT2 / SGSC1412 / ATCC 700720) GN=rep PE=3 SV=1//0
B479_05635	97.5471	369.88	-1.9229	4.9549e-50	9.9001e-49	sp|B1JDE5|RS16_PSEPW 30S ribosomal protein S16 OS=Pseudomonas putida (strain W619) GN=rpsP PE=3 SV=1//1.38668e-45
B479_26275	8.67085	32.9072	-1.9242	9.1076e-06	2.571e-05	sp|Q05613|TONB_PSEPU Protein TonB OS=Pseudomonas putida GN=tonB PE=3 SV=1//2.4083e-18
B479_05760	9.86309	37.4621	-1.9253	2.1792e-06	6.6156e-06	-//-
B479_25135	6.50314	24.8198	-1.9323	0.00011224	0.00027026	sp|P77529|YDJN_ECOLI Uncharacterized symporter YdjN OS=Escherichia coli (strain K12) GN=ydjN PE=3 SV=1//0
B479_24340	60.8043	232.395	-1.9343	2.8496e-32	3.3311e-31	sp|P44886|Y827_HAEIN Uncharacterized acyl-CoA thioester hydrolase HI_0827 OS=Haemophilus influenzae (strain ATCC 51907 / DSM 11121 / KW20 / Rd) GN=HI_0827 PE=1 SV=1//2.05195e-07
B479_05755	24.0616	92.1215	-1.9368	9.275e-14	5.1845e-13	sp|Q9KS61|CHER2_VIBCH Chemotaxis protein methyltransferase 2 OS=Vibrio cholerae serotype O1 (strain ATCC 39315 / El Tor Inaba N16961) GN=cheR2 PE=3 SV=1//4.40383e-27
B479_01245	6.17798	23.7043	-1.9399	0.00015509	0.00036563	sp|B7LRL5|AAEB_ESCF3 p-hydroxybenzoic acid efflux pump subunit AaeB OS=Escherichia fergusonii (strain ATCC 35469 / DSM 13698 / CDC 0568-73) GN=aaeB PE=3 SV=1//4.04474e-23
B479_17565	41.0782	157.936	-1.9429	1.4766e-22	1.253e-21	sp|Q9I0J0|NUOM_PSEAE NADH-quinone oxidoreductase subunit M OS=Pseudomonas aeruginosa (strain ATCC 15692 / PAO1 / 1C / PRS 101 / LMG 12228) GN=nuoM PE=3 SV=1//0
B479_21535	30.5647	117.964	-1.9484	2.7045e-17	1.7928e-16	sp|P0AFJ7|PITA_ECOLI Low-affinity inorganic phosphate transporter 1 OS=Escherichia coli (strain K12) GN=pitA PE=1 SV=1//2.81586e-157
B479_23770	11.7056	45.1777	-1.9484	1.6537e-07	5.7304e-07	sp|P21629|BRAF_PSEAE High-affinity branched-chain amino acid transport ATP-binding protein BraF OS=Pseudomonas aeruginosa (strain ATCC 15692 / PAO1 / 1C / PRS 101 / LMG 12228) GN=braF PE=3 SV=1//1.2164e-100
B479_02295	12.6811	48.9889	-1.9498	4.9535e-08	1.8053e-07	sp|B0KJ54|BIOF_PSEPG 8-amino-7-oxononanoate synthase OS=Pseudomonas putida (strain GB-1) GN=bioF PE=3 SV=1//0
B479_19645	10.6218	41.1805	-1.9549	5.5386e-07	1.8018e-06	sp|P30845|EPTA_ECOLI Phosphoethanolamine transferase EptA OS=Escherichia coli (strain K12) GN=eptA PE=1 SV=2//3.531e-139
B479_05840	139.926	545.478	-1.9629	1.6069e-74	5.03e-73	sp|P0A137|KAD_PSEPU Adenylate kinase OS=Pseudomonas putida GN=adk PE=3 SV=1//1.28417e-135
B479_04100	28.8306	112.479	-1.964	1.0843e-16	7.0546e-16	sp|Q9CP90|ENGD_PASMU GTP-dependent nucleic acid-binding protein EngD OS=Pasteurella multocida (strain Pm70) GN=engD PE=3 SV=3//0
B479_00185	93.8619	367.464	-1.969	5.8809e-51	1.1834e-49	sp|B1JFU5|ATPF_PSEPW ATP synthase subunit b OS=Pseudomonas putida (strain W619) GN=atpF PE=3 SV=1//4.59273e-94
B479_03875	69.5836	272.646	-1.9702	2.7715e-38	3.904e-37	sp|Q88Q10|RL21_PSEPK 50S ribosomal protein L21 OS=Pseudomonas putida (strain KT2440) GN=rplU PE=3 SV=2//1.93576e-39
B479_17570	55.1683	217.057	-1.9762	6.4293e-31	7.2164e-30	sp|Q9I0I9|NUON_PSEAE NADH-quinone oxidoreductase subunit N OS=Pseudomonas aeruginosa (strain ATCC 15692 / PAO1 / 1C / PRS 101 / LMG 12228) GN=nuoN PE=3 SV=1//0
B479_02235	18.7507	74.1806	-1.9841	1.2586e-11	6.2424e-11	sp|P23485|FECR_ECOLI Protein FecR OS=Escherichia coli (strain K12) GN=fecR PE=4 SV=1//2.66342e-39
B479_02770	122.367	484.312	-1.9847	3.8468e-67	1.0625e-65	sp|B1JDW1|RL2_PSEPW 50S ribosomal protein L2 OS=Pseudomonas putida (strain W619) GN=rplB PE=3 SV=1//0
B479_17875	115.756	458.191	-1.9849	1.2675e-63	3.1601e-62	sp|P0AC41|DHSA_ECOLI Succinate dehydrogenase flavoprotein subunit OS=Escherichia coli (strain K12) GN=sdhA PE=1 SV=1//0
B479_02490	13.4398	53.265	-1.9867	9.2736e-09	3.5937e-08	sp|Q88QT5|PDXA_PSEPK 4-hydroxythreonine-4-phosphate dehydrogenase OS=Pseudomonas putida (strain KT2440) GN=pdxA PE=3 SV=1//0
B479_09565	22.6526	90.0764	-1.9915	7.5067e-14	4.2297e-13	sp|P64612|YHCM_ECOLI Uncharacterized protein YhcM OS=Escherichia coli (strain K12) GN=yhcM PE=1 SV=1//5.27822e-45
B479_22260	4.22704	16.8254	-1.9929	0.0012231	0.002497	sp|P24128|FUSC_BURCE Fusaric acid resistance protein FusC OS=Burkholderia cepacia GN=fusC PE=3 SV=1//5.71584e-60
B479_24150	10.6218	42.296	-1.9935	2.9373e-07	9.9702e-07	-//-
B479_22100	4.76897	19.0564	-1.9985	0.00056833	0.0012279	sp|P45768|YHDY_ECOLI Inner membrane amino-acid ABC transporter permease protein YhdY OS=Escherichia coli (strain K12) GN=yhdY PE=1 SV=2//5.67667e-163
B479_14150	185.881	744.409	-2.0017	4.1039e-103	2.4599e-101	sp|Q9I747|HCP1_PSEAE Protein hcp1 OS=Pseudomonas aeruginosa (strain ATCC 15692 / PAO1 / 1C / PRS 101 / LMG 12228) GN=hcp1 PE=1 SV=1//3.5411e-14
B479_02805	44.0046	176.249	-2.0019	9.5417e-26	9.0816e-25	sp|Q4ZMQ4|RL14_PSEU2 50S ribosomal protein L14 OS=Pseudomonas syringae pv. syringae (strain B728a) GN=rplN PE=3 SV=1//4.38374e-83
B479_02760	42.4872	170.578	-2.0053	5.1607e-25	4.7669e-24	sp|Q1IFW5|RL4_PSEE4 50S ribosomal protein L4 OS=Pseudomonas entomophila (strain L48) GN=rplD PE=3 SV=1//2.0105e-133
B479_05715	25.0371	100.953	-2.0115	1.7238e-15	1.0512e-14	sp|A4WAR9|ABDH_ENT38 Gamma-aminobutyraldehyde dehydrogenase OS=Enterobacter sp. (strain 638) GN=prr PE=3 SV=1//0
B479_02765	41.8369	168.719	-2.0118	7.7364e-25	7.0995e-24	sp|B1JDW2|RL23_PSEPW 50S ribosomal protein L23 OS=Pseudomonas putida (strain W619) GN=rplW PE=3 SV=1//3.60416e-65
B479_24850	197.153	795.35	-2.0123	1.2049e-110	7.5435e-109	sp|P09831|GLTB_ECOLI Glutamate synthase [NADPH] large chain OS=Escherichia coli (strain K12) GN=gltB PE=1 SV=3//0
B479_22730	15.3908	62.189	-2.0146	4.0429e-10	1.7909e-09	sp|P21622|ILVH_SALTY Acetolactate synthase isozyme 3 small subunit OS=Salmonella typhimurium (strain LT2 / SGSC1412 / ATCC 700720) GN=ilvH PE=3 SV=2//4.38788e-64
B479_23765	13.5482	54.9383	-2.0197	3.9928e-09	1.6047e-08	sp|P0A191|LIVF_SALTY High-affinity branched-chain amino acid transport ATP-binding protein LivF OS=Salmonella typhimurium (strain LT2 / SGSC1412 / ATCC 700720) GN=livF PE=3 SV=1//1.07717e-95
B479_02860	3.68511	14.9663	-2.0219	0.0021184	0.0041331	sp|P61114|RL36_PSESM 50S ribosomal protein L36 OS=Pseudomonas syringae pv. tomato (strain DC3000) GN=rpmJ PE=3 SV=1//9.735e-19
B479_22225	3.90188	15.8958	-2.0264	0.0015201	0.0030244	sp|Q9KWV3|TTGF_PSEPU Toluene efflux pump outer membrane protein TtgF OS=Pseudomonas putida GN=ttgF PE=2 SV=2//2.05565e-54
B479_21735	4.44381	18.1268	-2.0283	0.0007049	0.0014976	-//-
B479_02835	26.4461	108.296	-2.0339	1.1082e-16	7.1935e-16	sp|Q1IFV0|RL18_PSEE4 50S ribosomal protein L18 OS=Pseudomonas entomophila (strain L48) GN=rplR PE=3 SV=1//6.85146e-67
B479_02815	149.464	613.431	-2.0371	7.2042e-87	3.1713e-85	sp|Q1IFV4|RL5_PSEE4 50S ribosomal protein L5 OS=Pseudomonas entomophila (strain L48) GN=rplE PE=3 SV=1//1.39367e-126
B479_22035	9.97148	40.9945	-2.0396	3.2296e-07	1.0871e-06	sp|P64612|YHCM_ECOLI Uncharacterized protein YhcM OS=Escherichia coli (strain K12) GN=yhcM PE=1 SV=1//4.43002e-121
B479_17555	4.01027	16.6395	-2.0528	0.0010891	0.0022446	sp|Q88FG8|NUOK_PSEPK NADH-quinone oxidoreductase subunit K OS=Pseudomonas putida (strain KT2440) GN=nuoK PE=3 SV=1//1.70728e-65
B479_22145	3.46834	14.4085	-2.0546	0.0023584	0.0045446	sp|B0KGQ1|Y4560_PSEPG UPF0246 protein PputGB1_4560 OS=Pseudomonas putida (strain GB-1) GN=PputGB1_4560 PE=3 SV=1//0
B479_07135	13.5482	56.3326	-2.0559	1.8006e-09	7.471e-09	sp|Q06916|GUFA_MYXXA Protein GufA OS=Myxococcus xanthus GN=gufA PE=4 SV=1//2.86394e-36
B479_00165	189.675	790.423	-2.0591	1.2459e-112	8.1626e-111	sp|Q88BX4|ATPB_PSEPK ATP synthase subunit beta OS=Pseudomonas putida (strain KT2440) GN=atpD PE=3 SV=1//0
B479_21405	14.7404	61.7242	-2.0661	2.7458e-10	1.2457e-09	-//-
B479_20200	47.5813	199.395	-2.0672	7.4799e-30	8.1995e-29	sp|C7RSI4|BAMC_ACCPU Outer membrane protein assembly factor BamC OS=Accumulibacter phosphatis (strain UW-1) GN=bamC PE=3 SV=1//6.18563e-18
B479_03440	72.6184	304.345	-2.0673	1.1387e-44	1.9325e-43	sp|Q4L970|COPA_STAHJ Copper-exporting P-type ATPase A OS=Staphylococcus haemolyticus (strain JCSC1435) GN=copA PE=3 SV=1//1.34027e-06
B479_02340	14.8488	62.4679	-2.0728	2.0016e-10	9.1693e-10	sp|Q7WDN7|ARGD2_BORBR Acetylornithine aminotransferase 2 OS=Bordetella bronchiseptica (strain ATCC BAA-588 / NCTC 13252 / RB50) GN=argD2 PE=3 SV=1//2.83248e-99
B479_23555	25.1455	105.879	-2.0741	1.1867e-16	7.6679e-16	sp|Q88DK3|PUR9_PSEPK Bifunctional purine biosynthesis protein PurH OS=Pseudomonas putida (strain KT2440) GN=purH PE=3 SV=1//0
B479_22075	34.3582	146.223	-2.0894	1.4633e-22	1.2455e-21	sp|O50274|CYSNC_PSEAE Bifunctional enzyme CysN/CysC OS=Pseudomonas aeruginosa (strain ATCC 15692 / PAO1 / 1C / PRS 101 / LMG 12228) GN=cysNC PE=3 SV=1//0
B479_02565	28.6138	122.798	-2.1015	2.6272e-19	1.9027e-18	sp|P20579|TRPE_PSEPU Anthranilate synthase component 1 OS=Pseudomonas putida GN=trpE PE=3 SV=1//0
B479_04550	26.988	116.291	-2.1073	2.0467e-18	1.4488e-17	sp|Q9WWR5|CYOE_PSEPU Protoheme IX farnesyltransferase OS=Pseudomonas putida GN=cyoE PE=3 SV=1//0
B479_23820	80.7473	347.942	-2.1074	8.2675e-52	1.6757e-50	sp|B0KKY0|RL9_PSEPG 50S ribosomal protein L9 OS=Pseudomonas putida (strain GB-1) GN=rplI PE=3 SV=1//1.59158e-64
B479_06025	12.5727	54.4735	-2.1153	1.9319e-09	8.0039e-09	sp|Q88MH7|RRF_PSEPK Ribosome-recycling factor OS=Pseudomonas putida (strain KT2440) GN=frr PE=3 SV=1//5.0434e-117
B479_20940	6.28637	27.3297	-2.1202	2.0682e-05	5.5811e-05	sp|Q02R79|POTA_PSEAB Spermidine/putrescine import ATP-binding protein PotA OS=Pseudomonas aeruginosa (strain UCBPP-PA14) GN=potA PE=3 SV=1//2.35244e-66
B479_06055	31.4318	136.834	-2.1221	1.5559e-21	1.2382e-20	sp|Q9HXY5|SKPL_PSEAE Skp-like protein OS=Pseudomonas aeruginosa (strain ATCC 15692 / PAO1 / 1C / PRS 101 / LMG 12228) GN=PA3647 PE=3 SV=1//8.05456e-79
B479_02585	14.9572	65.3496	-2.1273	4.2542e-11	2.0418e-10	sp|P20575|TRPD_PSEPU Anthranilate phosphoribosyltransferase OS=Pseudomonas putida GN=trpD PE=3 SV=1//0
B479_02290	19.401	84.7778	-2.1276	5.8229e-14	3.3275e-13	sp|Q88QX2|BIOB_PSEPK Biotin synthase OS=Pseudomonas putida (strain KT2440) GN=bioB PE=3 SV=1//0
B479_00160	43.1375	188.705	-2.1291	3.5612e-29	3.844e-28	sp|B1JFU0|ATPE_PSEPW ATP synthase epsilon chain OS=Pseudomonas putida (strain W619) GN=atpC PE=3 SV=1//1.39082e-66
B479_02170	66.8739	293.376	-2.1332	1.6919e-44	2.8038e-43	sp|Q59638|ODP2_PSEAE Dihydrolipoyllysine-residue acetyltransferase component of pyruvate dehydrogenase complex OS=Pseudomonas aeruginosa (strain ATCC 15692 / PAO1 / 1C / PRS 101 / LMG 12228) GN=aceF PE=1 SV=2//0
B479_03860	65.0314	285.381	-2.1337	2.4222e-43	3.9446e-42	-//-
B479_02785	138.083	606.18	-2.1342	4.7383e-90	2.1531e-88	sp|Q88QM9|RS3_PSEPK 30S ribosomal protein S3 OS=Pseudomonas putida (strain KT2440) GN=rpsC PE=3 SV=2//2.8596e-155
B479_02175	102.641	451.87	-2.1383	9.8938e-68	2.8155e-66	sp|Q59637|ODP1_PSEAE Pyruvate dehydrogenase E1 component OS=Pseudomonas aeruginosa (strain ATCC 15692 / PAO1 / 1C / PRS 101 / LMG 12228) GN=aceE PE=3 SV=2//0
B479_02755	146.863	648.29	-2.1422	1.5436e-96	8.205e-95	sp|Q88QN5|RL3_PSEPK 50S ribosomal protein L3 OS=Pseudomonas putida (strain KT2440) GN=rplC PE=3 SV=2//1.22646e-150
B479_02485	7.80376	34.5804	-2.1477	1.4283e-06	4.4365e-06	sp|Q88QT6|RSMA_PSEPK Ribosomal RNA small subunit methyltransferase A OS=Pseudomonas putida (strain KT2440) GN=rsmA PE=3 SV=1//0
sRNA00077	5.20251	23.0536	-2.1477	8.2737e-05	0.00020357	-//-
B479_02880	113.046	509.875	-2.1732	1.9512e-77	6.392e-76	sp|Q88QL1|RPOA_PSEPK DNA-directed RNA polymerase subunit alpha OS=Pseudomonas putida (strain KT2440) GN=rpoA PE=3 SV=1//0
B479_02740	242.025	1092.44	-2.1743	8.2413e-164	7.7393e-162	sp|Q88QN8|EFG1_PSEPK Elongation factor G 1 OS=Pseudomonas putida (strain KT2440) GN=fusA PE=3 SV=1//0
B479_02820	95.3793	435.788	-2.1919	5.1058e-67	1.3966e-65	sp|Q88QM2|RS14_PSEPK 30S ribosomal protein S14 OS=Pseudomonas putida (strain KT2440) GN=rpsN PE=3 SV=1//4.03297e-67
B479_02865	65.4649	299.232	-2.1925	1.359e-46	2.4702e-45	sp|Q88QL3|RS13_PSEPK 30S ribosomal protein S13 OS=Pseudomonas putida (strain KT2440) GN=rpsM PE=3 SV=1//2.82121e-80
B479_01785	6.28637	28.817	-2.1966	8.509e-06	2.4068e-05	sp|P41406|ENVZ_SALTI Osmolarity sensor protein EnvZ OS=Salmonella typhi GN=envZ PE=3 SV=2//3.62368e-24
B479_24580	21.6771	99.93	-2.2047	9.8917e-17	6.4508e-16	sp|P0AEM9|FLIY_ECOLI Cystine-binding periplasmic protein OS=Escherichia coli (strain K12) GN=fliY PE=1 SV=1//6.96546e-28
B479_00195	89.5265	416.359	-2.2174	7.534e-65	1.9296e-63	sp|B1JFU7|ATP6_PSEPW ATP synthase subunit a OS=Pseudomonas putida (strain W619) GN=atpB PE=3 SV=1//0
B479_00190	127.353	593.817	-2.2212	7.5308e-92	3.596e-90	sp|B1JFU6|ATPL_PSEPW ATP synthase subunit c OS=Pseudomonas putida (strain W619) GN=atpE PE=3 SV=1//3.16795e-25
B479_16110	27.7467	129.955	-2.2276	1.7025e-21	1.3511e-20	-//-
B479_18970	48.2316	227.004	-2.2347	1.9859e-36	2.6267e-35	sp|O69077|AK_PSEAE Aspartokinase OS=Pseudomonas aeruginosa (strain ATCC 15692 / PAO1 / 1C / PRS 101 / LMG 12228) GN=lysC PE=3 SV=2//0
sRNA00031	9.21278	43.4114	-2.2364	3.5067e-08	1.2931e-07	-//-
B479_25380	17.5585	82.8257	-2.2379	2.5537e-14	1.4743e-13	sp|P0AG79|SUBI_SHIFL Sulfate-binding protein OS=Shigella flexneri GN=sbp PE=3 SV=1//1.12851e-136
B479_06010	354.529	1680.5	-2.2449	4.0602e-259	8.7989e-257	sp|Q88MI0|RS2_PSEPK 30S ribosomal protein S2 OS=Pseudomonas putida (strain KT2440) GN=rpsB PE=3 SV=1//5.03984e-174
B479_02715	110.987	531.256	-2.259	9.4726e-84	3.7587e-82	sp|Q1IFX4|RL7_PSEE4 50S ribosomal protein L7/L12 OS=Pseudomonas entomophila (strain L48) GN=rplL PE=3 SV=1//4.49289e-43
B479_26150	13.4398	64.7918	-2.2693	1.1529e-11	5.7387e-11	sp|Q88CA0|RL33_PSEPK 50S ribosomal protein L33 OS=Pseudomonas putida (strain KT2440) GN=rpmG PE=3 SV=1//1.36606e-29
B479_20510	4.76897	23.1466	-2.279	4.8109e-05	0.00012255	-//-
B479_15325	77.4957	378.618	-2.2886	5.5954e-61	1.3247e-59	sp|P57668|TPX_PSEAE Probable thiol peroxidase OS=Pseudomonas aeruginosa (strain ATCC 15692 / PAO1 / 1C / PRS 101 / LMG 12228) GN=tpx PE=3 SV=1//4.33869e-87
B479_18390	27.7467	135.998	-2.2932	4.9325e-23	4.2889e-22	sp|P02906|SUBI_SALTY Sulfate-binding protein OS=Salmonella typhimurium (strain LT2 / SGSC1412 / ATCC 700720) GN=sbp PE=1 SV=3//1.05648e-118
B479_16430	11.0553	54.1946	-2.2934	4.4043e-10	1.9418e-09	sp|P0A156|AHPF_PSEPU Alkyl hydroperoxide reductase subunit F OS=Pseudomonas putida GN=ahpF PE=3 SV=1//0
B479_00380	88.9846	438.669	-2.3015	9.6033e-71	2.7892e-69	-//-
B479_25580	16.0411	79.1074	-2.302	4.2902e-14	2.4566e-13	sp|P0AGH2|YHHJ_SHIFL Inner membrane transport permease YhhJ OS=Shigella flexneri GN=yhhJ PE=3 SV=3//3.03842e-104
B479_04860	18.4256	91.099	-2.3057	5.0408e-16	3.1281e-15	sp|Q88PH8|RF3_PSEPK Peptide chain release factor 3 OS=Pseudomonas putida (strain KT2440) GN=prfC PE=3 SV=1//0
B479_22015	128.654	636.856	-2.3075	4.1037e-102	2.4086e-100	sp|B0KFU7|RS9_PSEPG 30S ribosomal protein S9 OS=Pseudomonas putida (strain GB-1) GN=rpsI PE=3 SV=1//5.44536e-78
B479_01840	10.9469	54.1946	-2.3076	3.8972e-10	1.729e-09	sp|P25527|GABP_ECOLI GABA permease OS=Escherichia coli (strain K12) GN=gabP PE=1 SV=1//0
B479_02875	63.6224	316.801	-2.316	6.6532e-52	1.3582e-50	sp|Q1IFU2|RS4_PSEE4 30S ribosomal protein S4 OS=Pseudomonas entomophila (strain L48) GN=rpsD PE=3 SV=1//1.51507e-148
B479_03595	20.9184	104.206	-2.3166	3.4821e-18	2.4586e-17	sp|P33641|BAMD_PSEAE Outer membrane protein assembly factor BamD OS=Pseudomonas aeruginosa (strain ATCC 15692 / PAO1 / 1C / PRS 101 / LMG 12228) GN=bamD PE=3 SV=2//1.11724e-176
B479_09375	4.76897	23.8902	-2.3247	3.0445e-05	8.0538e-05	sp|Q9L6M2|TATD_SALTY Tat-linked quality control protein TatD OS=Salmonella typhimurium (strain LT2 / SGSC1412 / ATCC 700720) GN=tatD PE=3 SV=1//1.38721e-75
B479_20360	237.039	1196.37	-2.3355	2.3302e-192	2.9841e-190	sp|P32722|PORD_PSEAE Porin D OS=Pseudomonas aeruginosa (strain ATCC 15692 / PAO1 / 1C / PRS 101 / LMG 12228) GN=oprD PE=1 SV=1//6.48557e-127
B479_24295	54.7347	276.55	-2.337	6.334e-46	1.1223e-44	sp|Q88D60|METK_PSEPK S-adenosylmethionine synthase OS=Pseudomonas putida (strain KT2440) GN=metK PE=3 SV=1//0
B479_20905	265.762	1349.1	-2.3438	2.0604e-217	2.9024e-215	sp|P21762|TSAA_HELPY Probable peroxiredoxin OS=Helicobacter pylori (strain ATCC 700392 / 26695) GN=tsaA PE=1 SV=3//1.57438e-80
B479_02590	7.80376	39.6931	-2.3466	6.6612e-08	2.3882e-07	sp|A5VXL5|TRPC_PSEP1 Indole-3-glycerol phosphate synthase OS=Pseudomonas putida (strain F1 / ATCC 700007) GN=trpC PE=3 SV=1//0
B479_12300	102.208	524.191	-2.3586	3.5478e-86	1.5144e-84	-//-
B479_23550	11.3805	58.4707	-2.3612	4.9035e-11	2.3454e-10	sp|Q9HUW0|FISL_PSEAE Putative fis-like DNA-binding protein OS=Pseudomonas aeruginosa (strain ATCC 15692 / PAO1 / 1C / PRS 101 / LMG 12228) GN=PA4853 PE=3 SV=2//1.30771e-62
B479_03735	10.9469	56.6115	-2.3706	9.1111e-11	4.2924e-10	sp|P0AEM9|FLIY_ECOLI Cystine-binding periplasmic protein OS=Escherichia coli (strain K12) GN=fliY PE=1 SV=1//1.11548e-34
B479_03810	70.1255	364.21	-2.3768	7.0411e-61	1.6531e-59	sp|P00370|DHE4_ECOLI NADP-specific glutamate dehydrogenase OS=Escherichia coli (strain K12) GN=gdhA PE=1 SV=1//0
B479_02810	23.9532	124.657	-2.3797	5.6761e-22	4.6351e-21	sp|Q3K5Z9|RL24_PSEPF 50S ribosomal protein L24 OS=Pseudomonas fluorescens (strain Pf0-1) GN=rplX PE=3 SV=1//9.49475e-67
B479_18115	3.0348	15.9888	-2.3974	0.00053409	0.0011628	-//-
B479_15785	5.63605	29.9325	-2.409	2.0412e-06	6.21e-06	sp|P08310|CATB_PSEPU Muconate cycloisomerase 1 OS=Pseudomonas putida GN=catB PE=1 SV=4//0
B479_04540	14.9572	80.1299	-2.4215	6.6962e-15	3.98e-14	sp|Q9WWR3|CYOC_PSEPU Cytochrome o ubiquinol oxidase subunit 3 OS=Pseudomonas putida GN=cyoC PE=3 SV=1//3.42206e-126
B479_24845	25.7958	138.508	-2.4248	1.2e-24	1.087e-23	sp|P09832|GLTD_ECOLI Glutamate synthase [NADPH] small chain OS=Escherichia coli (strain K12) GN=gltD PE=1 SV=3//0
B479_03195	45.1968	243.086	-2.4272	4.9865e-42	7.8923e-41	sp|Q88QF6|IPYR_PSEPK Inorganic pyrophosphatase OS=Pseudomonas putida (strain KT2440) GN=ppa PE=3 SV=1//4.60506e-124
B479_24905	298.602	1606.32	-2.4275	2.4935e-267	6.3863e-265	sp|Q1IGB6|RL31_PSEE4 50S ribosomal protein L31 OS=Pseudomonas entomophila (strain L48) GN=rpmE PE=3 SV=1//1.63316e-46
B479_03880	91.911	505.971	-2.4607	1.2521e-86	5.4268e-85	sp|Q88Q09|RL27_PSEPK 50S ribosomal protein L27 OS=Pseudomonas putida (strain KT2440) GN=rpmA PE=3 SV=1//9.54282e-55
B479_24145	6.06959	33.8368	-2.4789	3.0747e-07	1.0418e-06	-//-
B479_05650	103.725	578.571	-2.4797	1.7157e-99	9.8644e-98	sp|Q88MV3|RL19_PSEPK 50S ribosomal protein L19 OS=Pseudomonas putida (strain KT2440) GN=rplS PE=3 SV=1//1.92172e-78
B479_06015	99.0645	555.518	-2.4874	7.0879e-96	3.5658e-94	sp|B0KSA0|EFTS_PSEPG Elongation factor Ts OS=Pseudomonas putida (strain GB-1) GN=tsf PE=3 SV=1//1.04559e-168
B479_00440	19.6178	110.434	-2.493	1.8223e-20	1.3989e-19	-//-
B479_17845	97.1135	549.569	-2.5006	2.4879e-95	1.2297e-93	sp|Q51567|SUCD_PSEAE Succinyl-CoA ligase [ADP-forming] subunit alpha OS=Pseudomonas aeruginosa (strain ATCC 15692 / PAO1 / 1C / PRS 101 / LMG 12228) GN=sucD PE=3 SV=2//2.1391e-180
B479_03900	21.352	121.868	-2.5129	1.416e-22	1.2089e-21	-//-
B479_00245	31.1067	179.874	-2.5317	9.3985e-33	1.122e-31	sp|P0A162|RL34_PSEPU 50S ribosomal protein L34 OS=Pseudomonas putida GN=rpmH PE=3 SV=1//3.23695e-22
B479_23720	3.7935	22.31	-2.5561	2.4843e-05	6.653e-05	sp|P37511|YYAM_BACSU Uncharacterized transporter YyaM OS=Bacillus subtilis (strain 168) GN=yyaM PE=3 SV=1//2.56345e-12
B479_04665	19.5094	116.755	-2.5812	3.3634e-22	2.7626e-21	sp|P0AE00|YAJC_SHIFL UPF0092 membrane protein YajC OS=Shigella flexneri GN=yajC PE=3 SV=1//3.55095e-22
B479_22265	3.35995	20.3578	-2.5991	4.9416e-05	0.00012531	sp|P24126|FUSA_BURCE Fusaric acid resistance protein FusA OS=Burkholderia cepacia GN=fusA PE=3 SV=2//6.27781e-98
B479_26265	18.2088	110.527	-2.6017	3.0561e-21	2.3983e-20	sp|Q05605|EXBB_PSEPU Biopolymer transport protein ExbB OS=Pseudomonas putida GN=exbB PE=3 SV=1//1.14894e-08
B479_05645	135.59	833.37	-2.6197	9.4814e-150	8.0944e-148	sp|Q88MV4|TRMD_PSEPK tRNA (guanine-N(1)-)-methyltransferase OS=Pseudomonas putida (strain KT2440) GN=trmD PE=3 SV=1//7.69066e-166
B479_07620	27.2048	168.347	-2.6295	8.6916e-32	1.0035e-30	sp|P30866|YAFE_ECOLI Uncharacterized protein YafE OS=Escherichia coli (strain K12) GN=yafE PE=3 SV=1//6.7328e-72
B479_01580	2.92641	18.1268	-2.6309	0.00011779	0.00028289	sp|P37610|TAUD_ECOLI Alpha-ketoglutarate-dependent taurine dioxygenase OS=Escherichia coli (strain K12) GN=tauD PE=1 SV=3//4.43072e-122
B479_01595	1.84256	11.4339	-2.6335	0.0022162	0.004296	sp|Q8KZR4|TAUB_PSEPU Taurine import ATP-binding protein TauB OS=Pseudomonas putida GN=tauB PE=3 SV=1//0
B479_09690	32.8408	204.229	-2.6366	2.7385e-38	3.8769e-37	sp|P71753|SIR_MYCTU Sulfite reductase [ferredoxin] OS=Mycobacterium tuberculosis GN=sir PE=1 SV=2//2.64704e-40
B479_17330	7.47861	46.665	-2.6415	6.0342e-10	2.6073e-09	-//-
B479_03360	64.5978	405.297	-2.6494	1.5203e-74	4.8126e-73	sp|P76578|YFHM_ECOLI Uncharacterized lipoprotein YfhM OS=Escherichia coli (strain K12) GN=yfhM PE=4 SV=1//0
B479_00175	165.722	1047.08	-2.6595	3.5901e-190	4.2142e-188	sp|Q88BX2|ATPA_PSEPK ATP synthase subunit alpha OS=Pseudomonas putida (strain KT2440) GN=atpA PE=3 SV=1//0
B479_23600	3.90188	24.7269	-2.6638	6.1112e-06	1.764e-05	sp|P39661|NIR_SYNE7 Ferredoxin--nitrite reductase OS=Synechococcus elongatus (strain PCC 7942) GN=nirA PE=3 SV=1//2.11759e-25
B479_14485	15.9327	101.138	-2.6663	5.677e-20	4.2244e-19	sp|P53607|ILVA_BURM1 L-threonine dehydratase biosynthetic IlvA OS=Burkholderia multivorans (strain ATCC 17616 / 249) GN=ilvA PE=3 SV=1//0
B479_20505	4.66058	29.6536	-2.6696	7.1444e-07	2.2898e-06	-//-
B479_02885	96.3548	618.636	-2.6827	5.0751e-114	3.4042e-112	sp|B1JAI6|RL17_PSEPW 50S ribosomal protein L17 OS=Pseudomonas putida (strain W619) GN=rplQ PE=3 SV=1//2.54932e-89
B479_04110	47.1477	305.275	-2.6948	1.9659e-57	4.4664e-56	sp|Q88PX7|RL25_PSEPK 50S ribosomal protein L25 OS=Pseudomonas putida (strain KT2440) GN=rplY PE=1 SV=2//2.29295e-139
B479_07615	36.3092	235.091	-2.6948	1.2268e-44	2.0573e-43	sp|B0KF82|LEUD_PSEPG 3-isopropylmalate dehydratase small subunit OS=Pseudomonas putida (strain GB-1) GN=leuD PE=3 SV=1//7.24314e-155
B479_22230	1.73417	11.2479	-2.6973	0.0021612	0.0042077	sp|P52599|EMRK_ECOLI Multidrug resistance protein K OS=Escherichia coli (strain K12) GN=emrK PE=3 SV=2//1.08777e-28
B479_24930	9.32116	61.7242	-2.7273	5.204e-13	2.761e-12	sp|Q47151|YAFL_ECOLI Probable endopeptidase YafL OS=Escherichia coli (strain K12) GN=yafL PE=1 SV=1//6.64666e-37
B479_06300	10.2966	68.2313	-2.7283	3.147e-14	1.8094e-13	sp|Q04803|PFER_PSEAE Transcriptional activator protein PfeR OS=Pseudomonas aeruginosa (strain ATCC 15692 / PAO1 / 1C / PRS 101 / LMG 12228) GN=pfeR PE=3 SV=1//1.82042e-68
B479_18125	29.2641	194.375	-2.7316	1.2434e-37	1.7256e-36	sp|Q8KS19|CCOP2_PSEST Cbb3-type cytochrome c oxidase subunit CcoP2 OS=Pseudomonas stutzeri GN=ccoP2 PE=1 SV=1//1.50823e-07
B479_15780	3.14318	20.9156	-2.7343	2.5826e-05	6.9032e-05	sp|P00948|CATC_PSEPU Muconolactone Delta-isomerase OS=Pseudomonas putida GN=catC PE=1 SV=3//5.89877e-63
B479_01410	4.22704	28.3522	-2.7457	9.2204e-07	2.922e-06	sp|P76573|YFGI_ECOLI Uncharacterized protein YfgI OS=Escherichia coli (strain K12) GN=yfgI PE=4 SV=1//1.94525e-11
B479_04060	17.2333	115.826	-2.7487	3.2742e-23	2.8647e-22	sp|P21367|YCAC_ECOLI Uncharacterized protein YcaC OS=Escherichia coli (strain K12) GN=ycaC PE=1 SV=1//2.60026e-133
B479_02870	28.5054	192.33	-2.7543	1.6484e-37	2.2765e-36	sp|B0KK89|RS11_PSEPG 30S ribosomal protein S11 OS=Pseudomonas putida (strain GB-1) GN=rpsK PE=3 SV=1//2.96696e-56
B479_04545	5.52767	37.741	-2.7714	1.3087e-08	5.0093e-08	sp|Q9WWR4|CYOD_PSEPU Cytochrome o ubiquinol oxidase protein CyoD OS=Pseudomonas putida GN=cyoD PE=3 SV=1//3.97651e-59
B479_21740	2.81803	19.2423	-2.7715	4.9213e-05	0.00012491	-//-
B479_06235	123.776	856.237	-2.7903	1.8738e-162	1.7029e-160	sp|Q44532|FENR_AZOVI Ferredoxin--NADP reductase OS=Azotobacter vinelandii GN=fpr PE=1 SV=3//1.56763e-162
B479_21670	5.41928	37.834	-2.8035	1.065e-08	4.1158e-08	sp|P77258|NEMA_ECOLI N-ethylmaleimide reductase OS=Escherichia coli (strain K12) GN=nemA PE=1 SV=1//1.4961e-84
B479_09685	24.4952	174.575	-2.8333	5.3495e-35	6.7583e-34	-//-
B479_16575	9.10439	65.6284	-2.8497	3.3051e-14	1.8964e-13	-//-
B479_21745	2.81803	20.4508	-2.8594	2.2297e-05	5.9939e-05	-//-
B479_17345	6.71991	50.0115	-2.8957	2.625e-11	1.2832e-10	sp|P50466|AER_ECOLI Aerotaxis receptor OS=Escherichia coli (strain K12) GN=aer PE=1 SV=1//5.05095e-38
B479_03455	28.6138	214.083	-2.9034	2.2936e-43	3.7568e-42	sp|P96709|YDGK_BACSU Uncharacterized MFS-type transporter YdgK OS=Bacillus subtilis (strain 168) GN=ydgK PE=3 SV=1//2.17413e-53
B479_02890	17.8836	134.789	-2.914	5.1926e-28	5.2622e-27	sp|Q59714|CATA_PSEPU Catalase OS=Pseudomonas putida GN=katA PE=3 SV=1//0
B479_15135	9.64632	73.5299	-2.9303	4.57e-16	2.8548e-15	sp|P0AEJ0|EMRB_ECOLI Multidrug resistance protein B OS=Escherichia coli (strain K12) GN=emrB PE=1 SV=1//2.04902e-155
B479_18080	2.60125	20.4508	-2.9749	1.6345e-05	4.4533e-05	sp|P23484|FECI_ECOLI Probable RNA polymerase sigma factor FecI OS=Escherichia coli (strain K12) GN=fecI PE=1 SV=3//1.56912e-09
B479_21390	19.8346	156.17	-2.977	1.0096e-32	1.2001e-31	sp|P02672|FIBA_BOVIN Fibrinogen alpha chain OS=Bos taurus GN=FGA PE=1 SV=5//4.30111e-06
B479_22315	10.1882	80.2229	-2.9771	1.3601e-17	9.2332e-17	-//-
B479_01625	1.73417	14.1296	-3.0264	0.00031004	0.00069821	sp|O85764|SSUD_PSEPU Alkanesulfonate monooxygenase OS=Pseudomonas putida GN=ssuD PE=2 SV=2//0
B479_22725	91.0439	815.522	-3.1631	5.8433e-171	6.3316e-169	sp|Q1I4R5|ILVC_PSEE4 Ketol-acid reductoisomerase OS=Pseudomonas entomophila (strain L48) GN=ilvC PE=3 SV=1//0
Novel00021	8.45408	75.7609	-3.1637	1.9835e-17	1.3305e-16	-//-
B479_21730	24.3868	220.961	-3.1796	7.3094e-48	1.4104e-46	-//-
B479_19285	8.45408	76.9693	-3.1866	9.0776e-18	6.2073e-17	sp|Q88EC8|AZOR2_PSEPK FMN-dependent NADH-azoreductase 2 OS=Pseudomonas putida (strain KT2440) GN=azoR2 PE=3 SV=1//4.81953e-141
B479_22300	2.81803	25.6564	-3.1866	7.1754e-07	2.2972e-06	sp|P23485|FECR_ECOLI Protein FecR OS=Escherichia coli (strain K12) GN=fecR PE=4 SV=1//2.1514e-15
B479_04810	5.85282	54.5664	-3.2208	3.9631e-13	2.1307e-12	sp|B1JBH6|Y4316_PSEPW PKHD-type hydroxylase PputW619_4316 OS=Pseudomonas putida (strain W619) GN=PputW619_4316 PE=3 SV=1//4.66721e-162
B479_21380	3.35995	31.3269	-3.2209	3.8304e-08	1.4088e-07	sp|P0AEX4|KGTP_SHIFL Alpha-ketoglutarate permease OS=Shigella flexneri GN=kgtP PE=3 SV=1//4.09214e-148
B479_19050	4.66058	43.8762	-3.2349	7.1478e-11	3.3844e-10	-//-
B479_05040	3.25157	30.7691	-3.2423	4.6974e-08	1.7142e-07	sp|P77929|SODM_PSEPU Superoxide dismutase [Mn] OS=Pseudomonas putida GN=sodA PE=3 SV=1//6.60132e-129
B479_01605	122.259	1164.11	-3.2512	4.6261e-248	7.6664e-246	sp|P32722|PORD_PSEAE Porin D OS=Pseudomonas aeruginosa (strain ATCC 15692 / PAO1 / 1C / PRS 101 / LMG 12228) GN=oprD PE=1 SV=1//2.83027e-56
B479_17340	16.0411	154.032	-3.2634	1.6716e-34	2.0838e-33	sp|Q9HYT3|Y3311_PSEAE Uncharacterized signaling protein PA3311 OS=Pseudomonas aeruginosa (strain ATCC 15692 / PAO1 / 1C / PRS 101 / LMG 12228) GN=PA3311 PE=4 SV=1//1.09973e-96
B479_01635	1.08386	10.4113	-3.2639	0.0014474	0.0029023	sp|Q8KZQ6|SSUB_PSEPU Aliphatic sulfonates import ATP-binding protein SsuB OS=Pseudomonas putida GN=ssuB PE=1 SV=1//1.33982e-176
B479_15145	7.37022	73.7158	-3.3222	1.4869e-17	1.0069e-16	sp|P27245|MARR_ECOLI Multiple antibiotic resistance protein MarR OS=Escherichia coli (strain K12) GN=marR PE=1 SV=2//6.08048e-16
B479_07610	73.5938	758.074	-3.3647	3.855e-166	3.745e-164	sp|Q1ICW0|LEUC_PSEE4 3-isopropylmalate dehydratase large subunit OS=Pseudomonas entomophila (strain L48) GN=leuC PE=3 SV=1//0
B479_05035	4.5522	47.7805	-3.3918	4.6818e-12	2.4025e-11	sp|Q51404|FUMC1_PSEAE Fumarate hydratase class II 1 OS=Pseudomonas aeruginosa (strain ATCC 15692 / PAO1 / 1C / PRS 101 / LMG 12228) GN=fumC1 PE=3 SV=1//0
B479_13530	3.0348	33.0001	-3.4428	7.6776e-09	3.0083e-08	sp|P76149|SAD_ECOLI Succinate semialdehyde dehydrogenase [NAD(P)+] Sad OS=Escherichia coli (strain K12) GN=sad PE=1 SV=2//0
B479_01100	232.054	2525.49	-3.444	0	0	-//-
B479_03450	75.328	878.361	-3.5436	9.4149e-199	1.2631e-196	sp|Q6GDP0|COPZ_STAAR Copper chaperone CopZ OS=Staphylococcus aureus (strain MRSA252) GN=copZ PE=3 SV=1//1.30447e-09
B479_04405	20.1597	250.615	-3.6359	5.7198e-59	1.3208e-57	sp|Q93HX6|GLCAL_PSEFL Glucosaminate ammonia-lyase OS=Pseudomonas fluorescens PE=1 SV=2//0
B479_05030	0	11.5268	-3.7327	0.00046652	0.001026	-//-
B479_20580	14.4153	199.395	-3.79	2.2004e-48	4.3049e-47	-//-
B479_16435	22.6526	328.328	-3.8574	3.1576e-79	1.112e-77	sp|P0A251|AHPC_SALTY Alkyl hydroperoxide reductase subunit C OS=Salmonella typhimurium (strain LT2 / SGSC1412 / ATCC 700720) GN=ahpC PE=1 SV=2//4.07737e-99
B479_15140	4.5522	68.2313	-3.9058	6.7471e-18	4.6704e-17	sp|P27303|EMRA_ECOLI Multidrug resistance protein A OS=Escherichia coli (strain K12) GN=emrA PE=3 SV=2//1.3901e-98
B479_04475	7.58699	165.094	-4.4436	3.0971e-43	5.0146e-42	-//-
B479_07820	16.2578	355.472	-4.4505	4.8383e-91	2.2345e-89	sp|P27842|YIGF_ECOLI Uncharacterized protein YigF OS=Escherichia coli (strain K12) GN=yigF PE=4 SV=1//1.30209e-11
B479_01640	2.70964	59.5862	-4.4588	1.1624e-16	7.5282e-16	sp|P08854|MOP2_CLOPA Molybdenum-pterin-binding protein 2 OS=Clostridium pasteurianum GN=mopII PE=1 SV=1//1.51058e-06
B479_18515	13.8734	323.773	-4.5446	1.1953e-83	4.6772e-82	-//-
B479_13440	2.2761	102.347	-5.4908	1.9019e-28	1.9772e-27	sp|Q88FY7|NICP_PSEPK Porin-like protein NicP OS=Pseudomonas putida (strain KT2440) GN=nicP PE=2 SV=1//2.26159e-170
Novel00022	1.40901	65.5355	-5.5395	8.5814e-19	6.1051e-18	-//-
B479_18520	1.08386	57.9129	-5.7396	9.2103e-17	6.0204e-16	-//-
B479_13475	16.2578	953.843	-5.8745	4.8419e-249	8.5255e-247	sp|P23099|XYLX_PSEPU Toluate 1,2-dioxygenase subunit alpha OS=Pseudomonas putida GN=xylX PE=3 SV=1//0
B479_13445	2.60125	289.658	-6.799	4.8874e-74	1.4805e-72	sp|P07775|BENE_ACIAD Benzoate membrane transport protein OS=Acinetobacter sp. (strain ADP1) GN=benE PE=4 SV=1//1.54675e-93
B479_13465	2.38448	266.139	-6.8024	3.6623e-68	1.0528e-66	sp|P23101|XYLZ_PSEPU Toluate 1,2-dioxygenase electron transfer component OS=Pseudomonas putida GN=xylZ PE=3 SV=1//0
B479_13455	1.95094	312.618	-7.3241	8.4999e-77	2.7525e-75	sp|O30513|BENK_ACIAD Benzoate transport protein OS=Acinetobacter sp. (strain ADP1) GN=benK PE=3 SV=2//3.59758e-103
B479_13450	2.70964	440.436	-7.3447	3.1104e-107	1.905e-105	sp|P07773|CATA_ACIAD Catechol 1,2-dioxygenase OS=Acinetobacter sp. (strain ADP1) GN=catA PE=1 SV=1//3.29264e-104
B479_13470	1.95094	346.548	-7.4727	7.1199e-84	2.8655e-82	sp|P23100|XYLY_PSEPU Toluate 1,2-dioxygenase subunit beta OS=Pseudomonas putida GN=xylY PE=3 SV=1//5.24754e-90
B479_18530	3.35995	740.04	-7.783	6.9711e-172	7.8558e-170	sp|Q08791|YCXA_BACSU Uncharacterized MFS-type transporter YcxA OS=Bacillus subtilis (strain 168) GN=ycxA PE=3 SV=2//6.34915e-18
B479_18540	2.2761	511.642	-7.8124	4.1026e-119	2.819e-117	-//-
B479_18525	6.39475	1504.9	-7.8786	0	0	sp|P55218|METZ_PSEAE O-succinylhomoserine sulfhydrylase OS=Pseudomonas aeruginosa (strain ATCC 15692 / PAO1 / 1C / PRS 101 / LMG 12228) GN=metZ PE=1 SV=1//3.1131e-123
B479_15700	4.01027	1040.85	-8.0199	3.2811e-235	5.1353e-233	sp|Q88GQ7|Y3661_PSEPK UPF0324 membrane protein PP_3661 OS=Pseudomonas putida (strain KT2440) GN=PP_3661 PE=3 SV=1//0
B479_18535	2.05933	618.358	-8.2301	1.9104e-137	1.4951e-135	sp|Q9PJC9|PQQCL_CHLMU PqqC-like protein OS=Chlamydia muridarum (strain MoPn / Nigg) GN=TC_0900 PE=3 SV=1//1.60883e-07
B479_13460	1.08386	459.678	-8.7283	6.2972e-97	3.4117e-95	sp|P23102|XYLL_PSEPU 1,6-dihydroxycyclohexa-2,4-diene-1-carboxylate dehydrogenase OS=Pseudomonas putida GN=xylL PE=3 SV=1//8.7172e-140
