# Supplementary material for: RNA‐seq transcriptome analysis of a Pseudomonas strain with diversified catalytic properties growth under different culture medium
Source: Microbiologyopen. 2016 Apr 6;5(4):626–36. doi: 10.1002/mbo3.357 (PMC4985596; doi:10.1002/mbo3.357)
Supplement: Supplementary file 4 — Table S3. Gene Ontology (GO) annotation of DGEs between two samples [file MBO3-5-626-s004.xlsx]

## Sheet: Table S3
Table S3. Gene Ontology (GO) annotation of DGEs between two samples
GO accession	Description	Term type	Corrected pValue	DEG item	DEG list	Bg item	Bg list	Up	Up Gene names	Down	Down Gene names
GO:0003735	structural constituent of ribosome	molecular_function	2.43e-14	51	782	78	3869	4	B479_12485,B479_14525,B479_01710,B479_04705	47	B479_21745,B479_03880,B479_02805,B479_02765,B479_02865,B479_02780,B479_02700,B479_02830,B479_02775,B479_04110,B479_02760,B479_02835,B479_03525,B479_26150,B479_05635,B479_02885,B479_07465,B479_02715,B479_04760,B479_02755,B479_02815,B479_06010,B479_02825,B479_23830,B479_02730,B479_22885,B479_02870,B479_02425,B479_02790,B479_22015,B479_26155,B479_10050,B479_02840,B479_05640,B479_02860,B479_01155,B47…
GO:0005840	ribosome	cellular_component	2.43e-14	51	782	78	3869	4	B479_04705,B479_01710,B479_14525,B479_12485	47	B479_02800,B479_06015,B479_10045,B479_00245,B479_02820,B479_05650,B479_02770,B479_02785,B479_24905,B479_23835,B479_22020,B479_01155,B479_02860,B479_05640,B479_02840,B479_10050,B479_26155,B479_22015,B479_02425,B479_02790,B479_02870,B479_22885,B479_23830,B479_02730,B479_02825,B479_06010,B479_02815,B479_04760,B479_02755,B479_07465,B479_02715,B479_02885,B479_05635,B479_03525,B479_26150,B479_02835,B47…
GO:0030529	ribonucleoprotein complex	cellular_component	2.22e-13	52	782	84	3869	4	B479_04705,B479_12485,B479_14525,B479_01710	48	B479_02840,B479_05640,B479_10050,B479_01155,B479_05630,B479_22020,B479_02860,B479_24905,B479_02785,B479_23835,B479_00245,B479_10045,B479_06015,B479_02800,B479_02770,B479_05650,B479_02820,B479_02765,B479_02805,B479_02865,B479_02780,B479_02700,B479_21745,B479_03880,B479_02775,B479_04110,B479_02760,B479_02835,B479_02830,B479_04760,B479_02755,B479_02815,B479_03525,B479_26150,B479_05635,B479_02885,B47…
GO:0006412	translation	biological_process	1.38e-12	68	782	133	3869	6	B479_12485,B479_13185,B479_04705,B479_20800,B479_14525,B479_01710	62	B479_21745,B479_05785,B479_03880,B479_02780,B479_02805,B479_02865,B479_02760,B479_04110,B479_05180,B479_02835,B479_26150,B479_03525,B479_02715,B479_07465,B479_02885,B479_02755,B479_04760,B479_23830,B479_02790,B479_02425,B479_26155,B479_05640,B479_22040,B479_02860,B479_01155,B479_07230,B479_05790,B479_24905,B479_20325,B479_02785,B479_05650,B479_02770,B479_02820,B479_00245,B479_02765,B479_02700,B47…
GO:0044444	cytoplasmic part	cellular_component	3.92e-10	72	782	159	3869	11	B479_20285,B479_00755,B479_14525,B479_01710,B479_13250,B479_17830,B479_22055,B479_04705,B479_13185,B479_18920,B479_12485	61	B479_23835,B479_01640,B479_01580,B479_06015,B479_10045,B479_02800,B479_10050,B479_26465,B479_02840,B479_02170,B479_18455,B479_22020,B479_05630,B479_05635,B479_05745,B479_02815,B479_02730,B479_06010,B479_02825,B479_02870,B479_22885,B479_17880,B479_22015,B479_00185,B479_03305,B479_02765,B479_02700,B479_02830,B479_02775,B479_24905,B479_02785,B479_05650,B479_02770,B479_02820,B479_00245,B479_05640,B47…
GO:0043228	non-membrane-bounded organelle	cellular_component	5.65e-09	63	782	138	3869	13	B479_18660,B479_18710,B479_18850,B479_12485,B479_18655,B479_02950,B479_18855,B479_14525,B479_01710,B479_18825,B479_18820,B479_04705,B479_18830	50	B479_02830,B479_02775,B479_04110,B479_02760,B479_02835,B479_21745,B479_03880,B479_02865,B479_02805,B479_02765,B479_02780,B479_02700,B479_06010,B479_02825,B479_02730,B479_23830,B479_22885,B479_02425,B479_02790,B479_02870,B479_22015,B479_00185,B479_26155,B479_18750,B479_26150,B479_03525,B479_05635,B479_02885,B479_07465,B479_02715,B479_02755,B479_04760,B479_02815,B479_02860,B479_01155,B479_22020,B47…
GO:0043232	intracellular non-membrane-bounded organelle	cellular_component	5.65e-09	63	782	138	3869	13	B479_12485,B479_18850,B479_18710,B479_18660,B479_14525,B479_01710,B479_18855,B479_02950,B479_18655,B479_18820,B479_18825,B479_18830,B479_04705	50	B479_02780,B479_02865,B479_02765,B479_02805,B479_02700,B479_21745,B479_03880,B479_02760,B479_02775,B479_04110,B479_02835,B479_02830,B479_02755,B479_04760,B479_02815,B479_05635,B479_03525,B479_26150,B479_18750,B479_07465,B479_02715,B479_02885,B479_22015,B479_26155,B479_00185,B479_02730,B479_23830,B479_02825,B479_06010,B479_02790,B479_02425,B479_02870,B479_22885,B479_06830,B479_05640,B479_02840,B47…
GO:0032991	macromolecular complex	cellular_component	4.39e-08	98	782	268	3869	15	B479_21560,B479_13250,B479_14525,B479_00755,B479_01710,B479_13305,B479_20285,B479_16510,B479_03560,B479_12485,B479_04705,B479_18920,B479_23735,B479_13185,B479_13190	83	B479_22015,B479_03305,B479_00185,B479_06010,B479_02825,B479_02730,B479_22885,B479_02870,B479_02815,B479_24465,B479_02750,B479_05635,B479_04765,B479_02775,B479_03910,B479_01660,B479_06295,B479_02830,B479_02765,B479_01410,B479_02700,B479_00170,B479_02740,B479_10045,B479_06015,B479_02800,B479_00160,B479_01640,B479_23835,B479_07015,B479_05630,B479_25425,B479_22020,B479_20940,B479_02170,B479_23825,B47…
GO:0005737	cytoplasm	cellular_component	6.56e-08	110	782	317	3869	19	B479_20285,B479_02000,B479_17770,B479_20800,B479_22055,B479_13285,B479_13250,B479_02950,B479_17830,B479_22665,B479_01710,B479_17140,B479_00755,B479_14525,B479_18920,B479_13185,B479_04705,B479_06750,B479_12485	91	B479_18455,B479_02170,B479_22020,B479_05630,B479_07015,B479_10050,B479_26465,B479_06845,B479_22230,B479_22725,B479_03540,B479_07185,B479_02840,B479_01580,B479_24160,B479_02800,B479_05130,B479_05765,B479_10045,B479_06015,B479_23835,B479_21795,B479_01640,B479_02830,B479_06350,B479_05770,B479_02775,B479_02700,B479_02765,B479_16430,B479_02870,B479_22885,B479_02730,B479_06010,B479_02825,B479_00185,B47…
GO:0044424	intracellular part	cellular_component	9.52e-08	150	782	478	3869	35	B479_20800,B479_18850,B479_22055,B479_17770,B479_17140,B479_00755,B479_14525,B479_13250,B479_05820,B479_20285,B479_13305,B479_12485,B479_06750,B479_17215,B479_13190,B479_13185,B479_18820,B479_18920,B479_18825,B479_18830,B479_13230,B479_18660,B479_01710,B479_22665,B479_02950,B479_21560,B479_17830,B479_13285,B479_02000,B479_18710,B479_18855,B479_16510,B479_18655,B479_23735,B479_04705	115	B479_02700,B479_01410,B479_16430,B479_02765,B479_14150,B479_00170,B479_09115,B479_03910,B479_02775,B479_06350,B479_06085,B479_24365,B479_05440,B479_05635,B479_18750,B479_05745,B479_03970,B479_22015,B479_02870,B479_22885,B479_02730,B479_06010,B479_03540,B479_07185,B479_10050,B479_22020,B479_07015,B479_02170,B479_23835,B479_01640,B479_05130,B479_05765,B479_06015,B479_02780,B479_07630,B479_05180,B47…
GO:0005198	structural molecule activity	molecular_function	3.39e-07	61	782	144	3869	11	B479_18825,B479_04705,B479_18830,B479_18850,B479_00995,B479_12485,B479_05060,B479_18710,B479_18855,B479_01710,B479_14525	50	B479_10050,B479_05640,B479_02840,B479_02860,B479_22020,B479_01155,B479_13530,B479_23835,B479_02785,B479_24905,B479_18975,B479_02820,B479_05650,B479_02770,B479_02800,B479_06015,B479_10045,B479_00245,B479_03880,B479_21745,B479_02700,B479_02780,B479_02765,B479_02805,B479_02865,B479_02830,B479_02835,B479_02760,B479_04110,B479_02775,B479_07465,B479_02715,B479_02885,B479_05635,B479_26150,B479_18750,B47…
GO:0044267	cellular protein metabolic process	biological_process	4.8e-07	93	782	262	3869	9	B479_01710,B479_14525,B479_13285,B479_18055,B479_20800,B479_04705,B479_13185,B479_23735,B479_12485	84	B479_23835,B479_21795,B479_00360,B479_19305,B479_02800,B479_10045,B479_06015,B479_18975,B479_22900,B479_24160,B479_03540,B479_02840,B479_22990,B479_10050,B479_22020,B479_07015,B479_02815,B479_02580,B479_04765,B479_05635,B479_18750,B479_24465,B479_22015,B479_20190,B479_02870,B479_22885,B479_02730,B479_06010,B479_02825,B479_02700,B479_02765,B479_15140,B479_02775,B479_02830,B479_02495,B479_06350,B47…
GO:0005622	intracellular	cellular_component	2.22e-06	178	782	618	3869	41	B479_17215,B479_06750,B479_12485,B479_18825,B479_18920,B479_18820,B479_13190,B479_13185,B479_18830,B479_17770,B479_23020,B479_22055,B479_18850,B479_20800,B479_21525,B479_13250,B479_14525,B479_00755,B479_17140,B479_20285,B479_16085,B479_05820,B479_12495,B479_13305,B479_00925,B479_18710,B479_18655,B479_16510,B479_18855,B479_23735,B479_07240,B479_04705,B479_18660,B479_13230,B479_13285,B479_21560,B47…	137	B479_15305,B479_23280,B479_04110,B479_02760,B479_01840,B479_05180,B479_07630,B479_02780,B479_23830,B479_23540,B479_02425,B479_02790,B479_16535,B479_03525,B479_07465,B479_02755,B479_04760,B479_06110,B479_05790,B479_05195,B479_07230,B479_07665,B479_05640,B479_04860,B479_02770,B479_25365,B479_20260,B479_24705,B479_20325,B479_24905,B479_02875,B479_06085,B479_06350,B479_02775,B479_03910,B479_09115,B47…
GO:0005623	cell	cellular_component	2.84e-06	194	782	690	3869	47	B479_04705,B479_07240,B479_23735,B479_18855,B479_09615,B479_18655,B479_16510,B479_18710,B479_02000,B479_22665,B479_01710,B479_13285,B479_21560,B479_17830,B479_02950,B479_18660,B479_13230,B479_13200,B479_00730,B479_18830,B479_18820,B479_13190,B479_13185,B479_18825,B479_18920,B479_03560,B479_17215,B479_06750,B479_00995,B479_12485,B479_01010,B479_00925,B479_12495,B479_13305,B479_05820,B479_20285,B47…	147	B479_22720,B479_13530,B479_23980,B479_25395,B479_07620,B479_02785,B479_07375,B479_05650,B479_01775,B479_02820,B479_00245,B479_15145,B479_06830,B479_02860,B479_01155,B479_15315,B479_17560,B479_24880,B479_26150,B479_02885,B479_02715,B479_24405,B479_05750,B479_26155,B479_02710,B479_05785,B479_21745,B479_03880,B479_02865,B479_02805,B479_05285,B479_02640,B479_00195,B479_22260,B479_12340,B479_02835,B47…
GO:0044464	cell part	cellular_component	2.84e-06	194	782	690	3869	47	B479_02000,B479_22665,B479_01710,B479_13285,B479_21560,B479_17830,B479_02950,B479_13230,B479_18660,B479_13200,B479_04705,B479_07240,B479_23735,B479_18855,B479_18655,B479_09615,B479_16510,B479_18710,B479_00925,B479_12495,B479_13305,B479_05820,B479_16085,B479_20285,B479_17140,B479_14525,B479_00755,B479_13250,B479_20800,B479_23020,B479_22055,B479_18850,B479_21525,B479_17770,B479_00730,B479_18830,B47…	147	B479_21795,B479_00360,B479_00160,B479_08285,B479_24160,B479_01580,B479_02800,B479_24700,B479_10045,B479_26465,B479_22230,B479_06845,B479_02840,B479_22725,B479_18455,B479_23825,B479_22100,B479_05630,B479_04765,B479_24465,B479_02750,B479_02815,B479_03055,B479_05760,B479_02825,B479_00185,B479_03305,B479_07275,B479_03195,B479_17880,B479_22075,B479_22095,B479_14000,B479_02830,B479_01660,B479_05770,B47…
GO:0043226	organelle	cellular_component	7.64e-06	96	782	288	3869	21	B479_18850,B479_22055,B479_13230,B479_18660,B479_01710,B479_00755,B479_14525,B479_02950,B479_17830,B479_05820,B479_13305,B479_12485,B479_17215,B479_18710,B479_18855,B479_18655,B479_13190,B479_18820,B479_18825,B479_18830,B479_04705	75	B479_02700,B479_01410,B479_02765,B479_14150,B479_09115,B479_03910,B479_02775,B479_02830,B479_06085,B479_24365,B479_02815,B479_03055,B479_04765,B479_05635,B479_05745,B479_18750,B479_07275,B479_00185,B479_03970,B479_17880,B479_22015,B479_02870,B479_22885,B479_02730,B479_06010,B479_02825,B479_22230,B479_02840,B479_10050,B479_22020,B479_23825,B479_18455,B479_23835,B479_01640,B479_00360,B479_05130,B47…
GO:0043229	intracellular organelle	cellular_component	7.64e-06	96	782	288	3869	21	B479_18830,B479_04705,B479_18825,B479_13190,B479_18820,B479_18655,B479_18855,B479_18710,B479_12485,B479_17215,B479_13305,B479_05820,B479_02950,B479_17830,B479_01710,B479_00755,B479_14525,B479_13230,B479_18660,B479_18850,B479_22055	75	B479_00245,B479_02820,B479_07375,B479_05650,B479_02770,B479_02785,B479_25395,B479_24905,B479_17560,B479_01155,B479_02860,B479_05640,B479_06830,B479_07665,B479_26155,B479_02790,B479_02425,B479_23830,B479_04760,B479_02755,B479_07465,B479_02715,B479_02885,B479_26150,B479_03525,B479_24880,B479_02835,B479_01840,B479_02760,B479_04110,B479_02780,B479_02805,B479_02865,B479_03880,B479_21745,B479_05130,B47…
GO:0019538	protein metabolic process	biological_process	7.1e-05	113	782	372	3869	18	B479_08890,B479_07290,B479_13285,B479_14525,B479_01710,B479_03260,B479_18055,B479_20800,B479_04705,B479_26230,B479_23735,B479_13185,B479_17125,B479_18710,B479_07105,B479_12880,B479_12485,B479_01990	95	B479_06015,B479_10045,B479_02800,B479_19305,B479_22900,B479_24160,B479_18975,B479_00360,B479_23835,B479_21795,B479_07015,B479_22020,B479_03540,B479_02840,B479_10050,B479_22990,B479_22015,B479_00185,B479_02730,B479_06010,B479_02825,B479_02870,B479_20190,B479_22885,B479_02580,B479_06690,B479_02815,B479_05635,B479_18750,B479_24465,B479_04765,B479_04545,B479_02775,B479_15140,B479_16260,B479_02830,B47…
GO:0006520	cellular amino acid metabolic process	biological_process	0.029505	70	782	237	3869	20	B479_25455,B479_02000,B479_22345,B479_06745,B479_22055,B479_22360,B479_18570,B479_13280,B479_22665,B479_25555,B479_13185,B479_15375,B479_22415,B479_18920,B479_03495,B479_04705,B479_06750,B479_21165,B479_11805,B479_09975	50	B479_26465,B479_02555,B479_20935,B479_24295,B479_03540,B479_22725,B479_22275,B479_06845,B479_02170,B479_24930,B479_07015,B479_06840,B479_24350,B479_24160,B479_18975,B479_07295,B479_05670,B479_05130,B479_06350,B479_22840,B479_18750,B479_02340,B479_04765,B479_05440,B479_02580,B479_05280,B479_03305,B479_20885,B479_24345,B479_02295,B479_03790,B479_22040,B479_05790,B479_20325,B479_24430,B479_07480,B47…
GO:0008150	biological_process	biological_process	0.15038	687	782	3271	3869	197	B479_17220,B479_04720,B479_01710,B479_18050,B479_13200,B479_03490,B479_09575,B479_23345,B479_13255,B479_07240,B479_13240,B479_02320,B479_16495,B479_15375,B479_21695,B479_13390,B479_16920,B479_16510,B479_12185,B479_17225,B479_17150,B479_02450,B479_13500,B479_07105,B479_13245,B479_09455,B479_13305,B479_18720,B479_00925,B479_02330,B479_19060,B479_21450,B479_09725,B479_23020,B479_06740,B479_13215,B47…	490	B479_19305,B479_13470,B479_00360,B479_18455,B479_23825,B479_01595,B479_05320,B479_06845,B479_02840,B479_26465,B479_25950,B479_25615,B479_07400,B479_15785,B479_26265,B479_17940,B479_02825,B479_02815,B479_21365,B479_03055,B479_04765,B479_19210,B479_17275,B479_01660,B479_00180,B479_22080,B479_02970,B479_22075,B479_06040,B479_22095,B479_14000,B479_24850,B479_03455,B479_02820,B479_05650,B479_24430,B47…
GO:0006526	arginine biosynthetic process	biological_process	0.20979	4	782	4	3869	0		4	B479_05440,B479_21865,B479_20885,B479_20260
GO:0016044	cellular membrane organization	biological_process	0.20979	4	782	4	3869	0		4	B479_16535,B479_23420,B479_00230,B479_18455
GO:0002376	immune system process	biological_process	0.20979	5	782	6	3869	1	B479_11625	4	B479_21570,B479_04405,B479_06015,B479_15785
GO:0019843	rRNA binding	molecular_function	0.24801	5	782	6	3869	0		5	B479_04110,B479_02875,B479_10050,B479_02830,B479_23835
GO:0008152	metabolic process	biological_process	0.24947	527	782	2443	3869	154	B479_12180,B479_18920,B479_22670,B479_26035,B479_19065,B479_02945,B479_21165,B479_01990,B479_17175,B479_09975,B479_20450,B479_26425,B479_06380,B479_15490,B479_16325,B479_18915,B479_12495,B479_07090,B479_17770,B479_21525,B479_20800,B479_00905,B479_25555,B479_13250,B479_11625,B479_17140,B479_03260,B479_15610,B479_23735,B479_14405,B479_24625,B479_04710,B479_08245,B479_18925,B479_18570,B479_17800,B47…	373	B479_00165,B479_03790,B479_22040,B479_03855,B479_23495,B479_07680,B479_20325,B479_06235,B479_09270,B479_13465,B479_09480,B479_02780,B479_23555,B479_16535,B479_22920,B479_05435,B479_04760,B479_12450,B479_24570,B479_24930,B479_07015,B479_21570,B479_24295,B479_22275,B479_06015,B479_05130,B479_07295,B479_17855,B479_24010,B479_01520,B479_03910,B479_04810,B479_02495,B479_01410,B479_16430,B479_21980,B47…
GO:0016874	ligase activity	molecular_function	0.31488	49	782	171	3869	17	B479_13240,B479_06745,B479_18715,B479_26230,B479_25455,B479_13185,B479_16510,B479_02950,B479_25555,B479_13250,B479_13280,B479_20440,B479_18570,B479_06750,B479_00995,B479_20800,B479_13270	32	B479_25575,B479_24160,B479_07660,B479_20260,B479_18975,B479_20325,B479_24430,B479_09260,B479_25085,B479_05265,B479_05790,B479_07015,B479_05610,B479_22040,B479_07655,B479_20885,B479_03540,B479_12460,B479_05440,B479_18750,B479_20275,B479_04765,B479_23560,B479_03300,B479_23910,B479_05180,B479_10745,B479_09270,B479_06350,B479_05840,B479_22840,B479_22095
GO:0001539	ciliary or bacterial-type flagellar motility	biological_process	0.32718	9	782	17	3869	8	B479_18830,B479_18850,B479_18820,B479_18855,B479_18825,B479_18710,B479_18660,B479_18655	1	B479_18750
GO:0016879	ligase activity, forming carbon-nitrogen bonds	molecular_function	0.32718	18	782	48	3869	8	B479_06745,B479_25555,B479_13280,B479_26230,B479_06750,B479_18570,B479_25455,B479_20440	10	B479_20260,B479_24430,B479_05440,B479_05610,B479_22840,B479_05840,B479_23910,B479_03300,B479_23560,B479_20885
GO:0051536	iron-sulfur cluster binding	molecular_function	0.5806	29	782	93	3869	10	B479_13410,B479_18150,B479_02940,B479_09725,B479_17140,B479_00825,B479_08245,B479_04710,B479_17145,B479_14405	19	B479_23810,B479_17545,B479_24845,B479_13475,B479_23600,B479_17515,B479_17535,B479_23445,B479_20395,B479_18175,B479_09115,B479_09690,B479_13465,B479_20265,B479_02290,B479_24075,B479_17530,B479_17870,B479_07375
GO:0051540	metal cluster binding	molecular_function	0.5806	29	782	93	3869	10	B479_14405,B479_17140,B479_09725,B479_04710,B479_08245,B479_17145,B479_00825,B479_02940,B479_18150,B479_13410	19	B479_24075,B479_07375,B479_17530,B479_17870,B479_20265,B479_02290,B479_09115,B479_17535,B479_23445,B479_20395,B479_18175,B479_13465,B479_09690,B479_24845,B479_13475,B479_17545,B479_23810,B479_17515,B479_23600
GO:0061024	membrane organization	biological_process	0.59559	6	782	10	3869	0		6	B479_01580,B479_18455,B479_00230,B479_23420,B479_02500,B479_16535
GO:0006955	immune response	biological_process	0.59559	4	782	5	3869	1	B479_11625	3	B479_04405,B479_21570,B479_15785
GO:0005315	inorganic phosphate transmembrane transporter activity	molecular_function	0.59559	3	782	3	3869	0		3	B479_17435,B479_01245,B479_21535
GO:1901677	phosphate transmembrane transporter activity	molecular_function	0.59559	3	782	3	3869	0		3	B479_01245,B479_17435,B479_21535
GO:0072522	purine-containing compound biosynthetic process	biological_process	0.59559	12	782	29	3869	1	B479_13305	11	B479_05440,B479_24295,B479_00160,B479_00170,B479_23555,B479_23560,B479_00180,B479_00185,B479_23910,B479_17045,B479_00195
GO:0009116	nucleoside metabolic process	biological_process	0.59559	26	782	82	3869	4	B479_13305,B479_12495,B479_17145,B479_23345	22	B479_00185,B479_05435,B479_25365,B479_04655,B479_05440,B479_12450,B479_00160,B479_08090,B479_24570,B479_00180,B479_07675,B479_00165,B479_20940,B479_01555,B479_02170,B479_00175,B479_00195,B479_00745,B479_24295,B479_04660,B479_04115,B479_00170
GO:1901657	glycosyl compound metabolic process	biological_process	0.59559	26	782	82	3869	4	B479_12495,B479_13305,B479_17145,B479_23345	22	B479_25365,B479_00185,B479_05435,B479_08090,B479_00160,B479_12450,B479_05440,B479_04655,B479_00195,B479_00175,B479_02170,B479_01555,B479_20940,B479_00165,B479_00180,B479_24570,B479_07675,B479_00170,B479_04115,B479_04660,B479_24295,B479_00745
GO:0003774	motor activity	molecular_function	0.59559	7	782	13	3869	7	B479_18710,B479_18825,B479_18830,B479_18655,B479_18855,B479_18820,B479_18850	0
GO:0004055	argininosuccinate synthase activity	molecular_function	0.59559	3	782	3	3869	0		3	B479_20260,B479_05440,B479_20885
GO:0008652	cellular amino acid biosynthetic process	biological_process	0.59597	31	782	103	3869	10	B479_22665,B479_25555,B479_06745,B479_11805,B479_06750,B479_18570,B479_22415,B479_25455,B479_21165,B479_13280	21	B479_24430,B479_06840,B479_05440,B479_00740,B479_20260,B479_07480,B479_24850,B479_05435,B479_05130,B479_02555,B479_07630,B479_24345,B479_22275,B479_06845,B479_24295,B479_05135,B479_20885,B479_22725,B479_21865,B479_22840,B479_02640
GO:0009163	nucleoside biosynthetic process	biological_process	0.59597	13	782	33	3869	2	B479_13305,B479_17145	11	B479_00185,B479_05435,B479_00180,B479_00195,B479_04660,B479_04655,B479_05440,B479_24295,B479_00170,B479_08090,B479_00160
GO:0042455	ribonucleoside biosynthetic process	biological_process	0.59597	13	782	33	3869	2	B479_17145,B479_13305	11	B479_04655,B479_05440,B479_24295,B479_04660,B479_00160,B479_00170,B479_08090,B479_00180,B479_05435,B479_00185,B479_00195
GO:1901659	glycosyl compound biosynthetic process	biological_process	0.59597	13	782	33	3869	2	B479_17145,B479_13305	11	B479_08090,B479_00170,B479_00160,B479_04660,B479_05440,B479_24295,B479_04655,B479_00195,B479_05435,B479_00185,B479_00180
GO:0016597	amino acid binding	molecular_function	0.63879	9	782	20	3869	0		9	B479_22730,B479_05670,B479_05280,B479_24010,B479_05265,B479_14850,B479_20935,B479_18970,B479_06840
GO:0016881	acid-amino acid ligase activity	molecular_function	0.63879	8	782	17	3869	2	B479_13280,B479_06745	6	B479_24430,B479_05610,B479_22840,B479_05840,B479_03300,B479_23560
GO:0016829	lyase activity	molecular_function	0.63879	37	782	128	3869	11	B479_24625,B479_26425,B479_09575,B479_22055,B479_19065,B479_03490,B479_02000,B479_04705,B479_03495,B479_14260,B479_13390	26	B479_00740,B479_06110,B479_02340,B479_05435,B479_20205,B479_18525,B479_02865,B479_22075,B479_02590,B479_05035,B479_04555,B479_24005,B479_03070,B479_06840,B479_09510,B479_01700,B479_07680,B479_21600,B479_05400,B479_17045,B479_07295,B479_02565,B479_02295,B479_14910,B479_25610,B479_03790
GO:0044710	single-organism metabolic process	biological_process	0.68197	245	782	1094	3869	67	B479_04705,B479_02320,B479_15610,B479_23735,B479_22415,B479_21695,B479_15375,B479_16510,B479_13210,B479_13245,B479_02930,B479_06745,B479_03255,B479_02000,B479_18715,B479_18925,B479_25455,B479_22380,B479_00610,B479_22665,B479_18050,B479_13515,B479_09575,B479_18570,B479_18055,B479_23345,B479_13270,B479_22670,B479_03230,B479_08385,B479_03495,B479_26035,B479_02935,B479_11400,B479_18920,B479_22530,B47…	178	B479_07625,B479_24850,B479_03890,B479_21735,B479_20655,B479_07480,B479_07620,B479_24430,B479_03120,B479_20265,B479_17565,B479_20905,B479_08090,B479_05265,B479_13530,B479_09510,B479_02215,B479_22720,B479_17560,B479_00175,B479_04115,B479_20320,B479_05390,B479_11425,B479_18110,B479_20480,B479_13495,B479_03810,B479_17530,B479_17540,B479_18525,B479_26110,B479_13450,B479_20485,B479_14850,B479_24880,B47…
GO:0009119	ribonucleoside metabolic process	biological_process	0.77942	21	782	65	3869	3	B479_17145,B479_12495,B479_13305	18	B479_00170,B479_04660,B479_24295,B479_00195,B479_00175,B479_01555,B479_20940,B479_00165,B479_00180,B479_24570,B479_08090,B479_00160,B479_12450,B479_05440,B479_04655,B479_25365,B479_05435,B479_00185
GO:0004497	monooxygenase activity	molecular_function	0.77942	9	782	21	3869	4	B479_17145,B479_19060,B479_17140,B479_02000	5	B479_05435,B479_08090,B479_16430,B479_24845,B479_22725
GO:1901564	organonitrogen compound metabolic process	biological_process	0.80176	129	782	546	3869	33	B479_18570,B479_23345,B479_22665,B479_25455,B479_06745,B479_18715,B479_02000,B479_16510,B479_22415,B479_15375,B479_04705,B479_13280,B479_17770,B479_22055,B479_22360,B479_25555,B479_17140,B479_12495,B479_22345,B479_13305,B479_21165,B479_19065,B479_00995,B479_06750,B479_12485,B479_13410,B479_09975,B479_11805,B479_17145,B479_18920,B479_14260,B479_13185,B479_03495	96	B479_23910,B479_00180,B479_04405,B479_22095,B479_03305,B479_00185,B479_02340,B479_04765,B479_02500,B479_02580,B479_18455,B479_20935,B479_26465,B479_06845,B479_22725,B479_24845,B479_18975,B479_17045,B479_24160,B479_05670,B479_00160,B479_00195,B479_02640,B479_04555,B479_01555,B479_07650,B479_23560,B479_23490,B479_05135,B479_03810,B479_18525,B479_00175,B479_04115,B479_14910,B479_07480,B479_24850,B47…
GO:0009523	photosystem II	cellular_component	0.80176	5	782	9	3869	1	B479_21560	4	B479_07015,B479_01660,B479_16535,B479_22720
GO:0016209	antioxidant activity	molecular_function	0.84027	12	782	31	3869	4	B479_00905,B479_21695,B479_18055,B479_12180	8	B479_15325,B479_25620,B479_20905,B479_02890,B479_20690,B479_01610,B479_16435,B479_05040
GO:0005575	cellular_component	cellular_component	0.84201	358	782	1638	3869	99	B479_17830,B479_06245,B479_01710,B479_18660,B479_13200,B479_18050,B479_22535,B479_14405,B479_18655,B479_16510,B479_16920,B479_26400,B479_18855,B479_07240,B479_23735,B479_12875,B479_13250,B479_11625,B479_17140,B479_17770,B479_07090,B479_23020,B479_20800,B479_21525,B479_11605,B479_12495,B479_18720,B479_06875,B479_13305,B479_00925,B479_16310,Novel00034,B479_03560,Novel00006,B479_02945,B479_06750,B47…	259	B479_02825,B479_17940,B479_05760,B479_03360,B479_26265,B479_07400,B479_07275,B479_03305,B479_00185,B479_04765,B479_03055,B479_02815,B479_02830,B479_15140,B479_01660,B479_14000,B479_22095,B479_22075,B479_02970,B479_00360,B479_01605,B479_00160,B479_21795,B479_08285,B479_23825,B479_18455,B479_05630,B479_26465,B479_02840,B479_06845,B479_20690,B479_04100,B479_17785,B479_02710,B479_26155,B479_05390,B47…
GO:0072521	purine-containing compound metabolic process	biological_process	0.84201	20	782	62	3869	2	B479_13305,B479_12495	18	B479_05440,B479_12450,B479_00160,B479_00185,B479_25365,B479_17045,B479_24295,B479_00170,B479_23555,B479_23910,B479_20940,B479_01555,B479_24570,B479_00180,B479_23560,B479_00165,B479_00195,B479_00175
GO:0043604	amide biosynthetic process	biological_process	0.84314	8	782	18	3869	2	B479_06750,B479_06745	6	B479_24430,B479_05440,B479_20885,B479_07230,B479_22840,B479_20260
GO:0006935	chemotaxis	biological_process	0.85859	11	782	28	3869	5	B479_13185,B479_14525,B479_18655,B479_18660,B479_06875	6	B479_24405,B479_07185,B479_05760,B479_05765,B479_05750,B479_05770
GO:0042330	taxis	biological_process	0.85859	11	782	28	3869	5	B479_14525,B479_13185,B479_06875,B479_18655,B479_18660	6	B479_24405,B479_07185,B479_05765,B479_05770,B479_05750,B479_05760
GO:0006812	cation transport	biological_process	0.85859	43	782	158	3869	10	B479_13305,B479_22345,B479_17770,B479_13320,B479_26510,B479_00995,B479_17830,B479_00450,B479_17140,B479_22665	33	B479_00165,B479_05610,B479_00175,B479_07135,B479_02170,B479_24345,B479_06845,B479_25370,B479_26465,B479_24700,B479_24335,B479_18975,B479_22900,B479_23980,B479_00160,B479_00180,B479_00195,B479_05285,B479_02970,B479_23770,B479_00170,B479_00185,B479_16535,B479_07275,B479_00190,B479_04100,B479_20690,B479_12315,B479_03450,B479_03885,B479_04545,B479_00380,B479_03440
GO:0016655	oxidoreductase activity, acting on NAD(P)H, quinone or similar compound as acceptor	molecular_function	0.85859	7	782	15	3869	0		7	B479_17560,B479_17565,B479_17550,B479_09090,B479_26465,B479_17570,B479_02170
GO:0046034	ATP metabolic process	biological_process	0.85859	8	782	18	3869	1	B479_13305	7	B479_00195,B479_00175,B479_00185,B479_00180,B479_00165,B479_00170,B479_00160
GO:0004499	N,N-dimethylaniline monooxygenase activity	molecular_function	0.85859	5	782	9	3869	2	B479_17140,B479_02000	3	B479_16430,B479_24845,B479_22725
GO:0030001	metal ion transport	biological_process	0.85859	31	782	108	3869	7	B479_22345,B479_17830,B479_22665,B479_17140,B479_17770,B479_00995,B479_13320	24	B479_18975,B479_20690,B479_22900,B479_04100,B479_16535,B479_07275,B479_24700,B479_00380,B479_04545,B479_03440,B479_12315,B479_03450,B479_03885,B479_23980,B479_05610,B479_02170,B479_07135,B479_26465,B479_24345,B479_06845,B479_05285,B479_02970,B479_23770,B479_25370
GO:0016651	oxidoreductase activity, acting on NAD(P)H	molecular_function	0.85859	10	782	25	3869	0		10	B479_17555,B479_09090,B479_17565,B479_26465,B479_17570,B479_17560,B479_17550,B479_01110,B479_17530,B479_02170
GO:0040011	locomotion	biological_process	0.93786	18	782	55	3869	11	B479_18825,B479_18710,B479_18660,B479_13185,B479_18850,B479_18820,B479_06875,B479_18655,B479_14525,B479_18830,B479_18855	7	B479_05770,B479_07185,B479_05750,B479_05765,B479_05760,B479_24405,B479_18750
GO:0000287	magnesium ion binding	molecular_function	0.94578	10	782	26	3869	2	B479_21550,B479_09575	8	B479_04115,B479_06110,B479_25365,B479_01110,B479_17535,B479_22735,B479_03195,B479_21590
GO:0009288	bacterial-type flagellum	cellular_component	0.94578	9	782	22	3869	8	B479_18710,B479_18825,B479_18655,B479_18660,B479_18830,B479_18855,B479_18820,B479_18850	1	B479_18750
GO:0009141	nucleoside triphosphate metabolic process	biological_process	0.94578	9	782	22	3869	1	B479_13305	8	B479_00160,B479_00170,B479_20825,B479_00175,B479_00195,B479_00180,B479_00165,B479_00185
GO:0006163	purine nucleotide metabolic process	biological_process	0.94578	12	782	33	3869	1	B479_13305	11	B479_23555,B479_00170,B479_00160,B479_05440,B479_00195,B479_00175,B479_17045,B479_00185,B479_23910,B479_00165,B479_00180
GO:0009060	aerobic respiration	biological_process	0.94578	7	782	16	3869	2	B479_26425,B479_19745	5	B479_04535,B479_17025,B479_18110,B479_05035,B479_09510
GO:0044281	small molecule metabolic process	biological_process	0.94578	118	782	505	3869	31	B479_13410,B479_06750,B479_21165,B479_17145,B479_09975,B479_11805,B479_13185,B479_22415,B479_15375,B479_14260,B479_18920,B479_08385,B479_04705,B479_03495,B479_23345,B479_22360,B479_18570,B479_22055,B479_17770,B479_13280,B479_17140,B479_22665,B479_25555,B479_13250,B479_25455,B479_19325,B479_02000,B479_13305,B479_06745,B479_22345,B479_12495	87	B479_05135,B479_21865,B479_23490,B479_07630,B479_03555,B479_23555,B479_23560,B479_01555,B479_07650,B479_04555,B479_05180,B479_02490,B479_02640,B479_03070,B479_00195,B479_00740,B479_20485,B479_12450,B479_05435,B479_18525,B479_03810,B479_20885,B479_24345,B479_04660,B479_02295,B479_04115,B479_05790,B479_00165,B479_25610,B479_03790,B479_22040,B479_00175,B479_20325,B479_04655,B479_24430,B479_08090,B47…
GO:0006164	purine nucleotide biosynthetic process	biological_process	0.94578	10	782	26	3869	1	B479_13305	9	B479_00160,B479_23555,B479_00170,B479_05440,B479_17045,B479_00195,B479_00180,B479_23910,B479_00185
GO:0019752	carboxylic acid metabolic process	biological_process	0.94578	81	782	335	3869	25	B479_09975,B479_11805,B479_13410,B479_06750,B479_21165,B479_04705,B479_03495,B479_22415,B479_15375,B479_13185,B479_18920,B479_17140,B479_22665,B479_25555,B479_13250,B479_18570,B479_22360,B479_22055,B479_17770,B479_13280,B479_02000,B479_06745,B479_22345,B479_19325,B479_25455	56	B479_00740,B479_05435,B479_03810,B479_18525,B479_05135,B479_21865,B479_03555,B479_07630,B479_07650,B479_05180,B479_04555,B479_02640,B479_24430,B479_20325,B479_24850,B479_07685,B479_20260,B479_07480,B479_07680,B479_24345,B479_02295,B479_20885,B479_05790,B479_22040,B479_03790,B479_02580,B479_05440,B479_04545,B479_02340,B479_04765,B479_18750,B479_03305,B479_05280,B479_16430,B479_06350,B479_22840,B47…
GO:0043436	oxoacid metabolic process	biological_process	0.94578	81	782	335	3869	25	B479_25455,B479_19325,B479_02000,B479_22345,B479_06745,B479_22055,B479_22360,B479_18570,B479_13280,B479_17770,B479_22665,B479_17140,B479_13250,B479_25555,B479_13185,B479_22415,B479_15375,B479_18920,B479_03495,B479_04705,B479_06750,B479_13410,B479_21165,B479_09975,B479_11805	56	B479_20935,B479_02555,B479_26465,B479_03540,B479_22725,B479_24845,B479_24295,B479_06845,B479_22275,B479_02170,B479_07015,B479_24930,B479_06840,B479_24350,B479_24160,B479_07295,B479_18975,B479_17855,B479_05670,B479_05130,B479_16430,B479_22840,B479_06350,B479_18750,B479_04765,B479_02340,B479_04545,B479_02580,B479_05440,B479_05280,B479_03305,B479_20885,B479_24345,B479_02295,B479_03790,B479_22040,B47…
GO:0009072	aromatic amino acid family metabolic process	biological_process	0.94578	7	782	16	3869	2	B479_22360,B479_02000	5	B479_00740,B479_24930,B479_06845,B479_06840,B479_07650
GO:0031406	carboxylic acid binding	molecular_function	0.94578	10	782	27	3869	0		10	B479_22730,B479_05670,B479_05280,B479_14850,B479_05265,B479_20935,B479_24890,B479_24010,B479_06840,B479_18970
GO:0046906	tetrapyrrole binding	molecular_function	0.94578	18	782	58	3869	5	B479_14560,B479_14520,B479_21165,B479_22415,B479_00905	13	B479_05435,B479_18110,B479_21735,B479_15465,B479_01280,B479_09690,B479_18115,B479_18125,B479_02890,B479_04535,B479_23810,B479_07160,B479_23600
GO:0005886	plasma membrane	cellular_component	0.94578	11	782	30	3869	3	B479_01010,B479_13200,B479_00730	8	B479_22260,B479_15315,B479_06295,B479_25610,B479_04530,B479_22100,B479_01245,B479_24880
GO:0044769	ATPase activity, coupled to transmembrane movement of ions, rotational mechanism	molecular_function	0.94578	3	782	4	3869	0		3	B479_00160,B479_00170,B479_00180
GO:0046933	proton-transporting ATP synthase activity, rotational mechanism	molecular_function	0.94578	3	782	4	3869	0		3	B479_00160,B479_00170,B479_00180
GO:0019842	vitamin binding	molecular_function	0.94578	11	782	31	3869	4	B479_14520,B479_21165,B479_22415,B479_21550	7	B479_17535,B479_05435,B479_22735,B479_01110,B479_23810,B479_24285,B479_14850
GO:0004455	ketol-acid reductoisomerase activity	molecular_function	0.94578	5	782	10	3869	1	B479_22665	4	B479_24345,B479_06845,B479_22275,B479_22725
GO:0003909	DNA ligase activity	molecular_function	0.94578	4	782	7	3869	3	B479_20800,B479_02950,B479_13240	1	B479_07655
GO:0006082	organic acid metabolic process	biological_process	0.94578	81	782	337	3869	25	B479_17140,B479_22665,B479_25555,B479_13250,B479_22360,B479_18570,B479_22055,B479_17770,B479_13280,B479_02000,B479_06745,B479_22345,B479_25455,B479_19325,B479_09975,B479_11805,B479_13410,B479_06750,B479_21165,B479_04705,B479_03495,B479_13185,B479_22415,B479_15375,B479_18920	56	B479_02580,B479_05440,B479_18750,B479_04545,B479_04765,B479_02340,B479_05280,B479_03305,B479_16430,B479_06350,B479_22840,B479_06840,B479_24350,B479_05670,B479_05130,B479_24160,B479_17855,B479_07295,B479_18975,B479_24845,B479_24295,B479_22725,B479_03540,B479_06845,B479_22275,B479_26465,B479_20935,B479_02555,B479_07015,B479_24930,B479_02170,B479_00740,B479_05435,B479_18525,B479_03810,B479_05135,B47…
GO:0006817	phosphate ion transport	biological_process	0.94578	4	782	7	3869	1	B479_01060	3	B479_01245,B479_17435,B479_21535
GO:0015627	type II protein secretion system complex	cellular_component	0.94578	3	782	4	3869	1	B479_03560	2	B479_02750,B479_02740
GO:0015628	protein secretion by the type II secretion system	biological_process	0.94578	3	782	4	3869	1	B479_03560	2	B479_02750,B479_02740
GO:0043167	ion binding	molecular_function	0.94578	221	782	1004	3869	59	B479_22055,B479_20800,B479_25555,B479_14520,B479_14560,B479_11625,B479_17140,B479_09725,B479_02330,B479_16325,B479_13305,B479_22345,B479_12495,B479_18720,B479_04460,B479_21165,B479_13410,B479_00995,B479_17215,B479_14890,B479_17145,B479_08390,B479_17180,B479_13185,B479_02935,B479_16515,B479_00825,B479_03495,B479_19410,B479_13230,B479_00795,B479_18570,B479_09575,B479_13270,B479_02950,B479_00610,B47…	162	B479_04810,B479_10745,B479_06295,B479_01635,B479_08885,B479_06350,B479_23770,B479_16430,B479_18970,B479_07590,B479_14150,B479_02740,B479_03970,B479_05280,B479_21730,B479_07280,B479_01110,B479_05440,B479_24365,B479_18750,B479_00380,B479_01280,B479_04545,B479_24570,B479_07015,B479_24930,B479_25425,B479_19330,B479_20940,B479_17535,B479_23765,B479_03540,B479_12460,B479_07160,B479_25575,B479_05765,B47…
GO:0015985	energy coupled proton transport, down electrochemical gradient	biological_process	0.94578	6	782	13	3869	1	B479_13305	5	B479_00185,B479_00180,B479_00170,B479_00195,B479_00160
GO:0015986	ATP synthesis coupled proton transport	biological_process	0.94578	6	782	13	3869	1	B479_13305	5	B479_00185,B479_00180,B479_00195,B479_00170,B479_00160
GO:0044459	plasma membrane part	cellular_component	0.94578	4	782	7	3869	1	B479_00730	3	B479_04530,B479_15315,B479_06295
GO:0008199	ferric iron binding	molecular_function	0.94578	6	782	13	3869	2	B479_23735,B479_04460	4	B479_03360,B479_20340,B479_05285,B479_13450
GO:0009144	purine nucleoside triphosphate metabolic process	biological_process	0.94578	8	782	20	3869	1	B479_13305	7	B479_00165,B479_00180,B479_00185,B479_00175,B479_00195,B479_00160,B479_00170
GO:0009199	ribonucleoside triphosphate metabolic process	biological_process	0.94578	8	782	20	3869	1	B479_13305	7	B479_00185,B479_00165,B479_00180,B479_00195,B479_00175,B479_00170,B479_00160
GO:0009205	purine ribonucleoside triphosphate metabolic process	biological_process	0.94578	8	782	20	3869	1	B479_13305	7	B479_00195,B479_00175,B479_00180,B479_00165,B479_00185,B479_00160,B479_00170
GO:0006353	DNA-dependent transcription, termination	biological_process	0.94578	4	782	7	3869	2	B479_11340,B479_21165	2	B479_22905,B479_25615
GO:0009259	ribonucleotide metabolic process	biological_process	0.94578	13	782	39	3869	2	B479_13305,B479_17145	11	B479_00165,B479_00180,B479_00185,B479_05435,B479_17045,B479_00195,B479_00175,B479_05440,B479_00160,B479_00170,B479_08090
GO:0019693	ribose phosphate metabolic process	biological_process	0.94578	13	782	39	3869	2	B479_13305,B479_17145	11	B479_00195,B479_00175,B479_17045,B479_00185,B479_05435,B479_00165,B479_00180,B479_08090,B479_00170,B479_00160,B479_05440
GO:0016053	organic acid biosynthetic process	biological_process	0.94578	34	782	127	3869	12	B479_06745,B479_25455,B479_22415,B479_19325,B479_13250,B479_11805,B479_25555,B479_22665,B479_13280,B479_21165,B479_06750,B479_18570	22	B479_07480,B479_20260,B479_05130,B479_24850,B479_24430,B479_06840,B479_02555,B479_22725,B479_20885,B479_24295,B479_06845,B479_24345,B479_22275,B479_05435,B479_04545,B479_00740,B479_05440,B479_02640,B479_22840,B479_07630,B479_21865,B479_05135
GO:0046394	carboxylic acid biosynthetic process	biological_process	0.94578	34	782	127	3869	12	B479_25455,B479_22415,B479_19325,B479_06745,B479_13280,B479_21165,B479_18570,B479_06750,B479_11805,B479_25555,B479_13250,B479_22665	22	B479_22725,B479_20885,B479_24295,B479_24345,B479_22275,B479_06845,B479_02555,B479_05130,B479_24850,B479_07480,B479_20260,B479_06840,B479_24430,B479_02640,B479_22840,B479_21865,B479_05135,B479_07630,B479_05435,B479_00740,B479_05440,B479_04545
GO:0003910	DNA ligase (ATP) activity	molecular_function	0.94578	2	782	2	3869	2	B479_13240,B479_20800	0
GO:0004612	phosphoenolpyruvate carboxykinase (ATP) activity	molecular_function	0.94578	2	782	2	3869	0		2	B479_01700,B479_22075
GO:0005852	eukaryotic translation initiation factor 3 complex	cellular_component	0.94578	2	782	2	3869	1	B479_20285	1	B479_18455
GO:0002253	activation of immune response	biological_process	0.94578	2	782	2	3869	0		2	B479_04405,B479_15785
GO:0002429	immune response-activating cell surface receptor signaling pathway	biological_process	0.94578	2	782	2	3869	0		2	B479_04405,B479_15785
GO:0002682	regulation of immune system process	biological_process	0.94578	2	782	2	3869	0		2	B479_04405,B479_15785
GO:0002684	positive regulation of immune system process	biological_process	0.94578	2	782	2	3869	0		2	B479_04405,B479_15785
GO:0002757	immune response-activating signal transduction	biological_process	0.94578	2	782	2	3869	0		2	B479_04405,B479_15785
GO:0002764	immune response-regulating signaling pathway	biological_process	0.94578	2	782	2	3869	0		2	B479_04405,B479_15785
GO:0002768	immune response-regulating cell surface receptor signaling pathway	biological_process	0.94578	2	782	2	3869	0		2	B479_04405,B479_15785
GO:0048584	positive regulation of response to stimulus	biological_process	0.94578	2	782	2	3869	0		2	B479_04405,B479_15785
GO:0050776	regulation of immune response	biological_process	0.94578	2	782	2	3869	0		2	B479_15785,B479_04405
GO:0050778	positive regulation of immune response	biological_process	0.94578	2	782	2	3869	0		2	B479_15785,B479_04405
GO:0050851	antigen receptor-mediated signaling pathway	biological_process	0.94578	2	782	2	3869	0		2	B479_15785,B479_04405
GO:0050852	T cell receptor signaling pathway	biological_process	0.94578	2	782	2	3869	0		2	B479_04405,B479_15785
GO:0050853	B cell receptor signaling pathway	biological_process	0.94578	2	782	2	3869	0		2	B479_15785,B479_04405
GO:0009539	photosystem II reaction center	cellular_component	0.94578	2	782	2	3869	1	B479_21560	1	B479_22720
GO:0006071	glycerol metabolic process	biological_process	0.94578	2	782	2	3869	1	B479_08385	1	B479_24850
GO:0019400	alditol metabolic process	biological_process	0.94578	2	782	2	3869	1	B479_08385	1	B479_24850
GO:0019751	polyol metabolic process	biological_process	0.94578	2	782	2	3869	1	B479_08385	1	B479_24850
GO:0030176	integral to endoplasmic reticulum membrane	cellular_component	0.94578	2	782	2	3869	0		2	B479_01580,B479_17560
GO:0031227	intrinsic to endoplasmic reticulum membrane	cellular_component	0.94578	2	782	2	3869	0		2	B479_17560,B479_01580
GO:0016714	oxidoreductase activity, acting on paired donors, with incorporation or reduction of molecular oxygen, reduced pteridine as one donor, and incorporation of one atom of oxygen	molecular_function	0.94578	2	782	2	3869	2	B479_19060,B479_17145	0
GO:0009312	oligosaccharide biosynthetic process	biological_process	0.94578	8	782	21	3869	3	B479_13255,B479_18570,B479_22670	5	B479_06075,B479_06675,B479_07620,B479_02485,B479_03070
GO:0006370	7-methylguanosine mRNA capping	biological_process	0.94578	2	782	2	3869	1	B479_13240	1	B479_12340
GO:0005741	mitochondrial outer membrane	cellular_component	0.94578	2	782	2	3869	0		2	B479_18455,B479_00185
GO:0031968	organelle outer membrane	cellular_component	0.94578	2	782	2	3869	0		2	B479_18455,B479_00185
GO:0004784	superoxide dismutase activity	molecular_function	0.94578	2	782	2	3869	1	B479_21695	1	B479_05040
GO:0006801	superoxide metabolic process	biological_process	0.94578	2	782	2	3869	1	B479_21695	1	B479_05040
GO:0016721	oxidoreductase activity, acting on superoxide radicals as acceptor	molecular_function	0.94578	2	782	2	3869	1	B479_21695	1	B479_05040
GO:0072593	reactive oxygen species metabolic process	biological_process	0.94578	2	782	2	3869	1	B479_21695	1	B479_05040
GO:0019354	siroheme biosynthetic process	biological_process	0.94578	9	782	25	3869	4	B479_22345,B479_02000,B479_17140,B479_13410	5	B479_04405,B479_24345,B479_24845,B479_16430,B479_22725
GO:0043115	precorrin-2 dehydrogenase activity	molecular_function	0.94578	9	782	25	3869	4	B479_22345,B479_17140,B479_02000,B479_13410	5	B479_04405,B479_24345,B479_22725,B479_24845,B479_16430
GO:0046156	siroheme metabolic process	biological_process	0.94578	9	782	25	3869	4	B479_17140,B479_02000,B479_13410,B479_22345	5	B479_24345,B479_22725,B479_16430,B479_24845,B479_04405
GO:0005506	iron ion binding	molecular_function	0.94578	20	782	67	3869	5	B479_23735,B479_14560,B479_09725,B479_04710,B479_04460	15	B479_18125,B479_18115,B479_13475,B479_05285,B479_04535,B479_07160,B479_18110,B479_07280,B479_03360,B479_21735,B479_13450,B479_15465,B479_20340,B479_04545,B479_01280
GO:0006399	tRNA metabolic process	biological_process	0.94578	42	782	165	3869	10	B479_13185,B479_12495,B479_18925,B479_02000,B479_00795,B479_06750,B479_13410,B479_13285,B479_17145,B479_17140	32	B479_22040,B479_07015,B479_05790,B479_24570,B479_20940,B479_24985,B479_03540,B479_04660,B479_24160,B479_17855,B479_18975,B479_25365,B479_20260,B479_24705,B479_17875,B479_20325,B479_04655,B479_06350,B479_12260,B479_24290,B479_04405,B479_01555,B479_05180,B479_07590,B479_16430,B479_00240,B479_23490,B479_26110,B479_18750,B479_12450,B479_04765,B479_05440
GO:1901566	organonitrogen compound biosynthetic process	biological_process	0.94578	74	782	310	3869	21	B479_13410,B479_06750,B479_00995,B479_19065,B479_21165,B479_17145,B479_16510,B479_11805,B479_22415,B479_14260,B479_18570,B479_13280,B479_17140,B479_22665,B479_25555,B479_25455,B479_02000,B479_18715,B479_13305,B479_06745,B479_22345	53	B479_05135,B479_21865,B479_07630,B479_23555,B479_23560,B479_02640,B479_09270,B479_02490,B479_03070,B479_00195,B479_00740,B479_05435,B479_20885,B479_24345,B479_04660,B479_14910,B479_07230,B479_04655,B479_24430,B479_08090,B479_05265,B479_24075,B479_24850,B479_07480,B479_03060,B479_20260,B479_16430,B479_22095,B479_00170,B479_14150,B479_00180,B479_04405,B479_10745,B479_23910,B479_22840,B479_05440,B47…
GO:0009260	ribonucleotide biosynthetic process	biological_process	0.94578	11	782	32	3869	2	B479_13305,B479_17145	9	B479_00180,B479_05435,B479_00185,B479_17045,B479_00195,B479_05440,B479_00160,B479_00170,B479_08090
GO:0046390	ribose phosphate biosynthetic process	biological_process	0.94578	11	782	32	3869	2	B479_17145,B479_13305	9	B479_00170,B479_08090,B479_00160,B479_05440,B479_00195,B479_17045,B479_00185,B479_05435,B479_00180
GO:0043168	anion binding	molecular_function	0.94578	160	782	720	3869	37	B479_14515,B479_00260,B479_18925,B479_18715,B479_02000,B479_06745,B479_13270,B479_18570,B479_21550,B479_00610,B479_00400,B479_20810,B479_02320,B479_04705,B479_23385,B479_13240,B479_18710,B479_14405,B479_16510,B479_16325,B479_02330,B479_12495,B479_18720,B479_22345,B479_13305,B479_20800,B479_22055,B479_17140,B479_25555,B479_13185,B479_03495,B479_16515,B479_00995,B479_13410,B479_17180,B479_17145,B47…	123	B479_20935,B479_25615,B479_22725,B479_24845,B479_05610,B479_01595,B479_09565,B479_05630,B479_21670,B479_21140,B479_08285,B479_18975,B479_01785,B479_24160,B479_02800,B479_05670,B479_24700,B479_22075,B479_06040,B479_24040,B479_22095,B479_15975,B479_23910,B479_03300,B479_04405,B479_02340,B479_04765,B479_04800,B479_06305,B479_07275,B479_06830,B479_00175,B479_20725,B479_17815,B479_05265,B479_26065,B47…
GO:0015672	monovalent inorganic cation transport	biological_process	0.94578	26	782	94	3869	6	B479_17140,B479_22665,B479_13305,B479_22345,B479_13320,B479_17770	20	B479_12315,B479_00160,B479_00185,B479_16535,B479_07275,B479_00190,B479_20690,B479_05285,B479_24345,B479_06845,B479_02970,B479_23770,B479_26465,B479_00170,B479_00165,B479_00180,B479_05610,B479_00175,B479_00195,B479_02170
GO:0050661	NADP binding	molecular_function	0.94578	10	782	29	3869	2	B479_17140,B479_02000	8	B479_05670,B479_05390,B479_07275,B479_01110,B479_24845,B479_16430,B479_22725,B479_06040
GO:0008430	selenium binding	molecular_function	0.94939	2	782	2	3869	0		2	B479_17560,B479_19180
GO:0016709	oxidoreductase activity, acting on paired donors, with incorporation or reduction of molecular oxygen, NAD(P)H as one donor, and incorporation of one atom of oxygen	molecular_function	0.96401	5	782	11	3869	2	B479_17140,B479_02000	3	B479_22725,B479_24845,B479_16430
GO:0009084	glutamine family amino acid biosynthetic process	biological_process	0.96401	7	782	18	3869	1	B479_25455	6	B479_20260,B479_24850,B479_05435,B479_21865,B479_20885,B479_05440
GO:0016765	transferase activity, transferring alkyl or aryl (other than methyl) groups	molecular_function	0.96401	10	782	29	3869	0		10	B479_05435,B479_05125,B479_14150,B479_02555,B479_04550,B479_08090,B479_06030,B479_06845,B479_00740,B479_24295
GO:0070838	divalent metal ion transport	biological_process	0.96401	7	782	18	3869	1	B479_00995	6	B479_22900,B479_04100,B479_03885,B479_23770,B479_23980,B479_24700
GO:0042451	purine nucleoside biosynthetic process	biological_process	0.96401	8	782	21	3869	1	B479_13305	7	B479_00195,B479_00180,B479_00185,B479_00160,B479_00170,B479_24295,B479_05440
GO:0046129	purine ribonucleoside biosynthetic process	biological_process	0.96401	8	782	21	3869	1	B479_13305	7	B479_00170,B479_00160,B479_05440,B479_24295,B479_00195,B479_00185,B479_00180
GO:0008135	translation factor activity, nucleic acid binding	molecular_function	0.98859	8	782	21	3869	2	B479_20285,B479_20800	6	B479_22900,B479_20190,B479_18455,B479_06015,B479_07230,B479_05785
GO:1901135	carbohydrate derivative metabolic process	biological_process	0.99941	47	782	188	3869	10	B479_22380,B479_17145,B479_22665,B479_17140,B479_17770,B479_23345,B479_18570,B479_12495,B479_13305,B479_02000	37	B479_04270,B479_00185,B479_05435,B479_12450,B479_24880,B479_05440,B479_03070,B479_00195,B479_00180,B479_01555,B479_17570,B479_06075,B479_00170,B479_03555,B479_00745,B479_16430,B479_17045,B479_25365,B479_00160,B479_02215,B479_08090,B479_04655,B479_20265,B479_06675,B479_02170,B479_00175,B479_18455,B479_24570,B479_07675,B479_00165,B479_20940,B479_04115,B479_22725,B479_24295,B479_06845,B479_20825,B47…
GO:0042278	purine nucleoside metabolic process	biological_process	1	16	782	53	3869	2	B479_12495,B479_13305	14	B479_00170,B479_24295,B479_00195,B479_00175,B479_20940,B479_01555,B479_24570,B479_00180,B479_00165,B479_12450,B479_00160,B479_05440,B479_25365,B479_00185
GO:0046128	purine ribonucleoside metabolic process	biological_process	1	16	782	53	3869	2	B479_12495,B479_13305	14	B479_12450,B479_00160,B479_05440,B479_25365,B479_00185,B479_00170,B479_24295,B479_00175,B479_00195,B479_00180,B479_24570,B479_00165,B479_20940,B479_01555
GO:0043234	protein complex	cellular_component	1	47	782	187	3869	11	B479_13190,B479_13185,B479_18920,B479_23735,B479_20285,B479_13305,B479_00755,B479_03560,B479_21560,B479_16510,B479_13250	36	B479_22230,B479_07665,B479_26465,B479_25425,B479_20940,B479_15315,B479_07015,B479_00165,B479_00175,B479_18455,B479_23825,B479_02170,B479_25395,B479_01640,B479_22720,B479_00160,B479_25365,B479_01410,B479_02740,B479_00170,B479_06295,B479_01660,B479_01840,B479_03910,B479_00195,B479_15305,B479_09270,B479_06110,B479_04765,B479_24465,B479_02750,B479_16535,B479_00185,B479_03305,B479_00190,B479_02730
GO:0016886	ligase activity, forming phosphoric ester bonds	molecular_function	1	4	782	8	3869	3	B479_02950,B479_13240,B479_20800	1	B479_07655
GO:0009311	oligosaccharide metabolic process	biological_process	1	8	782	22	3869	3	B479_22670,B479_13255,B479_18570	5	B479_03070,B479_06075,B479_02485,B479_07620,B479_06675
GO:0009165	nucleotide biosynthetic process	biological_process	1	15	782	49	3869	2	B479_13305,B479_17145	13	B479_00195,B479_17045,B479_23910,B479_00185,B479_05435,B479_00180,B479_02555,B479_04115,B479_23555,B479_00170,B479_08090,B479_00160,B479_05440
GO:0004066	asparagine synthase (glutamine-hydrolyzing) activity	molecular_function	1	4	782	8	3869	1	B479_06750	3	B479_20885,B479_05440,B479_20260
GO:0006528	asparagine metabolic process	biological_process	1	4	782	8	3869	1	B479_06750	3	B479_20885,B479_05440,B479_20260
GO:0006529	asparagine biosynthetic process	biological_process	1	4	782	8	3869	1	B479_06750	3	B479_20260,B479_20885,B479_05440
GO:0042157	lipoprotein metabolic process	biological_process	1	5	782	11	3869	3	B479_08890,B479_12880,B479_18055	2	B479_00185,B479_24405
GO:0006525	arginine metabolic process	biological_process	1	4	782	8	3869	0		4	B479_20260,B479_05440,B479_21865,B479_20885
GO:0046983	protein dimerization activity	molecular_function	1	8	782	22	3869	3	B479_15375,B479_13185,B479_04460	5	B479_22990,B479_07630,B479_15140,B479_02880,B479_02640
GO:0000049	tRNA binding	molecular_function	1	4	782	8	3869	0		4	B479_20325,B479_05790,B479_00240,B479_04765
GO:0033178	proton-transporting two-sector ATPase complex, catalytic domain	cellular_component	1	4	782	8	3869	0		4	B479_00160,B479_00175,B479_00170,B479_00165
GO:0055114	oxidation-reduction process	biological_process	1	133	782	593	3869	39	B479_13245,B479_02930,B479_13210,B479_21695,B479_15610,B479_02320,B479_23735,B479_18055,B479_18570,B479_13270,B479_13515,B479_18050,B479_00610,B479_22665,B479_02000,B479_18925,B479_03255,B479_13410,B479_19745,B479_02945,B479_17145,B479_26425,B479_22715,B479_12180,B479_22530,B479_11400,B479_02935,B479_26035,B479_03230,B479_22670,B479_22055,B479_00905,B479_17770,B479_11625,B479_17140,B479_19060,B47…	94	B479_09090,B479_05135,B479_21170,B479_05285,B479_17570,B479_02640,B479_20485,B479_13450,B479_14850,B479_20480,B479_18110,B479_05390,B479_26110,B479_17540,B479_17530,B479_03810,B479_20320,B479_17560,B479_17565,B479_20905,B479_09510,B479_13530,B479_08090,B479_03890,B479_24850,B479_07625,B479_07480,B479_20655,B479_21735,B479_15975,B479_06040,B479_05040,B479_17550,B479_04405,B479_01610,B479_02500,B47…
GO:0009605	response to external stimulus	biological_process	1	13	782	41	3869	7	B479_14525,B479_13185,B479_13320,B479_16510,B479_06875,B479_18660,B479_18655	6	B479_07185,B479_24405,B479_05770,B479_05750,B479_05765,B479_05760
GO:0008984	protein-glutamate methylesterase activity	molecular_function	1	3	782	5	3869	1	B479_13185	2	B479_07185,B479_05770
GO:0051723	protein methylesterase activity	molecular_function	1	3	782	5	3869	1	B479_13185	2	B479_05770,B479_07185
GO:0006568	tryptophan metabolic process	biological_process	1	3	782	5	3869	1	B479_02000	2	B479_07650,B479_00740
GO:0006586	indolalkylamine metabolic process	biological_process	1	3	782	5	3869	1	B479_02000	2	B479_00740,B479_07650
GO:0042430	indole-containing compound metabolic process	biological_process	1	3	782	5	3869	1	B479_02000	2	B479_07650,B479_00740
GO:0070402	NADPH binding	molecular_function	1	3	782	5	3869	0		3	B479_05670,B479_07275,B479_06040
GO:0006418	tRNA aminoacylation for protein translation	biological_process	1	12	782	38	3869	1	B479_13185	11	B479_20325,B479_03540,B479_18750,B479_04765,B479_05790,B479_07015,B479_05180,B479_24160,B479_06350,B479_22040,B479_18975
GO:1901137	carbohydrate derivative biosynthetic process	biological_process	1	22	782	79	3869	3	B479_18570,B479_13305,B479_17145	19	B479_03070,B479_00195,B479_00180,B479_17570,B479_06075,B479_00170,B479_24295,B479_04660,B479_17045,B479_00185,B479_05435,B479_24880,B479_02215,B479_00160,B479_08090,B479_04655,B479_20265,B479_05440,B479_06675
GO:0055086	nucleobase-containing small molecule metabolic process	biological_process	1	40	782	159	3869	8	B479_23345,B479_17770,B479_22665,B479_17145,B479_17140,B479_12495,B479_22345,B479_13305	32	B479_00170,B479_23555,B479_00745,B479_00195,B479_23910,B479_01555,B479_23560,B479_00180,B479_12450,B479_20485,B479_05440,B479_05435,B479_00185,B479_02555,B479_04115,B479_22275,B479_20825,B479_04660,B479_06845,B479_22725,B479_24295,B479_00175,B479_02170,B479_20940,B479_24570,B479_07675,B479_00165,B479_08090,B479_00160,B479_04655,B479_25365,B479_17045
GO:0005960	glycine cleavage complex	cellular_component	1	4	782	8	3869	1	B479_18920	3	B479_03305,B479_02170,B479_26465
GO:0005783	endoplasmic reticulum	cellular_component	1	3	782	5	3869	1	B479_17830	2	B479_17560,B479_01580
GO:0006869	lipid transport	biological_process	1	4	782	8	3869	2	B479_08890,B479_12880	2	B479_24405,B479_00185
GO:0010876	lipid localization	biological_process	1	4	782	8	3869	2	B479_12880,B479_08890	2	B479_00185,B479_24405
GO:0048870	cell motility	biological_process	1	9	782	26	3869	8	B479_18660,B479_18655,B479_18825,B479_18710,B479_18850,B479_18820,B479_18855,B479_18830	1	B479_18750
GO:0051674	localization of cell	biological_process	1	9	782	26	3869	8	B479_18830,B479_18850,B479_18820,B479_18855,B479_18825,B479_18710,B479_18660,B479_18655	1	B479_18750
GO:0045229	external encapsulating structure organization	biological_process	1	3	782	5	3869	2	B479_09615,B479_26400	1	B479_23420
GO:0006457	protein folding	biological_process	1	9	782	26	3869	0		9	B479_19305,B479_09315,B479_15140,B479_02495,B479_23540,B479_03855,B479_17815,B479_22990,B479_21795
GO:0071806	protein transmembrane transport	biological_process	1	4	782	8	3869	1	B479_03560	3	B479_18455,B479_02740,B479_02750
GO:0009150	purine ribonucleotide metabolic process	biological_process	1	10	782	30	3869	1	B479_13305	9	B479_05440,B479_00170,B479_00160,B479_00185,B479_00180,B479_00165,B479_00195,B479_00175,B479_17045
GO:0034660	ncRNA metabolic process	biological_process	1	46	782	188	3869	10	B479_13185,B479_18925,B479_02000,B479_12495,B479_06750,B479_13410,B479_00795,B479_17145,B479_17140,B479_13285	36	B479_24985,B479_04660,B479_02485,B479_05640,B479_03540,B479_22040,B479_20940,B479_05790,B479_07015,B479_24570,B479_07620,B479_20325,B479_04655,B479_17855,B479_25365,B479_20260,B479_18975,B479_24160,B479_17875,B479_24705,B479_07590,B479_00240,B479_23490,B479_16430,B479_06350,B479_24290,B479_12260,B479_01555,B479_05180,B479_04405,B479_04765,B479_18750,B479_12450,B479_05440,B479_26110,B479_11425
GO:0006754	ATP biosynthetic process	biological_process	1	6	782	15	3869	1	B479_13305	5	B479_00185,B479_00180,B479_00170,B479_00195,B479_00160
GO:0006099	tricarboxylic acid cycle	biological_process	1	5	782	12	3869	2	B479_26425,B479_19745	3	B479_09510,B479_17025,B479_05035
GO:0006783	heme biosynthetic process	biological_process	1	9	782	27	3869	4	B479_22345,B479_13410,B479_02000,B479_17140	5	B479_04405,B479_22725,B479_24845,B479_16430,B479_24345
GO:0004812	aminoacyl-tRNA ligase activity	molecular_function	1	12	782	39	3869	1	B479_13185	11	B479_06350,B479_18975,B479_22040,B479_24160,B479_05180,B479_07015,B479_05790,B479_04765,B479_18750,B479_20325,B479_03540
GO:0003723	RNA binding	molecular_function	1	39	782	153	3869	9	Novel00023,B479_12485,B479_20800,B479_16510,B479_00755,B479_02450,B479_20285,B479_13190,B479_12495	30	B479_22905,B479_04110,B479_01660,B479_02875,B479_02830,B479_02865,B479_00240,B479_05785,B479_22095,B479_22880,B479_20190,B479_03525,B479_04765,B479_00165,B479_05790,B479_07230,B479_05630,B479_18455,B479_02840,B479_25615,B479_07435,B479_10050,B479_24705,B479_06015,B479_03890,B479_22900,B479_23980,B479_20325,B479_02785,B479_23835
GO:0017076	purine nucleotide binding	molecular_function	1	112	782	499	3869	22	B479_13240,B479_23385,B479_16515,B479_20810,B479_13185,B479_00400,B479_16510,B479_14405,B479_08390,B479_18710,B479_00995,B479_13305,B479_06745,B479_18720,B479_12495,B479_18715,B479_00260,B479_14515,B479_25555,B479_18570,B479_13270,B479_20800	90	B479_07660,B479_20260,B479_25365,B479_23980,B479_20325,B479_06175,B479_24430,B479_02215,B479_19310,B479_26065,B479_17815,B479_21790,B479_20725,B479_05265,B479_01700,B479_00165,B479_05790,B479_22040,B479_00175,B479_06830,B479_20885,B479_04860,B479_20480,B479_05435,B479_24525,B479_04100,B479_17785,B479_03885,B479_24405,B479_20275,B479_24880,B479_12450,B479_22035,B479_23560,B479_01555,B479_05180,B47…
GO:0016820	hydrolase activity, acting on acid anhydrides, catalyzing transmembrane movement of substances	molecular_function	1	13	782	43	3869	0		13	B479_00170,B479_01640,B479_00160,B479_22775,B479_19310,B479_00175,B479_25365,B479_09270,B479_15140,B479_20940,B479_25425,B479_00165,B479_00180
GO:1901293	nucleoside phosphate biosynthetic process	biological_process	1	15	782	51	3869	2	B479_13305,B479_17145	13	B479_23910,B479_00185,B479_05435,B479_00180,B479_00195,B479_17045,B479_05440,B479_04115,B479_02555,B479_23555,B479_00170,B479_08090,B479_00160
GO:0003954	NADH dehydrogenase activity	molecular_function	1	5	782	12	3869	0		5	B479_17570,B479_17560,B479_17565,B479_17550,B479_09090
GO:0008137	NADH dehydrogenase (ubiquinone) activity	molecular_function	1	5	782	12	3869	0		5	B479_17560,B479_09090,B479_17565,B479_17550,B479_17570
GO:0050136	NADH dehydrogenase (quinone) activity	molecular_function	1	5	782	12	3869	0		5	B479_17570,B479_17560,B479_17550,B479_17565,B479_09090
GO:0030170	pyridoxal phosphate binding	molecular_function	1	17	782	61	3869	5	B479_17180,B479_04705,B479_03495,B479_16325,B479_22055	12	B479_02340,B479_07295,B479_07680,B479_04790,B479_24385,B479_18525,B479_05995,B479_02295,B479_05140,B479_03790,B479_04555,B479_24930
GO:0009152	purine ribonucleotide biosynthetic process	biological_process	1	8	782	23	3869	1	B479_13305	7	B479_17045,B479_00195,B479_00180,B479_00185,B479_00160,B479_00170,B479_05440
GO:0019725	cellular homeostasis	biological_process	1	12	782	38	3869	6	B479_18050,B479_18060,B479_23735,B479_18055,B479_04460,B479_18925	6	B479_07070,B479_17855,B479_25620,B479_16430,B479_19180,B479_20340
GO:0009521	photosystem	cellular_component	1	5	782	13	3869	1	B479_21560	4	B479_07015,B479_01660,B479_16535,B479_22720
GO:0008716	D-alanine-D-alanine ligase activity	molecular_function	1	4	782	9	3869	1	B479_06745	3	B479_05610,B479_03300,B479_23560
GO:0020037	heme binding	molecular_function	1	13	782	44	3869	2	B479_00905,B479_14560	11	B479_15465,B479_04535,B479_01280,B479_07160,B479_23600,B479_18110,B479_02890,B479_18125,B479_18115,B479_21735,B479_09690
GO:0009142	nucleoside triphosphate biosynthetic process	biological_process	1	6	782	16	3869	1	B479_13305	5	B479_00185,B479_00180,B479_00170,B479_00195,B479_00160
GO:0009145	purine nucleoside triphosphate biosynthetic process	biological_process	1	6	782	16	3869	1	B479_13305	5	B479_00170,B479_00195,B479_00160,B479_00185,B479_00180
GO:0009201	ribonucleoside triphosphate biosynthetic process	biological_process	1	6	782	16	3869	1	B479_13305	5	B479_00185,B479_00180,B479_00170,B479_00195,B479_00160
GO:0009206	purine ribonucleoside triphosphate biosynthetic process	biological_process	1	6	782	16	3869	1	B479_13305	5	B479_00195,B479_00170,B479_00160,B479_00185,B479_00180
GO:0033036	macromolecule localization	biological_process	1	28	782	108	3869	8	B479_18620,B479_22380,B479_03560,B479_08890,B479_00995,B479_12880,B479_13185,B479_18570	20	B479_02730,B479_17785,B479_25575,B479_00185,B479_02750,B479_25395,B479_24405,B479_18455,B479_02855,B479_02495,B479_07015,B479_09050,B479_17560,B479_19330,B479_09315,B479_05630,B479_02740,B479_22075,B479_00230,B479_23770
GO:1901615	organic hydroxy compound metabolic process	biological_process	1	3	782	6	3869	1	B479_08385	2	B479_24850,B479_13450
GO:1901607	alpha-amino acid biosynthetic process	biological_process	1	21	782	79	3869	7	B479_21165,B479_25455,B479_18570,B479_22415,B479_06750,B479_25555,B479_11805	14	B479_02640,B479_05135,B479_20885,B479_21865,B479_06845,B479_02555,B479_24850,B479_05435,B479_05130,B479_07480,B479_20260,B479_05440,B479_00740,B479_06840
GO:0030554	adenyl nucleotide binding	molecular_function	1	104	782	467	3869	21	B479_13185,B479_00400,B479_20810,B479_16515,B479_23385,B479_13240,B479_00995,B479_18710,B479_14405,B479_16510,B479_14515,B479_00260,B479_18715,B479_12495,B479_18720,B479_06745,B479_13305,B479_20800,B479_13270,B479_18570,B479_25555	83	B479_06830,B479_20885,B479_22040,B479_00175,B479_00165,B479_05790,B479_21790,B479_20725,B479_05265,B479_17815,B479_01700,B479_26065,B479_19310,B479_02215,B479_06175,B479_24430,B479_20325,B479_23980,B479_20260,B479_25365,B479_07660,B479_07790,B479_22775,B479_14495,B479_09270,B479_05180,B479_01555,B479_23560,B479_22035,B479_12450,B479_24880,B479_20275,B479_24405,B479_17785,B479_05435,B479_24525,B47…
GO:0016627	oxidoreductase activity, acting on the CH-CH group of donors	molecular_function	1	22	782	84	3869	9	B479_02330,B479_02320,B479_13410,B479_13245,B479_22670,B479_22345,B479_02000,B479_17140,B479_17145	13	B479_04405,B479_02640,B479_22725,B479_24845,B479_16430,B479_24345,B479_06845,B479_15545,B479_07590,B479_17880,B479_05435,B479_00695,B479_08090
GO:0006928	cellular component movement	biological_process	1	9	782	28	3869	8	B479_18655,B479_18660,B479_18710,B479_18825,B479_18855,B479_18850,B479_18820,B479_18830	1	B479_18750
GO:0003743	translation initiation factor activity	molecular_function	1	4	782	9	3869	1	B479_20285	3	B479_22900,B479_20190,B479_18455
GO:0036094	small molecule binding	molecular_function	1	159	782	734	3869	39	B479_02330,B479_22345,B479_18720,B479_12495,B479_13305,B479_17770,B479_20800,B479_14520,B479_25555,B479_17140,B479_13185,B479_16515,B479_21165,B479_00995,B479_13410,B479_08390,B479_17145,B479_00260,B479_14515,B479_03255,B479_06745,B479_18715,B479_18925,B479_02000,B479_13270,B479_18570,B479_22665,B479_21550,B479_00610,B479_20810,B479_02320,B479_00400,B479_22415,B479_13240,B479_23385,B479_13220,B47…	120	B479_23765,B479_07015,B479_24570,B479_17535,B479_25425,B479_20940,B479_19330,B479_12460,B479_03540,B479_05090,B479_22275,B479_22900,B479_17855,B479_24220,B479_25575,B479_05765,B479_09260,B479_01640,B479_24285,B479_06350,B479_06295,B479_01635,B479_10745,B479_07590,B479_14150,B479_02740,B479_16430,B479_23770,B479_21730,B479_01110,B479_18750,B479_04545,B479_05440,B479_24365,B479_22040,B479_00165,B47…
GO:1901605	alpha-amino acid metabolic process	biological_process	1	33	782	132	3869	11	B479_02000,B479_22415,B479_15375,B479_25455,B479_18920,B479_25555,B479_11805,B479_18570,B479_22055,B479_06750,B479_21165	22	B479_24350,B479_06840,B479_24850,B479_05130,B479_20260,B479_07480,B479_07680,B479_06845,B479_20885,B479_26465,B479_02555,B479_02170,B479_03790,B479_05440,B479_02580,B479_00740,B479_03305,B479_05435,B479_05135,B479_21865,B479_07650,B479_02640
GO:0004527	exonuclease activity	molecular_function	1	5	782	13	3869	0		5	B479_06295,B479_19640,B479_22880,B479_06085,B479_15305
GO:0015093	ferrous iron transmembrane transporter activity	molecular_function	1	6	782	17	3869	0		6	B479_23770,B479_03885,B479_23980,B479_24700,B479_22900,B479_04100
GO:0015684	ferrous iron transport	biological_process	1	6	782	17	3869	0		6	B479_24700,B479_23980,B479_23770,B479_03885,B479_04100,B479_22900
GO:0016628	oxidoreductase activity, acting on the CH-CH group of donors, NAD or NADP as acceptor	molecular_function	1	11	782	37	3869	4	B479_22345,B479_13410,B479_17140,B479_02000	7	B479_02640,B479_04405,B479_22725,B479_16430,B479_24845,B479_24345,B479_06845
GO:0004611	phosphoenolpyruvate carboxykinase activity	molecular_function	1	2	782	3	3869	0		2	B479_01700,B479_22075
GO:0004372	glycine hydroxymethyltransferase activity	molecular_function	1	2	782	3	3869	0		2	B479_03790,B479_07680
GO:0004096	catalase activity	molecular_function	1	2	782	3	3869	1	B479_00905	1	B479_02890
GO:0008616	queuosine biosynthetic process	biological_process	1	2	782	3	3869	0		2	B479_04660,B479_04655
GO:0046116	queuosine metabolic process	biological_process	1	2	782	3	3869	0		2	B479_04660,B479_04655
GO:0003942	N-acetyl-gamma-glutamyl-phosphate reductase activity	molecular_function	1	2	782	3	3869	0		2	B479_07630,B479_02640
GO:0009244	lipopolysaccharide core region biosynthetic process	biological_process	1	2	782	3	3869	0		2	B479_06675,B479_03070
GO:0046401	lipopolysaccharide core region metabolic process	biological_process	1	2	782	3	3869	0		2	B479_06675,B479_03070
GO:0009095	aromatic amino acid family biosynthetic process, prephenate pathway	biological_process	1	2	782	3	3869	0		2	B479_06840,B479_06845
GO:0042168	heme metabolic process	biological_process	1	9	782	29	3869	4	B479_13410,B479_17140,B479_02000,B479_22345	5	B479_22725,B479_16430,B479_24845,B479_24345,B479_04405
GO:0048037	cofactor binding	molecular_function	1	75	782	332	3869	23	B479_13410,B479_17180,B479_17145,B479_02320,B479_04705,B479_03495,B479_17770,B479_13270,B479_22055,B479_21550,B479_22665,B479_00610,B479_17140,B479_11625,B479_02330,B479_16325,B479_15490,B479_06380,B479_08935,B479_22345,B479_03255,B479_18925,B479_02000	52	B479_12260,B479_02640,B479_02490,B479_04555,B479_07630,B479_23490,B479_05140,B479_05135,B479_17845,B479_03810,B479_24385,B479_18525,B479_26110,B479_16535,B479_05390,B479_05995,B479_03790,B479_20395,B479_20320,B479_02295,B479_24345,B479_07685,B479_07680,B479_07480,B479_04790,B479_22735,B479_17875,B479_03475,B479_04405,B479_06040,B479_07590,B479_15975,B479_16430,B479_01110,B479_26405,B479_07275,B47…
GO:0006814	sodium ion transport	biological_process	1	6	782	17	3869	1	B479_13320	5	B479_12315,B479_02970,B479_26465,B479_02170,B479_20690
GO:0033365	protein localization to organelle	biological_process	1	10	782	33	3869	1	B479_18570	9	B479_25395,B479_23770,B479_22075,B479_19330,B479_05630,B479_00185,B479_25575,B479_18455,B479_17785
GO:0019829	cation-transporting ATPase activity	molecular_function	1	3	782	6	3869	0		3	B479_00180,B479_00170,B479_00160
GO:0042625	ATPase activity, coupled to transmembrane movement of ions	molecular_function	1	3	782	6	3869	0		3	B479_00180,B479_00170,B479_00160
GO:0072594	establishment of protein localization to organelle	biological_process	1	9	782	29	3869	1	B479_18570	8	B479_25575,B479_00185,B479_05630,B479_19330,B479_18455,B479_17785,B479_23770,B479_22075
GO:0006626	protein targeting to mitochondrion	biological_process	1	2	782	3	3869	0		2	B479_18455,B479_00185
GO:0006839	mitochondrial transport	biological_process	1	2	782	3	3869	0		2	B479_18455,B479_00185
GO:0070585	protein localization to mitochondrion	biological_process	1	2	782	3	3869	0		2	B479_18455,B479_00185
GO:0072655	establishment of protein localization to mitochondrion	biological_process	1	2	782	3	3869	0		2	B479_18455,B479_00185
GO:0010109	regulation of photosynthesis	biological_process	1	2	782	3	3869	0		2	B479_01660,B479_07015
GO:0042548	regulation of photosynthesis, light reaction	biological_process	1	2	782	3	3869	0		2	B479_07015,B479_01660
GO:0042549	photosystem II stabilization	biological_process	1	2	782	3	3869	0		2	B479_07015,B479_01660
GO:0043467	regulation of generation of precursor metabolites and energy	biological_process	1	2	782	3	3869	0		2	B479_01660,B479_07015
GO:0046961	proton-transporting ATPase activity, rotational mechanism	molecular_function	1	2	782	3	3869	0		2	B479_00160,B479_00170
GO:0006811	ion transport	biological_process	1	57	782	244	3869	16	B479_17770,B479_03225,B479_00995,B479_26510,B479_20440,B479_13320,B479_12875,B479_00450,B479_17830,B479_01060,B479_09975,B479_22665,B479_17140,B479_22345,B479_13305,B479_19090	41	B479_00195,B479_22260,B479_01840,B479_00180,B479_00170,B479_23770,B479_02970,B479_05285,B479_01245,B479_17435,B479_04100,B479_20690,B479_00190,B479_00185,B479_16535,B479_07275,B479_03440,B479_04545,B479_00380,B479_03885,B479_03450,B479_12315,B479_17555,B479_07135,B479_13445,B479_02170,B479_05610,B479_00175,B479_00165,B479_26465,B479_25370,B479_06845,B479_24345,B479_22900,B479_18975,B479_21535,B47…
GO:0001883	purine nucleoside binding	molecular_function	1	106	782	480	3869	21	B479_13240,B479_23385,B479_16515,B479_20810,B479_00400,B479_13185,B479_14405,B479_16510,B479_18710,B479_00995,B479_18720,B479_12495,B479_13305,B479_06745,B479_18715,B479_00260,B479_14515,B479_25555,B479_13270,B479_20800,B479_18570	85	B479_07660,B479_25365,B479_20260,B479_02215,B479_19310,B479_26065,B479_20725,B479_21790,B479_17815,B479_05265,B479_01700,B479_20325,B479_23980,B479_06175,B479_24430,B479_22040,B479_00175,B479_05790,B479_00165,B479_20885,B479_06830,B479_04860,B479_04100,B479_17785,B479_20480,B479_24525,B479_24880,B479_20275,B479_12450,B479_22035,B479_03885,B479_24405,B479_09270,B479_23560,B479_01555,B479_05180,B47…
GO:0032549	ribonucleoside binding	molecular_function	1	106	782	480	3869	21	B479_00400,B479_13185,B479_20810,B479_16515,B479_13240,B479_23385,B479_00995,B479_18710,B479_16510,B479_14405,B479_00260,B479_14515,B479_18715,B479_06745,B479_13305,B479_12495,B479_18720,B479_18570,B479_20800,B479_13270,B479_25555	85	B479_20885,B479_06830,B479_04860,B479_05790,B479_00165,B479_22040,B479_00175,B479_23980,B479_20325,B479_06175,B479_24430,B479_19310,B479_02215,B479_20725,B479_21790,B479_17815,B479_05265,B479_01700,B479_26065,B479_07660,B479_20260,B479_25365,B479_14495,B479_22775,B479_07790,B479_23560,B479_05180,B479_01555,B479_09270,B479_03885,B479_24405,B479_12450,B479_24880,B479_20275,B479_22035,B479_20480,B47…
GO:0032550	purine ribonucleoside binding	molecular_function	1	106	782	480	3869	21	B479_18715,B479_18720,B479_12495,B479_13305,B479_06745,B479_14515,B479_00260,B479_25555,B479_20800,B479_13270,B479_18570,B479_16515,B479_23385,B479_13240,B479_13185,B479_00400,B479_20810,B479_14405,B479_16510,B479_00995,B479_18710	85	B479_01640,B479_09260,B479_08285,B479_01785,B479_24220,B479_18975,B479_24160,B479_22900,B479_05765,B479_02800,B479_24700,B479_25575,B479_12460,B479_25615,B479_22725,B479_03540,B479_05610,B479_01595,B479_23765,B479_09565,B479_21140,B479_20940,B479_25425,B479_19330,B479_05630,B479_07015,B479_24570,B479_04765,B479_18750,B479_24365,B479_05440,B479_06305,B479_21730,B479_07275,B479_22075,B479_14150,B47…
GO:0035639	purine ribonucleoside triphosphate binding	molecular_function	1	106	782	480	3869	21	B479_13240,B479_23385,B479_16515,B479_20810,B479_00400,B479_13185,B479_14405,B479_16510,B479_18710,B479_00995,B479_18720,B479_12495,B479_13305,B479_06745,B479_18715,B479_00260,B479_14515,B479_25555,B479_20800,B479_13270,B479_18570	85	B479_07660,B479_20260,B479_25365,B479_02215,B479_19310,B479_26065,B479_21790,B479_20725,B479_17815,B479_05265,B479_01700,B479_20325,B479_23980,B479_24430,B479_06175,B479_22040,B479_00175,B479_00165,B479_05790,B479_06830,B479_20885,B479_04860,B479_04100,B479_17785,B479_20480,B479_24525,B479_24880,B479_20275,B479_12450,B479_22035,B479_03885,B479_24405,B479_09270,B479_23560,B479_01555,B479_05180,B47…
GO:0042398	cellular modified amino acid biosynthetic process	biological_process	1	8	782	25	3869	4	B479_18570,B479_25555,B479_06745,B479_13280	4	B479_24295,B479_24430,B479_07480,B479_22840
GO:0003674	molecular_function	molecular_function	1	706	782	3449	3869	210	B479_14260,B479_18300,B479_13185,B479_26390,B479_03495,B479_02935,B479_16515,B479_18830,B479_03230,B479_00995,B479_03225,B479_05060,Novel00023,B479_01275,B479_11805,B479_01060,B479_17135,B479_16085,B479_04460,B479_22345,B479_18850,B479_22360,B479_13280,B479_11910,B479_12790,B479_14210,B479_20560,B479_14525,B479_14560,B479_05885,B479_12710,B479_02930,B479_12880,B479_00260,B479_00575,B479_07290,B47…	496	B479_17515,B479_24345,B479_02295,B479_05640,B479_01260,B479_07135,B479_01165,B479_09490,B479_07230,B479_05790,B479_05195,B479_01700,B479_04655,B479_07145,B479_07685,B479_07660,B479_06035,B479_09380,B479_17875,B479_05715,B479_07630,B479_14495,B479_04535,B479_05615,B479_01840,B479_04110,B479_12360,B479_20275,B479_06110,B479_17845,B479_02790,B479_24985,B479_10050,B479_20825,B479_02485,B479_13460,B47…
GO:0000746	conjugation	biological_process	1	3	782	6	3869	1	B479_04680	2	B479_23600,B479_02815
GO:0016875	ligase activity, forming carbon-oxygen bonds	molecular_function	1	12	782	42	3869	1	B479_13185	11	B479_03540,B479_20325,B479_04765,B479_18750,B479_05180,B479_05790,B479_07015,B479_22040,B479_18975,B479_06350,B479_24160
GO:0016876	ligase activity, forming aminoacyl-tRNA and related compounds	molecular_function	1	12	782	42	3869	1	B479_13185	11	B479_04765,B479_18750,B479_20325,B479_03540,B479_06350,B479_22040,B479_18975,B479_24160,B479_05180,B479_05790,B479_07015
GO:0043038	amino acid activation	biological_process	1	12	782	42	3869	1	B479_13185	11	B479_05790,B479_07015,B479_05180,B479_24160,B479_22040,B479_18975,B479_06350,B479_03540,B479_20325,B479_18750,B479_04765
GO:0043039	tRNA aminoacylation	biological_process	1	12	782	42	3869	1	B479_13185	11	B479_24160,B479_22040,B479_18975,B479_06350,B479_05790,B479_07015,B479_05180,B479_18750,B479_04765,B479_03540,B479_20325
GO:0019054	modulation by virus of host process	biological_process	1	2	782	3	3869	0		2	B479_17815,B479_08285
GO:0044068	modulation by symbiont of host cellular process	biological_process	1	2	782	3	3869	0		2	B479_17815,B479_08285
GO:0031554	regulation of DNA-dependent transcription, termination	biological_process	1	2	782	3	3869	1	B479_21165	1	B479_22905
GO:0043244	regulation of protein complex disassembly	biological_process	1	2	782	3	3869	1	B479_21165	1	B479_22905
GO:0008104	protein localization	biological_process	1	25	782	97	3869	6	B479_18620,B479_22380,B479_03560,B479_00995,B479_13185,B479_18570	19	B479_02730,B479_17785,B479_25575,B479_00185,B479_02750,B479_25395,B479_02495,B479_02855,B479_18455,B479_07015,B479_09050,B479_09315,B479_19330,B479_05630,B479_17560,B479_22075,B479_02740,B479_00230,B479_23770
GO:0044238	primary metabolic process	biological_process	1	373	782	1770	3869	109	B479_26390,B479_14260,B479_18300,B479_13185,B479_03495,B479_16515,B479_22405,Novel00023,B479_00995,B479_19745,B479_12485,B479_05060,B479_01275,B479_11805,B479_16085,B479_08890,B479_16045,B479_19325,B479_03815,B479_26480,B479_22345,B479_08935,B479_13280,B479_11910,B479_14210,B479_12790,B479_22055,B479_11340,B479_22360,B479_14520,B479_14525,B479_00465,B479_26230,B479_22415,B479_05885,B479_04705,B47…	264	B479_09490,B479_05195,B479_05790,B479_07230,B479_24345,B479_04660,B479_02295,B479_07665,B479_05640,B479_20885,B479_07685,B479_02770,B479_17875,B479_21590,B479_01700,B479_06675,B479_24905,B479_04655,B479_12260,B479_04110,B479_03555,B479_07630,B479_24155,B479_17330,B479_21865,B479_02790,B479_23830,B479_03525,B479_12360,B479_06110,B479_02170,B479_22020,B479_20940,B479_06300,B479_07675,B479_24985,B47…
GO:0006879	cellular iron ion homeostasis	biological_process	1	3	782	6	3869	2	B479_23735,B479_04460	1	B479_20340
GO:0055072	iron ion homeostasis	biological_process	1	3	782	6	3869	2	B479_04460,B479_23735	1	B479_20340
GO:0043603	cellular amide metabolic process	biological_process	1	9	782	29	3869	2	B479_06745,B479_06750	7	B479_07230,B479_20260,B479_22840,B479_20885,B479_05440,B479_24430,B479_23490
GO:0003916	DNA topoisomerase activity	molecular_function	1	4	782	10	3869	2	B479_16495,B479_02950	2	B479_24040,B479_06830
GO:0006265	DNA topological change	biological_process	1	4	782	10	3869	2	B479_16495,B479_02950	2	B479_24040,B479_06830
GO:0032555	purine ribonucleotide binding	molecular_function	1	107	782	486	3869	22	B479_25555,B479_18570,B479_13270,B479_20800,B479_18715,B479_13305,B479_06745,B479_18720,B479_12495,B479_14515,B479_00260,B479_08390,B479_16510,B479_14405,B479_00995,B479_18710,B479_16515,B479_23385,B479_13240,B479_13185,B479_00400,B479_20810	85	B479_24365,B479_06305,B479_05440,B479_04765,B479_18750,B479_07275,B479_21730,B479_23770,B479_22075,B479_14150,B479_02740,B479_22095,B479_24040,B479_01635,B479_06295,B479_03300,B479_23910,B479_10745,B479_06350,B479_08285,B479_01640,B479_09260,B479_05765,B479_02800,B479_25575,B479_24700,B479_01785,B479_18975,B479_24220,B479_24160,B479_22900,B479_22725,B479_03540,B479_12460,B479_25615,B479_21140,B47…
GO:0042592	homeostatic process	biological_process	1	14	782	49	3869	6	B479_18055,B479_18925,B479_04460,B479_18050,B479_23735,B479_18060	8	B479_25620,B479_16430,B479_20340,B479_19180,B479_07070,B479_17855,B479_09565,B479_20690
GO:0006818	hydrogen transport	biological_process	1	9	782	29	3869	1	B479_13305	8	B479_00170,B479_00160,B479_00185,B479_00180,B479_00165,B479_00190,B479_00175,B479_00195
GO:0015992	proton transport	biological_process	1	9	782	29	3869	1	B479_13305	8	B479_00195,B479_00175,B479_00185,B479_00165,B479_00190,B479_00180,B479_00170,B479_00160
GO:0001882	nucleoside binding	molecular_function	1	106	782	483	3869	21	B479_16515,B479_13240,B479_23385,B479_00400,B479_13185,B479_20810,B479_14405,B479_16510,B479_00995,B479_18710,B479_18715,B479_18720,B479_12495,B479_13305,B479_06745,B479_00260,B479_14515,B479_25555,B479_13270,B479_20800,B479_18570	85	B479_02215,B479_19310,B479_26065,B479_21790,B479_20725,B479_17815,B479_05265,B479_01700,B479_23980,B479_20325,B479_24430,B479_06175,B479_07660,B479_25365,B479_20260,B479_20885,B479_06830,B479_04860,B479_22040,B479_00175,B479_00165,B479_05790,B479_20275,B479_24880,B479_12450,B479_22035,B479_03885,B479_24405,B479_04100,B479_17785,B479_20480,B479_24525,B479_22775,B479_07790,B479_14495,B479_09270,B47…
GO:0015002	heme-copper terminal oxidase activity	molecular_function	1	4	782	10	3869	0		4	B479_04530,B479_04540,B479_18110,B479_04535
GO:0006826	iron ion transport	biological_process	1	6	782	18	3869	0		6	B479_04100,B479_22900,B479_23980,B479_24700,B479_03885,B479_23770
GO:0031419	cobalamin binding	molecular_function	1	5	782	14	3869	3	B479_14520,B479_21165,B479_22415	2	B479_05435,B479_23810
GO:0009156	ribonucleoside monophosphate biosynthetic process	biological_process	1	5	782	14	3869	1	B479_17145	4	B479_08090,B479_17045,B479_05435,B479_05440
GO:0009161	ribonucleoside monophosphate metabolic process	biological_process	1	5	782	14	3869	1	B479_17145	4	B479_17045,B479_08090,B479_05440,B479_05435
GO:0000166	nucleotide binding	molecular_function	1	150	782	698	3869	35	B479_02330,B479_13305,B479_22345,B479_18720,B479_12495,B479_20800,B479_17770,B479_17140,B479_25555,B479_13185,B479_16515,B479_13410,B479_00995,B479_08390,B479_17145,B479_00260,B479_14515,B479_02000,B479_18715,B479_18925,B479_06745,B479_03255,B479_18570,B479_13270,B479_00610,B479_22665,B479_00400,B479_02320,B479_20810,B479_13240,B479_23385,B479_13220,B479_18710,B479_16510,B479_14405	115	B479_03540,B479_05090,B479_22275,B479_12460,B479_07015,B479_24570,B479_25425,B479_20940,B479_19330,B479_23765,B479_09260,B479_01640,B479_25575,B479_05765,B479_22900,B479_17855,B479_24220,B479_16430,B479_23770,B479_07590,B479_02740,B479_14150,B479_01635,B479_06295,B479_10745,B479_06350,B479_05440,B479_24365,B479_18750,B479_04545,B479_21730,B479_01110,B479_20885,B479_04860,B479_00165,B479_05790,B47…
GO:1901265	nucleoside phosphate binding	molecular_function	1	150	782	698	3869	35	B479_12495,B479_18720,B479_22345,B479_13305,B479_02330,B479_25555,B479_17140,B479_17770,B479_20800,B479_16515,B479_13185,B479_17145,B479_08390,B479_00995,B479_13410,B479_03255,B479_06745,B479_18925,B479_18715,B479_02000,B479_14515,B479_00260,B479_22665,B479_00610,B479_13270,B479_18570,B479_13220,B479_23385,B479_13240,B479_20810,B479_02320,B479_00400,B479_14405,B479_16510,B479_18710	115	B479_24220,B479_17855,B479_22900,B479_05765,B479_25575,B479_01640,B479_09260,B479_23765,B479_25425,B479_20940,B479_19330,B479_24570,B479_07015,B479_12460,B479_22275,B479_05090,B479_03540,B479_01110,B479_21730,B479_04545,B479_18750,B479_24365,B479_05440,B479_06350,B479_10745,B479_06295,B479_01635,B479_02740,B479_14150,B479_07590,B479_23770,B479_16430,B479_25365,B479_20260,B479_07660,B479_17875,B47…
GO:0016763	transferase activity, transferring pentosyl groups	molecular_function	1	5	782	14	3869	0		5	B479_04660,B479_05130,B479_02555,B479_26465,B479_02170
GO:0045454	cell redox homeostasis	biological_process	1	9	782	29	3869	4	B479_18050,B479_18060,B479_18055,B479_18925	5	B479_07070,B479_17855,B479_25620,B479_16430,B479_19180
GO:0051537	2 iron, 2 sulfur cluster binding	molecular_function	1	4	782	10	3869	1	B479_13410	3	B479_07375,B479_13475,B479_09115
GO:0008033	tRNA processing	biological_process	1	30	782	124	3869	9	B479_17140,B479_02000,B479_18925,B479_17145,B479_12495,B479_13285,B479_13410,B479_06750,B479_00795	21	B479_04655,B479_05440,B479_12450,B479_17875,B479_24705,B479_20260,B479_25365,B479_17855,B479_26110,B479_04660,B479_00240,B479_23490,B479_16430,B479_24985,B479_07590,B479_20940,B479_01555,B479_04405,B479_24570,B479_24290,B479_12260
GO:0051128	regulation of cellular component organization	biological_process	1	4	782	10	3869	1	B479_21165	3	B479_06375,B479_06660,B479_22905
GO:0042221	response to chemical stimulus	biological_process	1	12	782	42	3869	5	B479_06875,B479_18655,B479_18660,B479_14525,B479_13185	7	B479_05765,B479_05770,B479_05750,B479_05760,B479_24405,B479_02500,B479_07185
GO:0072509	divalent inorganic cation transmembrane transporter activity	molecular_function	1	7	782	22	3869	1	B479_00995	6	B479_24700,B479_23980,B479_23770,B479_03885,B479_04100,B479_22900
GO:0016836	hydro-lyase activity	molecular_function	1	8	782	26	3869	2	B479_02000,B479_19065	6	B479_06110,B479_00740,B479_06840,B479_14910,B479_09510,B479_21600
GO:0022804	active transmembrane transporter activity	molecular_function	1	19	782	74	3869	5	B479_13320,B479_20440,B479_26510,B479_00730,B479_13305	14	B479_01245,B479_17435,B479_02970,B479_00170,B479_22775,B479_07675,B479_00180,B479_12315,B479_25395,B479_25135,B479_00160,B479_19310,B479_24335,B479_21535
GO:0015291	secondary active transmembrane transporter activity	molecular_function	1	13	782	48	3869	5	B479_13305,B479_13320,B479_20440,B479_26510,B479_00730	8	B479_24335,B479_21535,B479_17435,B479_12315,B479_01245,B479_02970,B479_25395,B479_25135
GO:0051287	NAD binding	molecular_function	1	19	782	75	3869	7	B479_03255,B479_22345,B479_17140,B479_02000,B479_22665,B479_18925,B479_17770	12	B479_26110,B479_02490,B479_02640,B479_06845,B479_22275,B479_05135,B479_24845,B479_16430,B479_22725,B479_06040,B479_20320,B479_07630
GO:0034613	cellular protein localization	biological_process	1	15	782	56	3869	3	B479_22380,B479_18570,B479_00995	12	B479_25575,B479_05630,B479_19330,B479_00185,B479_17560,B479_02730,B479_17785,B479_18455,B479_25395,B479_00230,B479_23770,B479_22075
GO:0070727	cellular macromolecule localization	biological_process	1	15	782	56	3869	3	B479_18570,B479_00995,B479_22380	12	B479_23770,B479_25395,B479_00230,B479_22075,B479_17560,B479_00185,B479_19330,B479_05630,B479_25575,B479_17785,B479_18455,B479_02730
GO:0045259	proton-transporting ATP synthase complex	cellular_component	1	5	782	14	3869	1	B479_13305	4	B479_00160,B479_00170,B479_00195,B479_00185
GO:0009579	thylakoid	cellular_component	1	5	782	15	3869	1	B479_21560	4	B479_22720,B479_07015,B479_16535,B479_01660
GO:0034357	photosynthetic membrane	cellular_component	1	5	782	15	3869	1	B479_21560	4	B479_22720,B479_07015,B479_16535,B479_01660
GO:0044436	thylakoid part	cellular_component	1	5	782	15	3869	1	B479_21560	4	B479_22720,B479_01660,B479_16535,B479_07015
GO:0032553	ribonucleotide binding	molecular_function	1	111	782	510	3869	24	B479_13185,B479_00400,B479_20810,B479_16515,B479_23385,B479_13240,B479_00995,B479_18710,B479_08390,B479_14405,B479_16510,B479_14515,B479_00260,B479_18715,B479_02000,B479_18720,B479_12495,B479_22345,B479_13305,B479_06745,B479_13270,B479_20800,B479_18570,B479_25555	87	B479_04860,B479_20885,B479_06830,B479_22040,B479_00175,B479_05790,B479_00165,B479_26065,B479_21790,B479_20725,B479_05265,B479_17815,B479_01700,B479_02215,B479_19310,B479_06175,B479_24430,B479_23980,B479_20325,B479_20260,B479_25365,B479_07660,B479_07790,B479_22775,B479_14495,B479_09270,B479_01555,B479_05180,B479_23560,B479_22035,B479_24880,B479_20275,B479_12450,B479_24405,B479_03885,B479_17785,B47…
GO:0003918	DNA topoisomerase type II (ATP-hydrolyzing) activity	molecular_function	1	3	782	7	3869	1	B479_16495	2	B479_06830,B479_24040
GO:0061505	DNA topoisomerase II activity	molecular_function	1	3	782	7	3869	1	B479_16495	2	B479_06830,B479_24040
GO:0046912	transferase activity, transferring acyl groups, acyl groups converted into alkyl on transfer	molecular_function	1	3	782	7	3869	1	B479_11805	2	B479_17890,B479_09490
GO:0008408	3'-5' exonuclease activity	molecular_function	1	3	782	7	3869	0		3	B479_22880,B479_19640,B479_06085
GO:0006605	protein targeting	biological_process	1	10	782	35	3869	1	B479_18570	9	B479_25575,B479_00185,B479_19330,B479_05630,B479_18455,B479_17785,B479_23770,B479_25395,B479_22075
GO:0022890	inorganic cation transmembrane transporter activity	molecular_function	1	27	782	110	3869	7	B479_17830,B479_13305,B479_00730,B479_26510,B479_00995,B479_13320,B479_20440	20	B479_04100,B479_04530,B479_22900,B479_00185,B479_18110,B479_24700,B479_00190,B479_24335,B479_25135,B479_00160,B479_12315,B479_23980,B479_03885,B479_00195,B479_00180,B479_00170,B479_04535,B479_05285,B479_23770,B479_02970
GO:0090407	organophosphate biosynthetic process	biological_process	1	21	782	83	3869	3	B479_13305,B479_17145,B479_18570	18	B479_00185,B479_05435,B479_17045,B479_02580,B479_05440,B479_08090,B479_00160,B479_22720,B479_23910,B479_24005,B479_00180,B479_00195,B479_02555,B479_06075,B479_04115,B479_23555,B479_03555,B479_00170
GO:0005524	ATP binding	molecular_function	1	99	782	454	3869	21	B479_16515,B479_13240,B479_23385,B479_13185,B479_00400,B479_20810,B479_16510,B479_14405,B479_00995,B479_18710,B479_18715,B479_13305,B479_06745,B479_18720,B479_12495,B479_00260,B479_14515,B479_25555,B479_18570,B479_20800,B479_13270	78	B479_20325,B479_23980,B479_06175,B479_24430,B479_02215,B479_19310,B479_26065,B479_20725,B479_21790,B479_17815,B479_05265,B479_01700,B479_07660,B479_20260,B479_25365,B479_20885,B479_06830,B479_00165,B479_05790,B479_00175,B479_22040,B479_24405,B479_20275,B479_24880,B479_12450,B479_22035,B479_20480,B479_24525,B479_17785,B479_14495,B479_22775,B479_07790,B479_23560,B479_01555,B479_05180,B479_09270,B47…
GO:0032559	adenyl ribonucleotide binding	molecular_function	1	99	782	454	3869	21	B479_20810,B479_00400,B479_13185,B479_23385,B479_13240,B479_16515,B479_18710,B479_00995,B479_14405,B479_16510,B479_14515,B479_00260,B479_12495,B479_18720,B479_06745,B479_13305,B479_18715,B479_13270,B479_20800,B479_18570,B479_25555	78	B479_22040,B479_00175,B479_05790,B479_00165,B479_20885,B479_06830,B479_25365,B479_20260,B479_07660,B479_21790,B479_17815,B479_20725,B479_05265,B479_01700,B479_26065,B479_19310,B479_02215,B479_24430,B479_06175,B479_23980,B479_20325,B479_09270,B479_05180,B479_01555,B479_23560,B479_07790,B479_22775,B479_14495,B479_17785,B479_24525,B479_20480,B479_22035,B479_12450,B479_24880,B479_20275,B479_24405,B47…
GO:0016796	exonuclease activity, active with either ribo- or deoxyribonucleic acids and producing 5'-phosphomonoesters	molecular_function	1	3	782	7	3869	0		3	B479_06295,B479_22880,B479_15305
GO:0006091	generation of precursor metabolites and energy	biological_process	1	17	782	66	3869	3	B479_26425,B479_19745,B479_02945	14	B479_06110,B479_17555,B479_09510,B479_04800,B479_21590,B479_18110,B479_04530,B479_04535,B479_01840,B479_07015,B479_05035,B479_17025,B479_17560,B479_01660
GO:0005381	iron ion transmembrane transporter activity	molecular_function	1	6	782	19	3869	0		6	B479_23980,B479_24700,B479_03885,B479_23770,B479_04100,B479_22900
GO:0046873	metal ion transmembrane transporter activity	molecular_function	1	19	782	75	3869	5	B479_20440,B479_13320,B479_00995,B479_00730,B479_17830	14	B479_25370,B479_23770,B479_02970,B479_05285,B479_07135,B479_23980,B479_03885,B479_12315,B479_04545,B479_25135,B479_24700,B479_04100,B479_22900,B479_18975
GO:0051641	cellular localization	biological_process	1	24	782	97	3869	6	B479_03560,B479_18620,B479_22380,B479_13185,B479_18570,B479_00995	18	B479_25395,B479_02750,B479_25575,B479_00185,B479_02730,B479_17785,B479_23770,B479_00230,B479_02740,B479_22075,B479_15315,B479_09050,B479_07015,B479_05630,B479_19330,B479_06295,B479_17560,B479_18455
GO:0008094	DNA-dependent ATPase activity	molecular_function	1	4	782	11	3869	1	B479_16495	3	B479_24040,B479_20725,B479_06830
GO:0009425	bacterial-type flagellum basal body	cellular_component	1	3	782	7	3869	3	B479_18660,B479_18820,B479_18655	0
GO:0022411	cellular component disassembly	biological_process	1	3	782	7	3869	1	B479_21165	2	B479_05785,B479_22905
GO:0032984	macromolecular complex disassembly	biological_process	1	3	782	7	3869	1	B479_21165	2	B479_22905,B479_05785
GO:0043241	protein complex disassembly	biological_process	1	3	782	7	3869	1	B479_21165	2	B479_05785,B479_22905
GO:0008200	ion channel inhibitor activity	molecular_function	1	5	782	15	3869	0		5	B479_01145,B479_09510,B479_14485,B479_17785,B479_05390
GO:0016247	channel regulator activity	molecular_function	1	5	782	15	3869	0		5	B479_05390,B479_01145,B479_09510,B479_14485,B479_17785
GO:0016248	channel inhibitor activity	molecular_function	1	5	782	15	3869	0		5	B479_09510,B479_14485,B479_17785,B479_01145,B479_05390
GO:0043900	regulation of multi-organism process	biological_process	1	3	782	7	3869	1	B479_04680	2	B479_17815,B479_23600
GO:0015078	hydrogen ion transmembrane transporter activity	molecular_function	1	12	782	44	3869	2	B479_13305,B479_26510	10	B479_24335,B479_00180,B479_00190,B479_18110,B479_00185,B479_04530,B479_00195,B479_04535,B479_00160,B479_00170
GO:0042623	ATPase activity, coupled	molecular_function	1	18	782	72	3869	3	B479_23385,B479_20810,B479_16495	15	B479_19310,B479_00160,B479_20725,B479_24365,B479_24220,B479_07275,B479_02800,B479_24040,B479_22775,B479_22095,B479_00170,B479_06830,B479_00180,B479_19330,B479_01555
GO:0006066	alcohol metabolic process	biological_process	1	2	782	4	3869	1	B479_08385	1	B479_24850
GO:0032940	secretion by cell	biological_process	1	8	782	27	3869	3	B479_18620,B479_13185,B479_03560	5	B479_15315,B479_09050,B479_07015,B479_02740,B479_02750
GO:0046903	secretion	biological_process	1	8	782	27	3869	3	B479_03560,B479_13185,B479_18620	5	B479_02750,B479_02740,B479_15315,B479_07015,B479_09050
GO:0016462	pyrophosphatase activity	molecular_function	1	60	782	269	3869	16	B479_12495,B479_23385,B479_18715,B479_11585,B479_18830,B479_16495,B479_20810,B479_18825,B479_00260,B479_18820,B479_18655,B479_16510,B479_18855,B479_18710,B479_00995,B479_18850	44	B479_22900,B479_24220,B479_25365,B479_24700,B479_25575,B479_02800,B479_00160,B479_09260,B479_19310,B479_20725,B479_05265,B479_23980,B479_08285,B479_09565,B479_23765,B479_01595,B479_00165,B479_24570,B479_21140,B479_25425,B479_05630,B479_20940,B479_19330,B479_12460,B479_06830,B479_04860,B479_04100,B479_03195,B479_07275,B479_03885,B479_24365,B479_09270,B479_00180,B479_01635,B479_01555,B479_10745,B47…
GO:0015459	potassium channel regulator activity	molecular_function	1	2	782	4	3869	0		2	B479_01145,B479_09510
GO:0019870	potassium channel inhibitor activity	molecular_function	1	2	782	4	3869	0		2	B479_09510,B479_01145
GO:0015031	protein transport	biological_process	1	23	782	93	3869	5	B479_03560,B479_18620,B479_22380,B479_13185,B479_18570	18	B479_25395,B479_02750,B479_25575,B479_00185,B479_02730,B479_17785,B479_23770,B479_22075,B479_02740,B479_09050,B479_07015,B479_19330,B479_09315,B479_05630,B479_17560,B479_02855,B479_02495,B479_18455
GO:0045184	establishment of protein localization	biological_process	1	23	782	93	3869	5	B479_22380,B479_18620,B479_03560,B479_18570,B479_13185	18	B479_17785,B479_02730,B479_00185,B479_25575,B479_02750,B479_25395,B479_18455,B479_02495,B479_02855,B479_17560,B479_05630,B479_19330,B479_09315,B479_09050,B479_07015,B479_22075,B479_02740,B479_23770
GO:0048878	chemical homeostasis	biological_process	1	4	782	11	3869	2	B479_04460,B479_23735	2	B479_20690,B479_20340
GO:0050801	ion homeostasis	biological_process	1	4	782	11	3869	2	B479_04460,B479_23735	2	B479_20340,B479_20690
GO:0055080	cation homeostasis	biological_process	1	4	782	11	3869	2	B479_04460,B479_23735	2	B479_20340,B479_20690
GO:0009081	branched-chain amino acid metabolic process	biological_process	1	2	782	4	3869	1	B479_11805	1	B479_22725
GO:0009082	branched-chain amino acid biosynthetic process	biological_process	1	2	782	4	3869	1	B479_11805	1	B479_22725
GO:0006030	chitin metabolic process	biological_process	1	2	782	4	3869	0		2	B479_04270,B479_18455
GO:1901071	glucosamine-containing compound metabolic process	biological_process	1	2	782	4	3869	0		2	B479_04270,B479_18455
GO:0004363	glutathione synthase activity	molecular_function	1	2	782	4	3869	1	B479_06745	1	B479_24430
GO:0042710	biofilm formation	biological_process	1	2	782	4	3869	0		2	B479_04800,B479_05720
GO:0004834	tryptophan synthase activity	molecular_function	1	2	782	4	3869	1	B479_02000	1	B479_00740
GO:0000774	adenyl-nucleotide exchange factor activity	molecular_function	1	2	782	4	3869	0		2	B479_15140,B479_22990
GO:0051087	chaperone binding	molecular_function	1	2	782	4	3869	0		2	B479_22990,B479_15140
GO:0060590	ATPase regulator activity	molecular_function	1	2	782	4	3869	0		2	B479_22990,B479_15140
GO:0006396	RNA processing	biological_process	1	40	782	174	3869	12	B479_00795,B479_06750,B479_13410,B479_13285,B479_02450,B479_17145,B479_17140,B479_13190,B479_12495,B479_13240,B479_18925,B479_02000	28	B479_24290,B479_12260,B479_04405,B479_12340,B479_01555,B479_07590,B479_16430,B479_23490,B479_00240,B479_26110,B479_11425,B479_22880,B479_12450,B479_05440,B479_24570,B479_20940,B479_24985,B479_05640,B479_02485,B479_22230,B479_04660,B479_17855,B479_20260,B479_25365,B479_24705,B479_17875,B479_04655,B479_07620
GO:0006400	tRNA modification	biological_process	1	11	782	41	3869	2	B479_12495,B479_13285	9	B479_24290,B479_25365,B479_20940,B479_01555,B479_24570,B479_24985,B479_12450,B479_04660,B479_04655
GO:0016835	carbon-oxygen lyase activity	molecular_function	1	9	782	32	3869	2	B479_02000,B479_19065	7	B479_06840,B479_02865,B479_00740,B479_06110,B479_09510,B479_14910,B479_21600
GO:0005789	endoplasmic reticulum membrane	cellular_component	1	2	782	4	3869	0		2	B479_17560,B479_01580
GO:0042175	nuclear outer membrane-endoplasmic reticulum membrane network	cellular_component	1	2	782	4	3869	0		2	B479_17560,B479_01580
GO:0044432	endoplasmic reticulum part	cellular_component	1	2	782	4	3869	0		2	B479_01580,B479_17560
GO:0044237	cellular metabolic process	biological_process	1	374	782	1793	3869	95	B479_22415,B479_00465,B479_04705,B479_05885,B479_01510,B479_25455,B479_02000,B479_18715,B479_06745,B479_03255,B479_18055,B479_13320,B479_13270,B479_13230,B479_00795,B479_00610,B479_22665,B479_21560,B479_02950,B479_13285,B479_13185,B479_14260,B479_22405,B479_16515,B479_03495,B479_12485,B479_19745,B479_00995,Novel00023,B479_11805,B479_01275,B479_03815,B479_19325,B479_05820,B479_16045,B479_16085,B47…	279	B479_06830,B479_15145,B479_02860,B479_17345,B479_00175,B479_07620,B479_02785,B479_06175,B479_02215,B479_03435,B479_08090,B479_09510,B479_00245,B479_07480,B479_17570,B479_21745,B479_06075,B479_22905,B479_23560,B479_24005,B479_02835,B479_07650,B479_01555,B479_09315,B479_05840,B479_24290,B479_00195,B479_24405,B479_26150,B479_02885,B479_11425,B479_18110,B479_26110,B479_03810,B479_24845,B479_07655,B47…
GO:0016725	oxidoreductase activity, acting on CH or CH2 groups	molecular_function	1	2	782	4	3869	0		2	B479_20480,B479_04760
GO:0034470	ncRNA processing	biological_process	1	34	782	147	3869	9	B479_12495,B479_02000,B479_18925,B479_00795,B479_13410,B479_06750,B479_13285,B479_17140,B479_17145	25	B479_24570,B479_20940,B479_02485,B479_05640,B479_04660,B479_24985,B479_24705,B479_17875,B479_17855,B479_25365,B479_20260,B479_04655,B479_07620,B479_04405,B479_01555,B479_12260,B479_24290,B479_16430,B479_00240,B479_23490,B479_07590,B479_11425,B479_26110,B479_05440,B479_12450
GO:0009654	oxygen evolving complex	cellular_component	1	2	782	4	3869	0		2	B479_07015,B479_01660
GO:0030955	potassium ion binding	molecular_function	1	2	782	4	3869	0		2	B479_21590,B479_05285
GO:0031420	alkali metal ion binding	molecular_function	1	2	782	4	3869	0		2	B479_21590,B479_05285
GO:0017111	nucleoside-triphosphatase activity	molecular_function	1	59	782	266	3869	16	B479_11585,B479_18715,B479_18830,B479_12495,B479_23385,B479_00260,B479_18820,B479_20810,B479_16495,B479_18825,B479_18855,B479_18655,B479_16510,B479_00995,B479_18850,B479_18710	43	B479_09260,B479_19310,B479_00160,B479_20725,B479_05265,B479_08285,B479_23980,B479_22900,B479_25365,B479_24220,B479_24700,B479_25575,B479_02800,B479_12460,B479_06830,B479_04860,B479_23765,B479_09565,B479_01595,B479_24570,B479_00165,B479_25425,B479_19330,B479_20940,B479_05630,B479_21140,B479_03885,B479_24365,B479_04100,B479_07275,B479_24040,B479_22775,B479_22095,B479_22075,B479_02740,B479_07790,B47…
GO:0016482	cytoplasmic transport	biological_process	1	10	782	37	3869	1	B479_18570	9	B479_25395,B479_23770,B479_22075,B479_25575,B479_19330,B479_05630,B479_00185,B479_17785,B479_18455
GO:0006544	glycine metabolic process	biological_process	1	7	782	24	3869	2	B479_18920,B479_22055	5	B479_03305,B479_02170,B479_07680,B479_03790,B479_26465
GO:0005887	integral to plasma membrane	cellular_component	1	2	782	4	3869	1	B479_00730	1	B479_04530
GO:0031226	intrinsic to plasma membrane	cellular_component	1	2	782	4	3869	1	B479_00730	1	B479_04530
GO:0016469	proton-transporting two-sector ATPase complex	cellular_component	1	8	782	28	3869	1	B479_13305	7	B479_00170,B479_00160,B479_00195,B479_00175,B479_00185,B479_00190,B479_00165
GO:0030976	thiamine pyrophosphate binding	molecular_function	1	5	782	16	3869	1	B479_21550	4	B479_24285,B479_01110,B479_22735,B479_17535
GO:0051920	peroxiredoxin activity	molecular_function	1	4	782	11	3869	1	B479_15610	3	B479_01610,B479_16435,B479_20905
GO:0016491	oxidoreductase activity	molecular_function	1	133	782	623	3869	37	B479_13245,B479_02930,B479_13210,B479_21695,B479_23735,B479_15610,B479_02320,B479_22665,B479_00610,B479_13270,B479_18055,B479_18570,B479_13515,B479_18925,B479_02000,B479_03255,B479_17145,B479_19745,B479_13410,B479_02935,B479_26035,B479_03230,B479_22670,B479_12180,B479_11400,B479_11625,B479_17140,B479_18060,B479_22055,B479_00905,B479_17770,B479_08935,B479_22345,B479_06380,B479_19060,B479_15490,B47…	96	B479_14850,B479_13450,B479_20690,B479_26110,B479_17530,B479_03810,B479_20480,B479_18110,B479_05390,B479_17570,B479_09090,B479_05135,B479_21170,B479_02640,B479_13530,B479_08090,B479_20905,B479_17565,B479_07480,B479_21735,B479_20655,B479_03890,B479_07625,B479_24850,B479_20320,B479_01615,B479_17560,B479_04800,B479_02500,B479_26405,B479_17880,B479_16435,B479_06040,B479_15975,B479_01610,B479_19625,B47…
GO:0071555	cell wall organization	biological_process	1	2	782	4	3869	2	B479_26400,B479_09615	0
GO:0006753	nucleoside phosphate metabolic process	biological_process	1	26	782	110	3869	6	B479_13305,B479_22345,B479_17140,B479_17145,B479_22665,B479_17770	20	B479_05435,B479_00185,B479_17045,B479_20485,B479_05440,B479_00160,B479_08090,B479_00180,B479_00165,B479_23910,B479_00195,B479_00175,B479_22725,B479_22275,B479_20825,B479_06845,B479_02555,B479_04115,B479_00170,B479_23555
GO:0046999	regulation of conjugation	biological_process	1	2	782	4	3869	1	B479_04680	1	B479_23600
GO:0009064	glutamine family amino acid metabolic process	biological_process	1	9	782	33	3869	2	B479_25455,B479_15375	7	B479_20260,B479_05435,B479_24850,B479_21865,B479_20885,B479_02580,B479_05440
GO:0019048	modulation by virus of host morphology or physiology	biological_process	1	2	782	4	3869	0		2	B479_17815,B479_08285
GO:0004371	glycerone kinase activity	molecular_function	1	1	782	1	3869	0		1	B479_24850
GO:0008565	protein transporter activity	molecular_function	1	6	782	19	3869	1	B479_03560	5	B479_07400,B479_18580,B479_02750,B479_02740,B479_26265
GO:0015077	monovalent inorganic cation transmembrane transporter activity	molecular_function	1	19	782	77	3869	5	B479_00730,B479_13305,B479_26510,B479_13320,B479_20440	14	B479_25135,B479_00160,B479_12315,B479_04530,B479_00185,B479_18110,B479_00190,B479_24335,B479_00170,B479_04535,B479_05285,B479_02970,B479_00195,B479_00180
GO:0008484	sulfuric ester hydrolase activity	molecular_function	1	3	782	8	3869	1	B479_12185	2	B479_07145,B479_19645
GO:0000502	proteasome complex	cellular_component	1	2	782	4	3869	1	B479_23735	1	B479_24465
GO:0004298	threonine-type endopeptidase activity	molecular_function	1	2	782	4	3869	1	B479_23735	1	B479_24465
GO:0005839	proteasome core complex	cellular_component	1	2	782	4	3869	1	B479_23735	1	B479_24465
GO:0070003	threonine-type peptidase activity	molecular_function	1	2	782	4	3869	1	B479_23735	1	B479_24465
GO:0016901	oxidoreductase activity, acting on the CH-OH group of donors, quinone or similar compound as acceptor	molecular_function	1	3	782	8	3869	3	B479_06380,B479_08935,B479_19745	0
GO:0051726	regulation of cell cycle	biological_process	1	2	782	4	3869	0		2	B479_00360,B479_06660
GO:0004832	valine-tRNA ligase activity	molecular_function	1	1	782	1	3869	0		1	B479_05180
GO:0006438	valyl-tRNA aminoacylation	biological_process	1	1	782	1	3869	0		1	B479_05180
GO:0006790	sulfur compound metabolic process	biological_process	1	13	782	51	3869	3	B479_22415,B479_21165,B479_06745	10	B479_22075,B479_02555,B479_22095,B479_24430,B479_24350,B479_24295,B479_00740,B479_24075,B479_05435,B479_05630
GO:0005891	voltage-gated calcium channel complex	cellular_component	1	1	782	1	3869	0		1	B479_06295
GO:0034702	ion channel complex	cellular_component	1	1	782	1	3869	0		1	B479_06295
GO:0034703	cation channel complex	cellular_component	1	1	782	1	3869	0		1	B479_06295
GO:0034704	calcium channel complex	cellular_component	1	1	782	1	3869	0		1	B479_06295
GO:0036128	CatSper complex	cellular_component	1	1	782	1	3869	0		1	B479_06295
GO:0004813	alanine-tRNA ligase activity	molecular_function	1	1	782	1	3869	0		1	B479_18975
GO:0006419	alanyl-tRNA aminoacylation	biological_process	1	1	782	1	3869	0		1	B479_18975
GO:0004484	mRNA guanylyltransferase activity	molecular_function	1	1	782	1	3869	1	B479_13240	0
GO:0008192	RNA guanylyltransferase activity	molecular_function	1	1	782	1	3869	1	B479_13240	0
GO:0070568	guanylyltransferase activity	molecular_function	1	1	782	1	3869	1	B479_13240	0
GO:0004448	isocitrate dehydrogenase activity	molecular_function	1	1	782	1	3869	0		1	B479_17025
GO:0004450	isocitrate dehydrogenase (NADP+) activity	molecular_function	1	1	782	1	3869	0		1	B479_17025
GO:0000175	3'-5'-exoribonuclease activity	molecular_function	1	1	782	1	3869	0		1	B479_22880
GO:0004532	exoribonuclease activity	molecular_function	1	1	782	1	3869	0		1	B479_22880
GO:0016896	exoribonuclease activity, producing 5'-phosphomonoesters	molecular_function	1	1	782	1	3869	0		1	B479_22880
GO:0000042	protein targeting to Golgi	biological_process	1	1	782	1	3869	0		1	B479_17785
GO:0000301	retrograde transport, vesicle recycling within Golgi	biological_process	1	1	782	1	3869	0		1	B479_17785
GO:0034067	protein localization to Golgi apparatus	biological_process	1	1	782	1	3869	0		1	B479_17785
GO:0072600	establishment of protein localization to Golgi	biological_process	1	1	782	1	3869	0		1	B479_17785
GO:0019722	calcium-mediated signaling	biological_process	1	1	782	1	3869	0		1	B479_24365
GO:0019932	second-messenger-mediated signaling	biological_process	1	1	782	1	3869	0		1	B479_24365
GO:0051205	protein insertion into membrane	biological_process	1	1	782	1	3869	0		1	B479_00230
GO:0051668	localization within membrane	biological_process	1	1	782	1	3869	0		1	B479_00230
GO:0003937	IMP cyclohydrolase activity	molecular_function	1	1	782	1	3869	0		1	B479_23555
GO:0004643	phosphoribosylaminoimidazolecarboxamide formyltransferase activity	molecular_function	1	1	782	1	3869	0		1	B479_23555
GO:0003922	GMP synthase (glutamine-hydrolyzing) activity	molecular_function	1	1	782	1	3869	0		1	B479_05440
GO:0006177	GMP biosynthetic process	biological_process	1	1	782	1	3869	0		1	B479_05440
GO:0046037	GMP metabolic process	biological_process	1	1	782	1	3869	0		1	B479_05440
GO:0009297	pilus assembly	biological_process	1	1	782	1	3869	0		1	B479_15305
GO:0043711	pilus organization	biological_process	1	1	782	1	3869	0		1	B479_15305
GO:0033588	Elongator holoenzyme complex	cellular_component	1	1	782	1	3869	1	B479_16510	0
GO:0005294	neutral L-amino acid secondary active transmembrane transporter activity	molecular_function	1	1	782	1	3869	0		1	B479_02970
GO:0015175	neutral amino acid transmembrane transporter activity	molecular_function	1	1	782	1	3869	0		1	B479_02970
GO:0015655	alanine:sodium symporter activity	molecular_function	1	1	782	1	3869	0		1	B479_02970
GO:0015804	neutral amino acid transport	biological_process	1	1	782	1	3869	0		1	B479_02970
GO:0022858	alanine transmembrane transporter activity	molecular_function	1	1	782	1	3869	0		1	B479_02970
GO:0032328	alanine transport	biological_process	1	1	782	1	3869	0		1	B479_02970
GO:0008746	NAD(P)+ transhydrogenase activity	molecular_function	1	1	782	1	3869	0		1	B479_01110
GO:0008750	NAD(P)+ transhydrogenase (AB-specific) activity	molecular_function	1	1	782	1	3869	0		1	B479_01110
GO:0009968	negative regulation of signal transduction	biological_process	1	1	782	1	3869	1	B479_22535	0
GO:0010648	negative regulation of cell communication	biological_process	1	1	782	1	3869	1	B479_22535	0
GO:0016652	oxidoreductase activity, acting on NAD(P)H, NAD(P) as acceptor	molecular_function	1	1	782	1	3869	0		1	B479_01110
GO:0023057	negative regulation of signaling	biological_process	1	1	782	1	3869	1	B479_22535	0
GO:0030111	regulation of Wnt receptor signaling pathway	biological_process	1	1	782	1	3869	1	B479_22535	0
GO:0030178	negative regulation of Wnt receptor signaling pathway	biological_process	1	1	782	1	3869	1	B479_22535	0
GO:0048585	negative regulation of response to stimulus	biological_process	1	1	782	1	3869	1	B479_22535	0
GO:0004013	adenosylhomocysteinase activity	molecular_function	1	1	782	1	3869	0		1	B479_24345
GO:0016801	hydrolase activity, acting on ether bonds	molecular_function	1	1	782	1	3869	0		1	B479_24345
GO:0016802	trialkylsulfonium hydrolase activity	molecular_function	1	1	782	1	3869	0		1	B479_24345
GO:0003873	6-phosphofructo-2-kinase activity	molecular_function	1	1	782	1	3869	0		1	B479_05630
GO:0006000	fructose metabolic process	biological_process	1	1	782	1	3869	0		1	B479_05630
GO:0004018	N6-(1,2-dicarboxyethyl)AMP AMP-lyase (fumarate-forming) activity	molecular_function	1	1	782	1	3869	0		1	B479_17045
GO:0016842	amidine-lyase activity	molecular_function	1	1	782	1	3869	0		1	B479_17045
GO:0001726	ruffle	cellular_component	1	1	782	1	3869	1	B479_00995	0
GO:0005200	structural constituent of cytoskeleton	molecular_function	1	1	782	1	3869	1	B479_00995	0
GO:0007016	cytoskeletal anchoring at plasma membrane	biological_process	1	1	782	1	3869	1	B479_00995	0
GO:0015095	magnesium ion transmembrane transporter activity	molecular_function	1	1	782	1	3869	1	B479_00995	0
GO:0015693	magnesium ion transport	biological_process	1	1	782	1	3869	1	B479_00995	0
GO:0031252	cell leading edge	cellular_component	1	1	782	1	3869	1	B479_00995	0
GO:0000015	phosphopyruvate hydratase complex	cellular_component	1	1	782	1	3869	0		1	B479_06110
GO:0004634	phosphopyruvate hydratase activity	molecular_function	1	1	782	1	3869	0		1	B479_06110
GO:0005471	ATP:ADP antiporter activity	molecular_function	1	1	782	1	3869	1	B479_13305	0
GO:0004511	tyrosine 3-monooxygenase activity	molecular_function	1	1	782	1	3869	1	B479_17145	0
GO:0009186	deoxyribonucleoside diphosphate metabolic process	biological_process	1	1	782	1	3869	0		1	B479_20485
GO:0005542	folic acid binding	molecular_function	1	1	782	1	3869	0		1	B479_14850
GO:0072341	modified amino acid binding	molecular_function	1	1	782	1	3869	0		1	B479_14850
GO:0004358	glutamate N-acetyltransferase activity	molecular_function	1	1	782	1	3869	0		1	B479_21865
GO:0006959	humoral immune response	biological_process	1	1	782	1	3869	1	B479_11625	0
GO:0042381	hemolymph coagulation	biological_process	1	1	782	1	3869	1	B479_11625	0
GO:0045087	innate immune response	biological_process	1	1	782	1	3869	1	B479_11625	0
GO:0004478	methionine adenosyltransferase activity	molecular_function	1	1	782	1	3869	0		1	B479_24295
GO:0005742	mitochondrial outer membrane translocase complex	cellular_component	1	1	782	1	3869	0		1	B479_18455
GO:0006556	S-adenosylmethionine biosynthetic process	biological_process	1	1	782	1	3869	0		1	B479_24295
GO:0007006	mitochondrial membrane organization	biological_process	1	1	782	1	3869	0		1	B479_18455
GO:0007008	outer mitochondrial membrane organization	biological_process	1	1	782	1	3869	0		1	B479_18455
GO:0045040	protein import into mitochondrial outer membrane	biological_process	1	1	782	1	3869	0		1	B479_18455
GO:0046500	S-adenosylmethionine metabolic process	biological_process	1	1	782	1	3869	0		1	B479_24295
GO:0046429	4-hydroxy-3-methylbut-2-en-1-yl diphosphate synthase activity	molecular_function	1	1	782	1	3869	0		1	B479_04760
GO:0052592	oxidoreductase activity, acting on CH or CH2 groups, with an iron-sulfur protein as acceptor	molecular_function	1	1	782	1	3869	0		1	B479_04760
GO:0004664	prephenate dehydratase activity	molecular_function	1	1	782	1	3869	0		1	B479_06840
GO:0009094	L-phenylalanine biosynthetic process	biological_process	1	1	782	1	3869	0		1	B479_06840
GO:0046417	chorismate metabolic process	biological_process	1	1	782	1	3869	0		1	B479_06840
GO:1902223	erythrose 4-phosphate/phosphoenolpyruvate family amino acid biosynthetic process	biological_process	1	1	782	1	3869	0		1	B479_06840
GO:0000346	transcription export complex	cellular_component	1	1	782	1	3869	0		1	B479_22230
GO:0000347	THO complex	cellular_component	1	1	782	1	3869	0		1	B479_22230
GO:0000445	THO complex part of transcription export complex	cellular_component	1	1	782	1	3869	0		1	B479_22230
GO:0009657	plastid organization	biological_process	1	1	782	1	3869	0		1	B479_16535
GO:0009668	plastid membrane organization	biological_process	1	1	782	1	3869	0		1	B479_16535
GO:0010027	thylakoid membrane organization	biological_process	1	1	782	1	3869	0		1	B479_16535
GO:0050570	4-hydroxythreonine-4-phosphate dehydrogenase activity	molecular_function	1	1	782	1	3869	0		1	B479_02490
GO:0004655	porphobilinogen synthase activity	molecular_function	1	1	782	1	3869	0		1	B479_14910
GO:0008827	cytochrome o ubiquinol oxidase activity	molecular_function	1	1	782	1	3869	0		1	B479_04530
GO:0016682	oxidoreductase activity, acting on diphenols and related substances as donors, oxygen as acceptor	molecular_function	1	1	782	1	3869	0		1	B479_04530
GO:0032182	small conjugating protein binding	molecular_function	1	1	782	1	3869	0		1	B479_15275
GO:0043130	ubiquitin binding	molecular_function	1	1	782	1	3869	0		1	B479_15275
GO:0009123	nucleoside monophosphate metabolic process	biological_process	1	5	782	16	3869	1	B479_17145	4	B479_05435,B479_05440,B479_08090,B479_17045
GO:0009124	nucleoside monophosphate biosynthetic process	biological_process	1	5	782	16	3869	1	B479_17145	4	B479_05440,B479_05435,B479_17045,B479_08090
GO:0009712	catechol-containing compound metabolic process	biological_process	1	1	782	1	3869	0		1	B479_13450
GO:0018576	catechol 1,2-dioxygenase activity	molecular_function	1	1	782	1	3869	0		1	B479_13450
GO:0019114	catechol dioxygenase activity	molecular_function	1	1	782	1	3869	0		1	B479_13450
GO:0004109	coproporphyrinogen oxidase activity	molecular_function	1	1	782	1	3869	0		1	B479_00695
GO:0016634	oxidoreductase activity, acting on the CH-CH group of donors, oxygen as acceptor	molecular_function	1	1	782	1	3869	0		1	B479_00695
GO:0009044	xylan 1,4-beta-xylosidase activity	molecular_function	1	1	782	1	3869	1	B479_13270	0
GO:0008907	integrase activity	molecular_function	1	1	782	1	3869	0		1	B479_24155
GO:0051191	prosthetic group biosynthetic process	biological_process	1	1	782	1	3869	0		1	B479_16260
GO:0016884	carbon-nitrogen ligase activity, with glutamine as amido-N-donor	molecular_function	1	4	782	12	3869	1	B479_06750	3	B479_20260,B479_20885,B479_05440
GO:0004592	pantoate-beta-alanine ligase activity	molecular_function	1	1	782	1	3869	0		1	B479_22840
GO:0004609	phosphatidylserine decarboxylase activity	molecular_function	1	1	782	1	3869	0		1	B479_24005
GO:0009986	cell surface	cellular_component	1	1	782	1	3869	0		1	B479_06015
GO:0045321	leukocyte activation	biological_process	1	1	782	1	3869	0		1	B479_06015
GO:0046649	lymphocyte activation	biological_process	1	1	782	1	3869	0		1	B479_06015
GO:0000726	non-recombinational repair	biological_process	1	1	782	1	3869	1	B479_13265	0
GO:0006302	double-strand break repair	biological_process	1	1	782	1	3869	1	B479_13265	0
GO:0006303	double-strand break repair via nonhomologous end joining	biological_process	1	1	782	1	3869	1	B479_13265	0
GO:0004807	triose-phosphate isomerase activity	molecular_function	1	1	782	1	3869	0		1	B479_22920
GO:0005212	structural constituent of eye lens	molecular_function	1	1	782	1	3869	1	B479_18830	0
GO:0016817	hydrolase activity, acting on acid anhydrides	molecular_function	1	63	782	286	3869	16	B479_18710,B479_00995,B479_18850,B479_16510,B479_18655,B479_18855,B479_18825,B479_20810,B479_16495,B479_00260,B479_18820,B479_23385,B479_12495,B479_18830,B479_11585,B479_18715	47	B479_10745,B479_01555,B479_15140,B479_01635,B479_00180,B479_09270,B479_23770,B479_02740,B479_22075,B479_00170,B479_07790,B479_24040,B479_22775,B479_22095,B479_07275,B479_03195,B479_04100,B479_24365,B479_03885,B479_25425,B479_20940,B479_19330,B479_05630,B479_21140,B479_24570,B479_00165,B479_00175,B479_01595,B479_23765,B479_09565,B479_04860,B479_06830,B479_12460,B479_02800,B479_25575,B479_24700,B47…
GO:0008889	glycerophosphodiester phosphodiesterase activity	molecular_function	1	1	782	1	3869	1	B479_08385	0
GO:0004866	endopeptidase inhibitor activity	molecular_function	1	3	782	8	3869	1	B479_18845	2	B479_03360,B479_25335
GO:0061135	endopeptidase regulator activity	molecular_function	1	3	782	8	3869	1	B479_18845	2	B479_25335,B479_03360
GO:0004857	enzyme inhibitor activity	molecular_function	1	5	782	16	3869	1	B479_18845	4	B479_25335,B479_08285,B479_00360,B479_03360
GO:0022857	transmembrane transporter activity	molecular_function	1	69	782	314	3869	15	B479_13305,B479_12875,B479_00450,B479_17830,B479_20440,B479_13320,B479_11605,B479_19090,B479_00730,B479_01060,B479_09975,B479_03225,B479_00995,B479_26510,B479_02930	54	B479_01605,B479_00160,B479_01640,B479_13455,B479_22900,B479_18975,B479_21535,B479_24700,B479_24335,B479_10920,B479_15135,B479_07675,B479_25425,B479_20940,B479_04545,B479_17940,B479_00185,B479_00170,B479_23770,B479_02970,B479_01245,B479_00180,B479_15140,B479_19310,B479_25135,B479_12345,B479_23980,B479_25395,B479_01775,B479_25365,B479_03455,B479_13440,B479_25370,B479_21500,B479_07135,B479_20360,B47…
GO:0003824	catalytic activity	molecular_function	1	442	782	2152	3869	136	B479_22380,B479_13200,B479_03490,B479_09575,B479_18570,B479_23345,B479_17800,B479_13255,B479_18925,B479_17220,B479_08245,B479_16510,B479_12185,B479_18655,B479_17225,B479_14405,B479_24625,B479_18855,B479_26400,B479_02450,B479_07105,B479_13245,B479_09455,B479_23385,B479_13240,B479_02320,B479_15610,B479_23735,B479_16495,B479_20810,B479_21695,B479_15375,B479_13390,B479_25555,B479_13250,B479_18060,B47…	306	B479_00185,B479_07275,B479_03360,B479_26405,B479_21365,B479_02580,B479_02340,B479_04765,B479_15140,B479_03300,B479_17550,B479_00180,B479_23585,B479_22080,B479_00240,B479_06040,B479_22075,B479_22095,B479_09375,B479_19305,B479_13470,B479_08285,B479_00360,B479_00160,B479_05630,B479_01595,B479_18455,B479_02175,B479_05610,B479_05320,B479_06845,B479_26465,B479_20935,B479_05390,B479_22880,B479_20480,B47…
GO:0006213	pyrimidine nucleoside metabolic process	biological_process	1	4	782	12	3869	1	B479_17145	3	B479_05435,B479_08090,B479_02170
GO:0003880	protein C-terminal carboxyl O-methyltransferase activity	molecular_function	1	1	782	1	3869	0		1	B479_00360
GO:0004671	protein C-terminal S-isoprenylcysteine carboxyl O-methyltransferase activity	molecular_function	1	1	782	1	3869	0		1	B479_00360
GO:0006481	C-terminal protein methylation	biological_process	1	1	782	1	3869	0		1	B479_00360
GO:0018410	C-terminal protein amino acid modification	biological_process	1	1	782	1	3869	0		1	B479_00360
GO:0043687	post-translational protein modification	biological_process	1	1	782	1	3869	0		1	B479_00360
GO:0016567	protein ubiquitination	biological_process	1	1	782	1	3869	0		1	B479_05840
GO:0031386	protein tag	molecular_function	1	1	782	1	3869	0		1	B479_05840
GO:0032446	protein modification by small protein conjugation	biological_process	1	1	782	1	3869	0		1	B479_05840
GO:0070647	protein modification by small protein conjugation or removal	biological_process	1	1	782	1	3869	0		1	B479_05840
GO:0004601	peroxidase activity	molecular_function	1	4	782	12	3869	2	B479_18055,B479_00905	2	B479_02890,B479_20690
GO:0016684	oxidoreductase activity, acting on peroxide as acceptor	molecular_function	1	4	782	12	3869	2	B479_18055,B479_00905	2	B479_20690,B479_02890
GO:0008654	phospholipid biosynthetic process	biological_process	1	5	782	16	3869	1	B479_18570	4	B479_24005,B479_06075,B479_03555,B479_22720
GO:0003879	ATP phosphoribosyltransferase activity	molecular_function	1	1	782	1	3869	0		1	B479_05130
GO:0043043	peptide biosynthetic process	biological_process	1	3	782	8	3869	1	B479_06745	2	B479_07230,B479_24430
GO:0004640	phosphoribosylanthranilate isomerase activity	molecular_function	1	1	782	1	3869	0		1	B479_07650
GO:0005326	neurotransmitter transporter activity	molecular_function	1	1	782	1	3869	1	B479_00730	0
GO:0005328	neurotransmitter:sodium symporter activity	molecular_function	1	1	782	1	3869	1	B479_00730	0
GO:0005335	serotonin:sodium symporter activity	molecular_function	1	1	782	1	3869	1	B479_00730	0
GO:0016882	cyclo-ligase activity	molecular_function	1	1	782	1	3869	1	B479_25555	0
GO:0030272	5-formyltetrahydrofolate cyclo-ligase activity	molecular_function	1	1	782	1	3869	1	B479_25555	0
GO:0043163	cell envelope organization	biological_process	1	1	782	1	3869	0		1	B479_23420
GO:0043165	Gram-negative-bacterium-type cell outer membrane assembly	biological_process	1	1	782	1	3869	0		1	B479_23420
GO:0044091	membrane biogenesis	biological_process	1	1	782	1	3869	0		1	B479_23420
GO:0071709	membrane assembly	biological_process	1	1	782	1	3869	0		1	B479_23420
GO:0004838	L-tyrosine:2-oxoglutarate aminotransferase activity	molecular_function	1	1	782	1	3869	0		1	B479_24930
GO:0008097	5S rRNA binding	molecular_function	1	1	782	1	3869	0		1	B479_04110
GO:0070547	L-tyrosine aminotransferase activity	molecular_function	1	1	782	1	3869	0		1	B479_24930
GO:0016989	sigma factor antagonist activity	molecular_function	1	1	782	1	3869	1	B479_21160	0
GO:0044283	small molecule biosynthetic process	biological_process	1	41	782	181	3869	13	B479_14260,B479_25455,B479_22415,B479_19325,B479_06745,B479_21165,B479_13280,B479_06750,B479_18570,B479_13250,B479_25555,B479_11805,B479_22665	28	B479_25610,B479_02555,B479_24295,B479_20885,B479_22725,B479_22275,B479_24345,B479_06845,B479_07480,B479_03060,B479_20260,B479_24850,B479_24075,B479_05130,B479_24430,B479_06840,B479_02490,B479_02640,B479_03070,B479_22840,B479_07630,B479_14150,B479_05135,B479_21865,B479_05435,B479_04545,B479_05440,B479_00740
GO:0004129	cytochrome-c oxidase activity	molecular_function	1	3	782	8	3869	0		3	B479_04530,B479_04535,B479_18110
GO:0016675	oxidoreductase activity, acting on a heme group of donors	molecular_function	1	3	782	8	3869	0		3	B479_04530,B479_04535,B479_18110
GO:0016676	oxidoreductase activity, acting on a heme group of donors, oxygen as acceptor	molecular_function	1	3	782	8	3869	0		3	B479_04530,B479_18110,B479_04535
GO:0016818	hydrolase activity, acting on acid anhydrides, in phosphorus-containing anhydrides	molecular_function	1	60	782	273	3869	16	B479_11585,B479_18715,B479_18830,B479_12495,B479_23385,B479_18820,B479_00260,B479_20810,B479_16495,B479_18825,B479_18855,B479_18655,B479_16510,B479_00995,B479_18850,B479_18710	44	B479_20725,B479_05265,B479_19310,B479_09260,B479_00160,B479_08285,B479_23980,B479_24220,B479_25365,B479_22900,B479_02800,B479_24700,B479_25575,B479_12460,B479_04860,B479_06830,B479_01595,B479_23765,B479_09565,B479_19330,B479_25425,B479_20940,B479_05630,B479_21140,B479_24570,B479_00165,B479_24365,B479_03885,B479_04100,B479_07275,B479_03195,B479_02740,B479_22075,B479_07790,B479_00170,B479_24040,B47…
GO:0004427	inorganic diphosphatase activity	molecular_function	1	1	782	1	3869	0		1	B479_03195
GO:0008771	[citrate (pro-3S)-lyase] ligase activity	molecular_function	1	1	782	1	3869	0		1	B479_25085
GO:0016877	ligase activity, forming carbon-sulfur bonds	molecular_function	1	1	782	1	3869	0		1	B479_25085
GO:0016878	acid-thiol ligase activity	molecular_function	1	1	782	1	3869	0		1	B479_25085
GO:0043566	structure-specific DNA binding	molecular_function	1	5	782	16	3869	2	B479_16510,B479_13185	3	B479_24405,B479_06175,B479_24570
GO:0030234	enzyme regulator activity	molecular_function	1	8	782	29	3869	1	B479_18845	7	B479_03360,B479_25335,B479_15140,B479_00360,B479_05480,B479_22990,B479_08285
GO:0003746	translation elongation factor activity	molecular_function	1	3	782	8	3869	1	B479_20800	2	B479_06015,B479_07230
GO:0044272	sulfur compound biosynthetic process	biological_process	1	9	782	34	3869	3	B479_22415,B479_21165,B479_06745	6	B479_02555,B479_24430,B479_24295,B479_00740,B479_05435,B479_24075
GO:0009117	nucleotide metabolic process	biological_process	1	25	782	107	3869	6	B479_17140,B479_17145,B479_22665,B479_13305,B479_22345,B479_17770	19	B479_05440,B479_00160,B479_08090,B479_05435,B479_00185,B479_17045,B479_22725,B479_22275,B479_06845,B479_20825,B479_00170,B479_23555,B479_04115,B479_02555,B479_00165,B479_00180,B479_23910,B479_00195,B479_00175
GO:0072511	divalent inorganic cation transport	biological_process	1	7	782	25	3869	1	B479_00995	6	B479_22900,B479_04100,B479_03885,B479_23770,B479_24700,B479_23980
GO:0004526	ribonuclease P activity	molecular_function	1	1	782	1	3869	0		1	B479_00240
GO:0046916	cellular transition metal ion homeostasis	biological_process	1	3	782	8	3869	2	B479_23735,B479_04460	1	B479_20340
GO:0055076	transition metal ion homeostasis	biological_process	1	3	782	8	3869	2	B479_04460,B479_23735	1	B479_20340
GO:0005133	interferon-gamma receptor binding	molecular_function	1	1	782	1	3869	0		1	B479_21570
GO:0006729	tetrahydrobiopterin biosynthetic process	biological_process	1	1	782	1	3869	1	B479_19065	0
GO:0008124	4-alpha-hydroxytetrahydrobiopterin dehydratase activity	molecular_function	1	1	782	1	3869	1	B479_19065	0
GO:0046146	tetrahydrobiopterin metabolic process	biological_process	1	1	782	1	3869	1	B479_19065	0
GO:0006414	translational elongation	biological_process	1	4	782	12	3869	1	B479_20800	3	B479_06015,B479_07230,B479_02715
GO:0005375	copper ion transmembrane transporter activity	molecular_function	1	1	782	1	3869	1	B479_17830	0
GO:0006825	copper ion transport	biological_process	1	1	782	1	3869	1	B479_17830	0
GO:0035434	copper ion transmembrane transport	biological_process	1	1	782	1	3869	1	B479_17830	0
GO:0016831	carboxy-lyase activity	molecular_function	1	7	782	25	3869	2	B479_09575,B479_14260	5	B479_24005,B479_25610,B479_02590,B479_01700,B479_22075
GO:0032465	regulation of cytokinesis	biological_process	1	1	782	1	3869	0		1	B479_06660
GO:0032954	regulation of cytokinetic process	biological_process	1	1	782	1	3869	0		1	B479_06660
GO:0032955	regulation of barrier septum assembly	biological_process	1	1	782	1	3869	0		1	B479_06660
GO:0044087	regulation of cellular component biogenesis	biological_process	1	1	782	1	3869	0		1	B479_06660
GO:1901891	regulation of cell septum assembly	biological_process	1	1	782	1	3869	0		1	B479_06660
GO:0051649	establishment of localization in cell	biological_process	1	22	782	93	3869	5	B479_18620,B479_22380,B479_03560,B479_13185,B479_18570	17	B479_25575,B479_00185,B479_02730,B479_17785,B479_25395,B479_02750,B479_07015,B479_09050,B479_15315,B479_06295,B479_17560,B479_19330,B479_05630,B479_18455,B479_23770,B479_02740,B479_22075
GO:0006546	glycine catabolic process	biological_process	1	6	782	21	3869	2	B479_22055,B479_18920	4	B479_07680,B479_02170,B479_26465,B479_03305
GO:0009071	serine family amino acid catabolic process	biological_process	1	6	782	21	3869	2	B479_22055,B479_18920	4	B479_26465,B479_02170,B479_07680,B479_03305
GO:0016984	ribulose-bisphosphate carboxylase activity	molecular_function	1	1	782	1	3869	1	B479_09575	0
GO:0006886	intracellular protein transport	biological_process	1	13	782	52	3869	2	B479_18570,B479_22380	11	B479_25395,B479_23770,B479_22075,B479_25575,B479_17560,B479_00185,B479_19330,B479_05630,B479_02730,B479_17785,B479_18455
GO:0044425	membrane part	cellular_component	1	112	782	525	3869	25	B479_14515,B479_16310,B479_04460,B479_13305,B479_06875,B479_22210,B479_12495,B479_13320,B479_22055,B479_07085,B479_21560,B479_17830,B479_00450,B479_12875,B479_14260,B479_00730,B479_02930,B479_26510,B479_18710,B479_01010,B479_02945,Novel00006,B479_26400,B479_16920,B479_02345	87	B479_15135,B479_25425,B479_20940,B479_07015,B479_24570,B479_18455,B479_13445,B479_13455,B479_08285,B479_01640,B479_01605,B479_00360,B479_00160,B479_10920,B479_15700,B479_24700,B479_24335,B479_05210,B479_06015,B479_01785,B479_22900,B479_01580,B479_02970,B479_23770,B479_00170,B479_22095,B479_03475,B479_06295,B479_01660,B479_06305,B479_04545,B479_05745,B479_00185,B479_07400,B479_17880,B479_17940,B47…
GO:0008026	ATP-dependent helicase activity	molecular_function	1	10	782	39	3869	2	B479_23385,B479_20810	8	B479_24365,B479_22095,B479_20725,B479_02800,B479_19330,B479_07275,B479_01555,B479_24220
GO:0070035	purine NTP-dependent helicase activity	molecular_function	1	10	782	39	3869	2	B479_23385,B479_20810	8	B479_24365,B479_22095,B479_20725,B479_01555,B479_02800,B479_19330,B479_07275,B479_24220
GO:0009066	aspartate family amino acid metabolic process	biological_process	1	8	782	30	3869	3	B479_22415,B479_06750,B479_21165	5	B479_24350,B479_20885,B479_05440,B479_20260,B479_02640
GO:0008324	cation transmembrane transporter activity	molecular_function	1	33	782	145	3869	8	B479_26510,B479_00995,B479_13320,B479_20440,B479_00450,B479_17830,B479_00730,B479_13305	25	B479_00170,B479_04535,B479_05285,B479_02970,B479_23770,B479_00195,B479_00180,B479_04545,B479_12315,B479_03885,B479_04100,B479_04530,B479_18110,B479_00185,B479_00190,B479_25370,B479_07135,B479_25135,B479_00160,B479_25395,B479_23980,B479_18975,B479_22900,B479_24335,B479_24700
GO:0044265	cellular macromolecule catabolic process	biological_process	1	6	782	20	3869	2	Novel00023,B479_23735	4	B479_05435,B479_15305,B479_24465,B479_09310
GO:0030246	carbohydrate binding	molecular_function	1	5	782	17	3869	2	B479_18300,B479_26480	3	B479_05385,B479_00145,B479_05090
GO:0016705	oxidoreductase activity, acting on paired donors, with incorporation or reduction of molecular oxygen	molecular_function	1	21	782	90	3869	8	B479_19060,B479_13515,B479_15610,B479_17140,B479_00610,B479_02000,B479_17145,B479_18925	13	B479_22725,B479_13475,B479_16430,B479_24845,B479_21170,B479_01625,B479_04810,B479_01610,B479_12260,B479_20905,B479_16435,B479_26110,B479_17855
GO:0006575	cellular modified amino acid metabolic process	biological_process	1	8	782	30	3869	4	B479_18570,B479_13280,B479_25555,B479_06745	4	B479_24430,B479_24295,B479_22840,B479_07480
GO:0009067	aspartate family amino acid biosynthetic process	biological_process	1	7	782	26	3869	3	B479_22415,B479_21165,B479_06750	4	B479_05440,B479_20885,B479_20260,B479_02640
GO:0016703	oxidoreductase activity, acting on single donors with incorporation of molecular oxygen, incorporation of one atom of oxygen (internal monooxygenases or internal mixed function oxidases)	molecular_function	1	3	782	9	3869	1	B479_17145	2	B479_05435,B479_08090
GO:0018580	nitronate monooxygenase activity	molecular_function	1	3	782	9	3869	1	B479_17145	2	B479_05435,B479_08090
GO:0000145	exocyst	cellular_component	1	2	782	5	3869	1	B479_13185	1	B479_15315
GO:0006887	exocytosis	biological_process	1	2	782	5	3869	1	B479_13185	1	B479_15315
GO:0006904	vesicle docking involved in exocytosis	biological_process	1	2	782	5	3869	1	B479_13185	1	B479_15315
GO:0022406	membrane docking	biological_process	1	2	782	5	3869	1	B479_13185	1	B479_15315
GO:0048278	vesicle docking	biological_process	1	2	782	5	3869	1	B479_13185	1	B479_15315
GO:0007166	cell surface receptor signaling pathway	biological_process	1	9	782	35	3869	3	B479_22535,B479_12875,B479_06875	6	B479_22095,B479_08285,B479_15785,B479_25580,B479_09270,B479_04405
GO:0015370	solute:sodium symporter activity	molecular_function	1	6	782	22	3869	3	B479_00730,B479_13320,B479_20440	3	B479_25135,B479_12315,B479_02970
GO:0006555	methionine metabolic process	biological_process	1	3	782	9	3869	2	B479_22415,B479_21165	1	B479_24350
GO:0015740	C4-dicarboxylate transport	biological_process	1	2	782	5	3869	0		2	B479_22260,B479_01245
GO:0015743	malate transport	biological_process	1	2	782	5	3869	0		2	B479_01245,B479_22260
GO:0048038	quinone binding	molecular_function	1	2	782	5	3869	2	B479_06380,B479_08935	0
GO:0004152	dihydroorotate dehydrogenase activity	molecular_function	1	3	782	9	3869	1	B479_17145	2	B479_05435,B479_08090
GO:0006222	UMP biosynthetic process	biological_process	1	3	782	9	3869	1	B479_17145	2	B479_08090,B479_05435
GO:0009173	pyrimidine ribonucleoside monophosphate metabolic process	biological_process	1	3	782	9	3869	1	B479_17145	2	B479_08090,B479_05435
GO:0009174	pyrimidine ribonucleoside monophosphate biosynthetic process	biological_process	1	3	782	9	3869	1	B479_17145	2	B479_05435,B479_08090
GO:0016635	oxidoreductase activity, acting on the CH-CH group of donors, quinone or related compound as acceptor	molecular_function	1	3	782	9	3869	1	B479_17145	2	B479_05435,B479_08090
GO:0046049	UMP metabolic process	biological_process	1	3	782	9	3869	1	B479_17145	2	B479_05435,B479_08090
GO:0042803	protein homodimerization activity	molecular_function	1	3	782	9	3869	1	B479_13185	2	B479_22990,B479_15140
GO:0003911	DNA ligase (NAD+) activity	molecular_function	1	2	782	5	3869	1	B479_02950	1	B479_07655
GO:0006750	glutathione biosynthetic process	biological_process	1	2	782	5	3869	1	B479_06745	1	B479_24430
GO:0009073	aromatic amino acid family biosynthetic process	biological_process	1	2	782	5	3869	0		2	B479_06845,B479_06840
GO:0044711	single-organism biosynthetic process	biological_process	1	41	782	185	3869	13	B479_14260,B479_22415,B479_19325,B479_25455,B479_06745,B479_13280,B479_21165,B479_06750,B479_18570,B479_13250,B479_11805,B479_25555,B479_22665	28	B479_25610,B479_02555,B479_24345,B479_22275,B479_06845,B479_22725,B479_20885,B479_24295,B479_20260,B479_07480,B479_03060,B479_05130,B479_24075,B479_24850,B479_24430,B479_06840,B479_22840,B479_03070,B479_02490,B479_02640,B479_14150,B479_07630,B479_21865,B479_05135,B479_05435,B479_04545,B479_00740,B479_05440
GO:0006563	L-serine metabolic process	biological_process	1	2	782	5	3869	0		2	B479_07680,B479_03790
GO:0004470	malic enzyme activity	molecular_function	1	2	782	5	3869	0		2	B479_24845,B479_20320
GO:0004471	malate dehydrogenase (decarboxylating) activity	molecular_function	1	2	782	5	3869	0		2	B479_24845,B479_20320
GO:0008176	tRNA (guanine-N7-)-methyltransferase activity	molecular_function	1	3	782	9	3869	1	B479_13285	2	B479_24985,B479_24290
GO:0045333	cellular respiration	biological_process	1	11	782	44	3869	3	B479_26425,B479_19745,B479_02945	8	B479_09510,B479_04800,B479_17555,B479_04535,B479_18110,B479_17560,B479_17025,B479_05035
GO:0006576	cellular biogenic amine metabolic process	biological_process	1	6	782	22	3869	2	B479_02000,B479_12495	4	B479_00740,B479_07650,B479_22900,B479_25365
GO:0044106	cellular amine metabolic process	biological_process	1	6	782	22	3869	2	B479_02000,B479_12495	4	B479_07650,B479_00740,B479_25365,B479_22900
GO:0030414	peptidase inhibitor activity	molecular_function	1	3	782	9	3869	1	B479_18845	2	B479_03360,B479_25335
GO:0061134	peptidase regulator activity	molecular_function	1	3	782	9	3869	1	B479_18845	2	B479_03360,B479_25335
GO:0065008	regulation of biological quality	biological_process	1	19	782	79	3869	8	B479_18060,B479_04460,B479_18925,B479_11625,B479_23735,B479_18050,B479_00995,B479_18055	11	B479_20690,B479_17855,B479_07070,B479_20340,B479_06375,B479_17815,B479_08285,B479_09565,B479_19180,B479_16430,B479_25620
GO:0009126	purine nucleoside monophosphate metabolic process	biological_process	1	2	782	5	3869	0		2	B479_05440,B479_17045
GO:0009127	purine nucleoside monophosphate biosynthetic process	biological_process	1	2	782	5	3869	0		2	B479_17045,B479_05440
GO:0009167	purine ribonucleoside monophosphate metabolic process	biological_process	1	2	782	5	3869	0		2	B479_05440,B479_17045
GO:0009168	purine ribonucleoside monophosphate biosynthetic process	biological_process	1	2	782	5	3869	0		2	B479_05440,B479_17045
GO:0007005	mitochondrion organization	biological_process	1	2	782	5	3869	0		2	B479_00185,B479_18455
GO:0004814	arginine-tRNA ligase activity	molecular_function	1	2	782	5	3869	0		2	B479_05180,B479_07015
GO:0006420	arginyl-tRNA aminoacylation	biological_process	1	2	782	5	3869	0		2	B479_07015,B479_05180
GO:0045261	proton-transporting ATP synthase complex, catalytic core F(1)	cellular_component	1	2	782	5	3869	0		2	B479_00170,B479_00160
GO:0009617	response to bacterium	biological_process	1	4	782	13	3869	2	B479_13265,B479_04680	2	B479_26060,B479_03860
GO:0042742	defense response to bacterium	biological_process	1	4	782	13	3869	2	B479_04680,B479_13265	2	B479_26060,B479_03860
GO:0072527	pyrimidine-containing compound metabolic process	biological_process	1	8	782	31	3869	1	B479_17145	7	B479_00740,B479_20825,B479_02555,B479_08090,B479_24075,B479_05435,B479_02170
GO:0010942	positive regulation of cell death	biological_process	1	2	782	5	3869	1	B479_22055	1	B479_17815
GO:0043065	positive regulation of apoptotic process	biological_process	1	2	782	5	3869	1	B479_22055	1	B479_17815
GO:0043068	positive regulation of programmed cell death	biological_process	1	2	782	5	3869	1	B479_22055	1	B479_17815
GO:0008855	exodeoxyribonuclease VII activity	molecular_function	1	2	782	5	3869	0		2	B479_15305,B479_06295
GO:0044461	bacterial-type flagellum part	cellular_component	1	3	782	9	3869	3	B479_18655,B479_18660,B479_18820	0
GO:0044463	cell projection part	cellular_component	1	3	782	9	3869	3	B479_18660,B479_18820,B479_18655	0
GO:0005343	organic acid:sodium symporter activity	molecular_function	1	5	782	18	3869	2	B479_13320,B479_20440	3	B479_25135,B479_12315,B479_02970
GO:0006813	potassium ion transport	biological_process	1	11	782	45	3869	4	B479_22345,B479_17770,B479_17140,B479_22665	7	B479_16535,B479_07275,B479_05610,B479_24345,B479_06845,B479_05285,B479_23770
GO:0006072	glycerol-3-phosphate metabolic process	biological_process	1	7	782	27	3869	4	B479_17140,B479_02000,B479_22665,B479_17770	3	B479_06845,B479_16430,B479_22725
GO:0046168	glycerol-3-phosphate catabolic process	biological_process	1	7	782	27	3869	4	B479_02000,B479_17140,B479_22665,B479_17770	3	B479_06845,B479_16430,B479_22725
GO:0052646	alditol phosphate metabolic process	biological_process	1	7	782	27	3869	4	B479_22665,B479_17770,B479_02000,B479_17140	3	B479_06845,B479_22725,B479_16430
GO:0019637	organophosphate metabolic process	biological_process	1	36	782	163	3869	9	B479_17140,B479_22665,B479_17145,B479_22380,B479_18570,B479_17770,B479_02000,B479_13305,B479_22345	27	B479_02580,B479_05440,B479_20485,B479_05435,B479_00185,B479_13495,B479_16430,B479_23555,B479_00170,B479_03555,B479_06075,B479_24005,B479_23910,B479_00180,B479_00195,B479_08090,B479_00160,B479_22720,B479_17045,B479_22275,B479_20825,B479_06845,B479_22725,B479_04115,B479_02555,B479_00165,B479_00175
GO:0009877	nodulation	biological_process	1	3	782	9	3869	1	B479_13255	2	B479_02485,B479_07620
GO:0016814	hydrolase activity, acting on carbon-nitrogen (but not peptide) bonds, in cyclic amidines	molecular_function	1	3	782	9	3869	0		3	B479_23555,B479_03060,B479_03070
GO:0005672	transcription factor TFIIA complex	cellular_component	1	2	782	5	3869	0		2	B479_01410,B479_07665
GO:0035821	modification of morphology or physiology of other organism	biological_process	1	2	782	5	3869	0		2	B479_17815,B479_08285
GO:0044003	modification by symbiont of host morphology or physiology	biological_process	1	2	782	5	3869	0		2	B479_08285,B479_17815
GO:0051817	modification of morphology or physiology of other organism involved in symbiotic interaction	biological_process	1	2	782	5	3869	0		2	B479_17815,B479_08285
GO:0009058	biosynthetic process	biological_process	1	281	782	1355	3869	78	B479_16085,B479_16045,B479_19325,B479_03815,B479_26480,B479_22345,B479_13280,B479_11910,B479_14210,B479_12790,B479_22055,B479_11340,B479_14520,B479_14525,B479_14260,B479_13185,B479_03495,B479_16515,B479_22405,B479_00995,B479_12485,B479_11805,B479_25455,B479_06745,B479_18715,B479_02000,B479_13230,B479_13270,B479_18055,B479_02950,B479_22665,B479_21550,B479_00610,B479_00465,B479_22415,B479_05885,B47…	203	B479_22020,B479_06300,B479_10050,B479_12460,B479_02485,B479_03540,B479_12100,B479_22900,B479_05765,B479_04755,B479_00695,B479_06350,B479_06085,B479_06295,B479_02775,B479_05775,B479_14150,B479_02700,B479_21730,B479_05440,B479_12455,B479_21410,B479_05790,B479_07230,B479_24345,B479_04660,B479_02295,B479_07665,B479_05640,B479_20885,B479_02770,B479_03060,B479_07660,B479_01700,B479_06675,B479_24905,B47…
GO:0045263	proton-transporting ATP synthase complex, coupling factor F(o)	cellular_component	1	3	782	9	3869	1	B479_13305	2	B479_00185,B479_00195
GO:0043169	cation binding	molecular_function	1	75	782	349	3869	25	B479_21165,B479_17215,B479_17225,B479_14890,B479_17180,B479_23735,B479_21695,B479_22415,B479_13220,B479_00825,B479_02935,B479_00795,B479_13230,B479_19410,B479_09575,B479_14560,B479_14520,B479_02950,B479_21550,B479_09725,B479_11625,B479_06745,B479_04460,B479_17220,B479_04710	50	B479_09050,B479_23560,B479_05285,B479_23490,B479_04535,B479_05135,B479_02865,B479_13475,B479_23540,B479_04530,B479_05435,B479_18110,B479_16535,B479_03450,B479_13450,B479_06110,B479_18125,B479_18115,B479_04115,B479_14910,B479_23810,B479_20655,B479_25365,B479_21735,B479_03060,B479_07625,B479_22735,B479_21590,B479_24430,B479_08885,B479_03300,B479_05040,B479_04810,B479_15975,B479_01110,B479_03360,B47…
GO:0035556	intracellular signal transduction	biological_process	1	15	782	64	3869	1	B479_12495	14	B479_25365,B479_23765,B479_22900,B479_25425,B479_21140,B479_01635,B479_24700,B479_22075,B479_22095,B479_17545,B479_24365,B479_04860,B479_08285,B479_23980
GO:0006873	cellular ion homeostasis	biological_process	1	3	782	9	3869	2	B479_04460,B479_23735	1	B479_20340
GO:0006875	cellular metal ion homeostasis	biological_process	1	3	782	9	3869	2	B479_04460,B479_23735	1	B479_20340
GO:0030003	cellular cation homeostasis	biological_process	1	3	782	9	3869	2	B479_04460,B479_23735	1	B479_20340
GO:0055065	metal ion homeostasis	biological_process	1	3	782	9	3869	2	B479_04460,B479_23735	1	B479_20340
GO:0055082	cellular chemical homeostasis	biological_process	1	3	782	9	3869	2	B479_23735,B479_04460	1	B479_20340
GO:0071944	cell periphery	cellular_component	1	15	782	63	3869	5	B479_09615,B479_01010,B479_13200,B479_00730,B479_13185	10	B479_04530,B479_01775,B479_22100,B479_22260,B479_15315,B479_06295,B479_25610,B479_24880,B479_13530,B479_01245
GO:0006644	phospholipid metabolic process	biological_process	1	7	782	27	3869	2	B479_22380,B479_18570	5	B479_03555,B479_06075,B479_22720,B479_24005,B479_13495
GO:0006397	mRNA processing	biological_process	1	4	782	13	3869	2	B479_13190,B479_13240	2	B479_22230,B479_12340
GO:0046915	transition metal ion transmembrane transporter activity	molecular_function	1	7	782	27	3869	1	B479_17830	6	B479_23980,B479_24700,B479_03885,B479_23770,B479_04100,B479_22900
GO:1901681	sulfur compound binding	molecular_function	1	6	782	23	3869	1	B479_21550	5	B479_24890,B479_24285,B479_01110,B479_17535,B479_22735
GO:0000041	transition metal ion transport	biological_process	1	7	782	27	3869	1	B479_17830	6	B479_23980,B479_24700,B479_03885,B479_23770,B479_04100,B479_22900
GO:0009069	serine family amino acid metabolic process	biological_process	1	7	782	27	3869	2	B479_18920,B479_22055	5	B479_03305,B479_26465,B479_02170,B479_07680,B479_03790
GO:0009306	protein secretion	biological_process	1	6	782	22	3869	2	B479_18620,B479_03560	4	B479_07015,B479_09050,B479_02740,B479_02750
GO:0006779	porphyrin-containing compound biosynthetic process	biological_process	1	21	782	94	3869	7	B479_00995,B479_13410,B479_22345,B479_16510,B479_18715,B479_17140,B479_02000	14	B479_09270,B479_04405,B479_10745,B479_22095,B479_12460,B479_24845,B479_16430,B479_22725,B479_24345,B479_25575,B479_09260,B479_05265,B479_00695,B479_02500
GO:0016226	iron-sulfur cluster assembly	biological_process	1	2	782	5	3869	2	B479_04710,B479_09725	0
GO:0031163	metallo-sulfur cluster assembly	biological_process	1	2	782	5	3869	2	B479_04710,B479_09725	0
GO:0008289	lipid binding	molecular_function	1	5	782	18	3869	2	B479_08890,B479_12880	3	B479_00185,B479_24405,B479_05695
GO:0016757	transferase activity, transferring glycosyl groups	molecular_function	1	12	782	51	3869	3	B479_17215,B479_18055,B479_13260	9	B479_06075,B479_02555,B479_26465,B479_04660,B479_14495,B479_02170,B479_06825,B479_02585,B479_05130
GO:0015980	energy derivation by oxidation of organic compounds	biological_process	1	11	782	46	3869	3	B479_26425,B479_19745,B479_02945	8	B479_04800,B479_09510,B479_04535,B479_17555,B479_17560,B479_17025,B479_18110,B479_05035
GO:0016615	malate dehydrogenase activity	molecular_function	1	3	782	10	3869	1	B479_19745	2	B479_24845,B479_20320
GO:0004356	glutamate-ammonia ligase activity	molecular_function	1	3	782	10	3869	3	B479_25455,B479_26230,B479_20440	0
GO:0016211	ammonia ligase activity	molecular_function	1	3	782	10	3869	3	B479_20440,B479_25455,B479_26230	0
GO:0016880	acid-ammonia (or amide) ligase activity	molecular_function	1	3	782	10	3869	3	B479_25455,B479_26230,B479_20440	0
GO:0016742	hydroxymethyl-, formyl- and related transferase activity	molecular_function	1	3	782	10	3869	0		3	B479_23555,B479_07680,B479_03790
GO:0042559	pteridine-containing compound biosynthetic process	biological_process	1	4	782	14	3869	3	B479_18570,B479_25555,B479_19065	1	B479_07480
GO:0009218	pyrimidine ribonucleotide metabolic process	biological_process	1	3	782	10	3869	1	B479_17145	2	B479_08090,B479_05435
GO:0009220	pyrimidine ribonucleotide biosynthetic process	biological_process	1	3	782	10	3869	1	B479_17145	2	B479_05435,B479_08090
GO:0046131	pyrimidine ribonucleoside metabolic process	biological_process	1	3	782	10	3869	1	B479_17145	2	B479_05435,B479_08090
GO:0046132	pyrimidine ribonucleoside biosynthetic process	biological_process	1	3	782	10	3869	1	B479_17145	2	B479_05435,B479_08090
GO:0046134	pyrimidine nucleoside biosynthetic process	biological_process	1	3	782	10	3869	1	B479_17145	2	B479_05435,B479_08090
GO:0016830	carbon-carbon lyase activity	molecular_function	1	11	782	46	3869	2	B479_14260,B479_09575	9	B479_03070,B479_05435,B479_24005,B479_25610,B479_02590,B479_01700,B479_22075,B479_02565,B479_00740
GO:0006304	DNA modification	biological_process	1	3	782	10	3869	1	B479_14260	2	B479_24405,B479_03435
GO:0005488	binding	molecular_function	1	382	782	1863	3869	113	B479_16510,B479_17225,B479_14405,B479_17150,B479_02450,B479_00570,B479_07240,B479_23385,B479_13240,B479_02320,B479_23735,B479_20810,B479_16495,B479_02940,B479_21695,B479_15375,B479_00400,B479_13390,B479_13200,B479_19410,B479_18570,B479_09575,B479_18925,B479_04710,B479_08245,B479_17220,B479_14890,B479_20450,B479_17180,B479_17145,B479_08390,Novel00030,B479_21165,B479_13410,B479_17215,B479_04700,B47…	269	B479_22880,B479_05390,B479_20480,B479_05995,B479_17530,B479_17785,B479_24385,B479_18525,B479_04100,B479_03450,B479_13450,B479_14850,B479_24880,B479_04555,B479_12340,B479_23550,B479_09050,B479_02640,B479_05285,B479_23490,B479_05135,B479_02865,B479_05785,B479_20655,B479_21735,B479_07375,B479_24430,B479_20265,B479_20725,B479_05265,B479_17815,B479_15275,B479_02290,B479_20395,B479_17560,B479_01155,B47…
GO:0000105	histidine biosynthetic process	biological_process	1	5	782	19	3869	0		5	B479_05130,B479_05435,B479_00740,B479_05135,B479_02555
GO:0009055	electron carrier activity	molecular_function	1	17	782	75	3869	4	B479_02945,B479_22715,B479_14560,B479_18060	13	B479_17535,B479_13465,B479_18125,B479_18115,B479_16430,B479_04535,B479_07160,B479_07070,B479_18110,B479_17870,B479_21735,B479_15465,B479_01280
GO:0051213	dioxygenase activity	molecular_function	1	4	782	14	3869	1	B479_13515	3	B479_04810,B479_13475,B479_13450
GO:0043190	ATP-binding cassette (ABC) transporter complex	cellular_component	1	5	782	19	3869	0		5	B479_01640,B479_25365,B479_09270,B479_25425,B479_20940
GO:0005975	carbohydrate metabolic process	biological_process	1	50	782	235	3869	20	B479_17770,Novel00023,B479_13255,B479_17215,B479_13270,B479_18570,B479_14890,B479_17225,B479_22665,B479_17180,B479_17140,B479_26390,B479_18300,B479_06380,B479_22345,B479_22670,B479_08935,B479_26480,B479_17220,B479_08385	30	B479_03070,B479_12340,B479_17570,B479_05395,B479_22075,B479_06075,B479_05385,B479_00145,B479_04795,B479_05390,B479_24880,B479_06110,B479_21365,B479_06825,B479_09490,B479_05630,B479_02555,B479_22725,B479_02485,B479_05090,B479_17890,B479_22275,B479_06845,B479_21590,B479_24850,B479_02215,B479_01700,B479_20265,B479_07620,B479_06675
GO:0005740	mitochondrial envelope	cellular_component	1	5	782	19	3869	1	B479_22055	4	B479_00185,B479_17880,B479_01840,B479_18455
GO:0006613	cotranslational protein targeting to membrane	biological_process	1	6	782	24	3869	1	B479_18570	5	B479_19330,B479_05630,B479_25575,B479_23770,B479_22075
GO:0006614	SRP-dependent cotranslational protein targeting to membrane	biological_process	1	6	782	24	3869	1	B479_18570	5	B479_22075,B479_23770,B479_25575,B479_19330,B479_05630
GO:0045047	protein targeting to ER	biological_process	1	6	782	24	3869	1	B479_18570	5	B479_05630,B479_19330,B479_23770,B479_25575,B479_22075
GO:0070972	protein localization to endoplasmic reticulum	biological_process	1	6	782	24	3869	1	B479_18570	5	B479_22075,B479_25575,B479_23770,B479_19330,B479_05630
GO:0072599	establishment of protein localization to endoplasmic reticulum	biological_process	1	6	782	24	3869	1	B479_18570	5	B479_22075,B479_19330,B479_05630,B479_23770,B479_25575
GO:0007264	small GTPase mediated signal transduction	biological_process	1	13	782	57	3869	1	B479_12495	12	B479_23980,B479_08285,B479_04860,B479_22095,B479_22075,B479_24700,B479_21140,B479_01635,B479_25425,B479_23765,B479_22900,B479_25365
GO:0006952	defense response	biological_process	1	5	782	19	3869	3	B479_04680,B479_13265,B479_11625	2	B479_26060,B479_03860
GO:0004375	glycine dehydrogenase (decarboxylating) activity	molecular_function	1	2	782	6	3869	1	B479_22055	1	B479_07680
GO:0016642	oxidoreductase activity, acting on the CH-NH2 group of donors, disulfide as acceptor	molecular_function	1	2	782	6	3869	1	B479_22055	1	B479_07680
GO:0015081	sodium ion transmembrane transporter activity	molecular_function	1	6	782	24	3869	3	B479_20440,B479_13320,B479_00730	3	B479_02970,B479_12315,B479_25135
GO:0019184	nonribosomal peptide biosynthetic process	biological_process	1	2	782	6	3869	1	B479_06745	1	B479_24430
GO:0051188	cofactor biosynthetic process	biological_process	1	31	782	144	3869	10	B479_19065,B479_13410,B479_18570,B479_00995,B479_16510,B479_25555,B479_22345,B479_02000,B479_17140,B479_18715	21	B479_04405,B479_25610,B479_10745,B479_16260,B479_09270,B479_22840,B479_22725,B479_24295,B479_24845,B479_16430,B479_24345,B479_22095,B479_12460,B479_02555,B479_25575,B479_07480,B479_00695,B479_02580,B479_02500,B479_09260,B479_05265
GO:0044257	cellular protein catabolic process	biological_process	1	3	782	10	3869	1	B479_23735	2	B479_09310,B479_24465
GO:0051603	proteolysis involved in cellular protein catabolic process	biological_process	1	3	782	10	3869	1	B479_23735	2	B479_24465,B479_09310
GO:0006835	dicarboxylic acid transport	biological_process	1	4	782	15	3869	1	B479_20440	3	B479_22260,B479_01245,B479_25135
GO:0048518	positive regulation of biological process	biological_process	1	6	782	24	3869	3	B479_05820,B479_22055,B479_17215	3	B479_04405,B479_15785,B479_17815
GO:0008705	methionine synthase activity	molecular_function	1	2	782	6	3869	2	B479_22415,B479_21165	0
GO:0042084	5-methyltetrahydrofolate-dependent methyltransferase activity	molecular_function	1	2	782	6	3869	2	B479_21165,B479_22415	0
GO:0003697	single-stranded DNA binding	molecular_function	1	2	782	6	3869	2	B479_13185,B479_16510	0
GO:0003690	double-stranded DNA binding	molecular_function	1	3	782	10	3869	0		3	B479_24570,B479_24405,B479_06175
GO:0030983	mismatched DNA binding	molecular_function	1	3	782	10	3869	0		3	B479_06175,B479_24405,B479_24570
GO:0019684	photosynthesis, light reaction	biological_process	1	2	782	6	3869	0		2	B479_07015,B479_01660
GO:0031300	intrinsic to organelle membrane	cellular_component	1	2	782	6	3869	0		2	B479_17560,B479_01580
GO:0031301	integral to organelle membrane	cellular_component	1	2	782	6	3869	0		2	B479_01580,B479_17560
GO:0004529	exodeoxyribonuclease activity	molecular_function	1	2	782	6	3869	0		2	B479_06295,B479_15305
GO:0016895	exodeoxyribonuclease activity, producing 5'-phosphomonoesters	molecular_function	1	2	782	6	3869	0		2	B479_06295,B479_15305
GO:0005938	cell cortex	cellular_component	1	2	782	6	3869	1	B479_13185	1	B479_15315
GO:0044448	cell cortex part	cellular_component	1	2	782	6	3869	1	B479_13185	1	B479_15315
GO:0019238	cyclohydrolase activity	molecular_function	1	2	782	6	3869	0		2	B479_03070,B479_23555
GO:0003994	aconitate hydratase activity	molecular_function	1	1	782	2	3869	0		1	B479_09510
GO:0006730	one-carbon metabolic process	biological_process	1	1	782	2	3869	0		1	B479_24345
GO:0016010	dystrophin-associated glycoprotein complex	cellular_component	1	1	782	2	3869	0		1	B479_15315
GO:0016011	dystroglycan complex	cellular_component	1	1	782	2	3869	0		1	B479_15315
GO:0016012	sarcoglycan complex	cellular_component	1	1	782	2	3869	0		1	B479_15315
GO:0009250	glucan biosynthetic process	biological_process	1	1	782	2	3869	1	B479_17215	0
GO:0046527	glucosyltransferase activity	molecular_function	1	1	782	2	3869	1	B479_17215	0
GO:0005199	structural constituent of cell wall	molecular_function	1	1	782	2	3869	0		1	B479_13530
GO:0003852	2-isopropylmalate synthase activity	molecular_function	1	1	782	2	3869	1	B479_11805	0
GO:0006551	leucine metabolic process	biological_process	1	1	782	2	3869	1	B479_11805	0
GO:0009098	leucine biosynthetic process	biological_process	1	1	782	2	3869	1	B479_11805	0
GO:0004743	pyruvate kinase activity	molecular_function	1	1	782	2	3869	0		1	B479_21590
GO:0004334	fumarylacetoacetase activity	molecular_function	1	1	782	2	3869	1	B479_22360	0
GO:0016822	hydrolase activity, acting on acid carbon-carbon bonds	molecular_function	1	1	782	2	3869	1	B479_22360	0
GO:0016823	hydrolase activity, acting on acid carbon-carbon bonds, in ketonic substances	molecular_function	1	1	782	2	3869	1	B479_22360	0
GO:0016708	oxidoreductase activity, acting on paired donors, with incorporation or reduction of molecular oxygen, NAD(P)H as one donor, and incorporation of two atoms of oxygen into one donor	molecular_function	1	1	782	2	3869	0		1	B479_13475
GO:0008061	chitin binding	molecular_function	1	1	782	2	3869	0		1	B479_04270
GO:0097367	carbohydrate derivative binding	molecular_function	1	1	782	2	3869	0		1	B479_04270
GO:0005747	mitochondrial respiratory chain complex I	cellular_component	1	1	782	2	3869	0		1	B479_01840
GO:0030964	NADH dehydrogenase complex	cellular_component	1	1	782	2	3869	0		1	B479_01840
GO:0045271	respiratory chain complex I	cellular_component	1	1	782	2	3869	0		1	B479_01840
GO:0006885	regulation of pH	biological_process	1	1	782	2	3869	0		1	B479_20690
GO:0055067	monovalent inorganic cation homeostasis	biological_process	1	1	782	2	3869	0		1	B479_20690
GO:0004399	histidinol dehydrogenase activity	molecular_function	1	1	782	2	3869	0		1	B479_05135
GO:0008479	queuine tRNA-ribosyltransferase activity	molecular_function	1	1	782	2	3869	0		1	B479_04660
GO:0005184	neuropeptide hormone activity	molecular_function	1	1	782	2	3869	0		1	B479_04660
GO:0015109	chromate transmembrane transporter activity	molecular_function	1	1	782	2	3869	1	B479_09975	0
GO:0015703	chromate transport	biological_process	1	1	782	2	3869	1	B479_09975	0
GO:0004637	phosphoribosylamine-glycine ligase activity	molecular_function	1	1	782	2	3869	0		1	B479_23560
GO:0006144	purine nucleobase metabolic process	biological_process	1	1	782	2	3869	0		1	B479_23560
GO:0009113	purine nucleobase biosynthetic process	biological_process	1	1	782	2	3869	0		1	B479_23560
GO:0016805	dipeptidase activity	molecular_function	1	1	782	2	3869	1	B479_01990	0
GO:0018958	phenol-containing compound metabolic process	biological_process	1	1	782	2	3869	0		1	B479_13450
GO:0042262	DNA protection	biological_process	1	1	782	2	3869	1	B479_13320	0
GO:0008443	phosphofructokinase activity	molecular_function	1	1	782	2	3869	0		1	B479_05630
GO:0006220	pyrimidine nucleotide metabolic process	biological_process	1	4	782	15	3869	1	B479_17145	3	B479_08090,B479_05435,B479_20825
GO:0004489	methylenetetrahydrofolate reductase (NADPH) activity	molecular_function	1	1	782	2	3869	0		1	B479_24350
GO:0022900	electron transport chain	biological_process	1	6	782	24	3869	1	B479_02945	5	B479_17555,B479_17560,B479_01840,B479_04800,B479_04530
GO:0004665	prephenate dehydrogenase (NADP+) activity	molecular_function	1	1	782	2	3869	0		1	B479_06845
GO:0006571	tyrosine biosynthetic process	biological_process	1	1	782	2	3869	0		1	B479_06845
GO:0008977	prephenate dehydrogenase activity	molecular_function	1	1	782	2	3869	0		1	B479_06845
GO:0008312	7S RNA binding	molecular_function	1	1	782	2	3869	0		1	B479_05630
GO:0048500	signal recognition particle	cellular_component	1	1	782	2	3869	0		1	B479_05630
GO:0006367	transcription initiation from RNA polymerase II promoter	biological_process	1	2	782	6	3869	0		2	B479_01410,B479_07665
GO:0004019	adenylosuccinate synthase activity	molecular_function	1	1	782	2	3869	0		1	B479_23910
GO:0015114	phosphate ion transmembrane transporter activity	molecular_function	1	1	782	2	3869	1	B479_01060	0
GO:0015321	sodium-dependent phosphate transmembrane transporter activity	molecular_function	1	1	782	2	3869	1	B479_01060	0
GO:0044341	sodium-dependent phosphate transport	biological_process	1	1	782	2	3869	1	B479_01060	0
GO:0007157	heterophilic cell-cell adhesion	biological_process	1	1	782	2	3869	0		1	B479_23850
GO:0016337	cell-cell adhesion	biological_process	1	1	782	2	3869	0		1	B479_23850
GO:0016670	oxidoreductase activity, acting on a sulfur group of donors, oxygen as acceptor	molecular_function	1	1	782	2	3869	1	B479_13210	0
GO:0016972	thiol oxidase activity	molecular_function	1	1	782	2	3869	1	B479_13210	0
GO:0009029	tetraacyldisaccharide 4'-kinase activity	molecular_function	1	1	782	2	3869	1	B479_18570	0
GO:0004367	glycerol-3-phosphate dehydrogenase [NAD+] activity	molecular_function	1	1	782	2	3869	1	B479_17770	0
GO:0015939	pantothenate metabolic process	biological_process	1	1	782	2	3869	0		1	B479_22840
GO:0015940	pantothenate biosynthetic process	biological_process	1	1	782	2	3869	0		1	B479_22840
GO:0003989	acetyl-CoA carboxylase activity	molecular_function	1	1	782	2	3869	1	B479_13250	0
GO:0009317	acetyl-CoA carboxylase complex	cellular_component	1	1	782	2	3869	1	B479_13250	0
GO:0016421	CoA carboxylase activity	molecular_function	1	1	782	2	3869	1	B479_13250	0
GO:0016885	ligase activity, forming carbon-carbon bonds	molecular_function	1	1	782	2	3869	1	B479_13250	0
GO:0009249	protein lipoylation	biological_process	1	1	782	2	3869	1	B479_18055	0
GO:0018065	protein-cofactor linkage	biological_process	1	1	782	2	3869	1	B479_18055	0
GO:0006090	pyruvate metabolic process	biological_process	1	1	782	2	3869	0		1	B479_03555
GO:0009240	isopentenyl diphosphate biosynthetic process	biological_process	1	1	782	2	3869	0		1	B479_03555
GO:0019288	isopentenyl diphosphate biosynthetic process, mevalonate-independent pathway	biological_process	1	1	782	2	3869	0		1	B479_03555
GO:0019682	glyceraldehyde-3-phosphate metabolic process	biological_process	1	1	782	2	3869	0		1	B479_03555
GO:0046490	isopentenyl diphosphate metabolic process	biological_process	1	1	782	2	3869	0		1	B479_03555
GO:0016743	carboxyl- or carbamoyltransferase activity	molecular_function	1	2	782	6	3869	0		2	B479_05280,B479_20935
GO:0016706	oxidoreductase activity, acting on paired donors, with incorporation or reduction of molecular oxygen, 2-oxoglutarate as one donor, and incorporation of one atom each of oxygen into both donors	molecular_function	1	2	782	6	3869	1	B479_13515	1	B479_04810
GO:0004861	cyclin-dependent protein serine/threonine kinase inhibitor activity	molecular_function	1	1	782	2	3869	0		1	B479_00360
GO:0016538	cyclin-dependent protein serine/threonine kinase regulator activity	molecular_function	1	1	782	2	3869	0		1	B479_00360
GO:0006836	neurotransmitter transport	biological_process	1	1	782	2	3869	1	B479_00730	0
GO:0017119	Golgi transport complex	cellular_component	1	2	782	6	3869	1	B479_00755	1	B479_01640
GO:0004482	mRNA (guanine-N7-)-methyltransferase activity	molecular_function	1	1	782	2	3869	0		1	B479_12340
GO:0008174	mRNA methyltransferase activity	molecular_function	1	1	782	2	3869	0		1	B479_12340
GO:0016701	oxidoreductase activity, acting on single donors with incorporation of molecular oxygen	molecular_function	1	4	782	15	3869	1	B479_17145	3	B479_05435,B479_13450,B479_08090
GO:0006188	IMP biosynthetic process	biological_process	1	1	782	2	3869	0		1	B479_17045
GO:0046040	IMP metabolic process	biological_process	1	1	782	2	3869	0		1	B479_17045
GO:0004017	adenylate kinase activity	molecular_function	1	1	782	2	3869	0		1	B479_05840
GO:0006289	nucleotide-excision repair	biological_process	1	2	782	6	3869	0		2	B479_09310,B479_02865
GO:0009007	site-specific DNA-methyltransferase (adenine-specific) activity	molecular_function	1	1	782	2	3869	1	B479_14260	0
GO:0009008	DNA-methyltransferase activity	molecular_function	1	1	782	2	3869	1	B479_14260	0
GO:0032775	DNA methylation on adenine	biological_process	1	1	782	2	3869	1	B479_14260	0
GO:0007050	cell cycle arrest	biological_process	1	1	782	2	3869	0		1	B479_00360
GO:0045786	negative regulation of cell cycle	biological_process	1	1	782	2	3869	0		1	B479_00360
GO:0051179	localization	biological_process	1	179	782	876	3869	46	B479_20440,B479_13320,B479_18570,B479_13200,B479_18660,B479_22665,B479_17830,B479_00450,B479_22380,B479_12880,B479_02930,B479_26510,B479_18710,B479_06705,B479_18855,B479_16920,B479_18655,B479_19090,B479_11605,B479_18850,B479_17770,B479_14525,B479_17140,B479_20560,B479_12875,B479_08890,B479_20285,B479_22210,B479_13305,B479_22345,B479_12495,B479_11600,B479_03225,B479_00995,B479_23645,B479_03560,B47…	133	B479_02970,B479_22095,B479_22075,B479_00180,B479_15140,B479_19210,B479_02750,B479_03440,B479_07275,B479_07400,B479_03305,B479_00185,B479_17940,B479_26265,B479_15135,B479_06845,B479_22230,B479_26465,B479_01915,B479_05630,B479_02855,B479_22100,B479_05610,B479_18455,B479_01595,B479_08285,B479_13455,B479_01605,B479_00160,B479_24335,B479_24700,B479_18975,B479_21535,B479_15435,B479_17435,B479_23855,B47…
GO:1901070	guanosine-containing compound biosynthetic process	biological_process	1	1	782	2	3869	0		1	B479_05440
GO:0009132	nucleoside diphosphate metabolic process	biological_process	1	1	782	2	3869	0		1	B479_20485
GO:0042626	ATPase activity, coupled to transmembrane movement of substances	molecular_function	1	5	782	20	3869	0		5	B479_00180,B479_00160,B479_19310,B479_22775,B479_00170
GO:0043492	ATPase activity, coupled to movement of substances	molecular_function	1	5	782	20	3869	0		5	B479_00160,B479_19310,B479_22775,B479_00170,B479_00180
GO:0005126	cytokine receptor binding	molecular_function	1	1	782	2	3869	0		1	B479_21570
GO:0009427	bacterial-type flagellum basal body, distal rod, L ring	cellular_component	1	1	782	2	3869	1	B479_18820	0
GO:0005244	voltage-gated ion channel activity	molecular_function	1	1	782	2	3869	0		1	B479_05285
GO:0005249	voltage-gated potassium channel activity	molecular_function	1	1	782	2	3869	0		1	B479_05285
GO:0022832	voltage-gated channel activity	molecular_function	1	1	782	2	3869	0		1	B479_05285
GO:0022843	voltage-gated cation channel activity	molecular_function	1	1	782	2	3869	0		1	B479_05285
GO:0017150	tRNA dihydrouridine synthase activity	molecular_function	1	3	782	11	3869	2	B479_02000,B479_17145	1	B479_07590
GO:0009308	amine metabolic process	biological_process	1	6	782	25	3869	2	B479_12495,B479_02000	4	B479_22900,B479_25365,B479_00740,B479_07650
GO:0034508	centromere complex assembly	biological_process	1	1	782	2	3869	0		1	B479_00185
GO:0051382	kinetochore assembly	biological_process	1	1	782	2	3869	0		1	B479_00185
GO:0051383	kinetochore organization	biological_process	1	1	782	2	3869	0		1	B479_00185
GO:0065004	protein-DNA complex assembly	biological_process	1	1	782	2	3869	0		1	B479_00185
GO:0071824	protein-DNA complex subunit organization	biological_process	1	1	782	2	3869	0		1	B479_00185
GO:0009129	pyrimidine nucleoside monophosphate metabolic process	biological_process	1	3	782	11	3869	1	B479_17145	2	B479_08090,B479_05435
GO:0009130	pyrimidine nucleoside monophosphate biosynthetic process	biological_process	1	3	782	11	3869	1	B479_17145	2	B479_05435,B479_08090
GO:0006778	porphyrin-containing compound metabolic process	biological_process	1	22	782	103	3869	8	B479_18715,B479_02000,B479_17140,B479_22345,B479_16510,B479_00995,B479_12485,B479_13410	14	B479_05265,B479_09260,B479_02500,B479_00695,B479_25575,B479_12460,B479_22095,B479_24345,B479_22725,B479_16430,B479_24845,B479_09270,B479_10745,B479_04405
GO:0003755	peptidyl-prolyl cis-trans isomerase activity	molecular_function	1	1	782	2	3869	0		1	B479_19305
GO:0016859	cis-trans isomerase activity	molecular_function	1	1	782	2	3869	0		1	B479_19305
GO:0006796	phosphate-containing compound metabolic process	biological_process	1	42	782	199	3869	9	B479_02000,B479_22345,B479_13305,B479_18570,B479_17770,B479_17145,B479_22665,B479_17140,B479_22380	33	B479_04115,B479_02555,B479_22725,B479_20825,B479_22275,B479_06845,B479_00175,B479_00165,B479_17560,B479_00160,B479_22720,B479_02215,B479_08090,B479_17045,B479_25365,B479_06075,B479_23555,B479_03555,B479_00170,B479_16430,B479_14495,B479_00195,B479_00180,B479_23910,B479_24005,B479_20485,B479_05440,B479_02580,B479_17555,B479_13495,B479_03195,B479_05435,B479_00185
GO:0006612	protein targeting to membrane	biological_process	1	6	782	25	3869	1	B479_18570	5	B479_23770,B479_25575,B479_19330,B479_05630,B479_22075
GO:0009200	deoxyribonucleoside triphosphate metabolic process	biological_process	1	1	782	2	3869	0		1	B479_20825
GO:0009211	pyrimidine deoxyribonucleoside triphosphate metabolic process	biological_process	1	1	782	2	3869	0		1	B479_20825
GO:0046080	dUTP metabolic process	biological_process	1	1	782	2	3869	0		1	B479_20825
GO:0015297	antiporter activity	molecular_function	1	3	782	11	3869	2	B479_13305,B479_26510	1	B479_24335
GO:0005912	adherens junction	cellular_component	1	1	782	2	3869	1	B479_00995	0
GO:0005924	cell-substrate adherens junction	cellular_component	1	1	782	2	3869	1	B479_00995	0
GO:0005925	focal adhesion	cellular_component	1	1	782	2	3869	1	B479_00995	0
GO:0030054	cell junction	cellular_component	1	1	782	2	3869	1	B479_00995	0
GO:0030055	cell-substrate junction	cellular_component	1	1	782	2	3869	1	B479_00995	0
GO:0070161	anchoring junction	cellular_component	1	1	782	2	3869	1	B479_00995	0
GO:0010564	regulation of cell cycle process	biological_process	1	1	782	2	3869	0		1	B479_06660
GO:0006926	virus-infected cell apoptotic process	biological_process	1	1	782	2	3869	0		1	B479_17815
GO:0012502	induction of programmed cell death	biological_process	1	1	782	2	3869	0		1	B479_17815
GO:0019051	induction by virus of host apoptotic process	biological_process	1	1	782	2	3869	0		1	B479_17815
GO:0031341	regulation of cell killing	biological_process	1	1	782	2	3869	0		1	B479_17815
GO:0031343	positive regulation of cell killing	biological_process	1	1	782	2	3869	0		1	B479_17815
GO:0039526	modulation by virus of host apoptotic process	biological_process	1	1	782	2	3869	0		1	B479_17815
GO:0043902	positive regulation of multi-organism process	biological_process	1	1	782	2	3869	0		1	B479_17815
GO:0044531	modulation of programmed cell death in other organism	biological_process	1	1	782	2	3869	0		1	B479_17815
GO:0044532	modulation of apoptotic process in other organism	biological_process	1	1	782	2	3869	0		1	B479_17815
GO:0044533	positive regulation of apoptotic process in other organism	biological_process	1	1	782	2	3869	0		1	B479_17815
GO:0051709	regulation of killing of cells of other organism	biological_process	1	1	782	2	3869	0		1	B479_17815
GO:0051712	positive regulation of killing of cells of other organism	biological_process	1	1	782	2	3869	0		1	B479_17815
GO:0052040	modulation by symbiont of host programmed cell death	biological_process	1	1	782	2	3869	0		1	B479_17815
GO:0052042	positive regulation by symbiont of host programmed cell death	biological_process	1	1	782	2	3869	0		1	B479_17815
GO:0052150	modulation by symbiont of host apoptotic process	biological_process	1	1	782	2	3869	0		1	B479_17815
GO:0052151	positive regulation by symbiont of host apoptotic process	biological_process	1	1	782	2	3869	0		1	B479_17815
GO:0052248	modulation of programmed cell death in other organism involved in symbiotic interaction	biological_process	1	1	782	2	3869	0		1	B479_17815
GO:0052330	positive regulation by organism of programmed cell death in other organism involved in symbiotic interaction	biological_process	1	1	782	2	3869	0		1	B479_17815
GO:0052433	modulation by organism of apoptotic process in other organism involved in symbiotic interaction	biological_process	1	1	782	2	3869	0		1	B479_17815
GO:0052501	positive regulation by organism of apoptotic process in other organism involved in symbiotic interaction	biological_process	1	1	782	2	3869	0		1	B479_17815
GO:0060139	positive regulation of apoptotic process by virus	biological_process	1	1	782	2	3869	0		1	B479_17815
GO:0097285	cell-type specific apoptotic process	biological_process	1	1	782	2	3869	0		1	B479_17815
GO:0043242	negative regulation of protein complex disassembly	biological_process	1	1	782	2	3869	1	B479_21165	0
GO:0060567	negative regulation of DNA-dependent transcription, termination	biological_process	1	1	782	2	3869	1	B479_21165	0
GO:0015977	carbon fixation	biological_process	1	1	782	2	3869	1	B479_09575	0
GO:0006308	DNA catabolic process	biological_process	1	1	782	2	3869	0		1	B479_15305
GO:0009318	exodeoxyribonuclease VII complex	cellular_component	1	1	782	2	3869	0		1	B479_15305
GO:0010467	gene expression	biological_process	1	194	782	938	3869	55	B479_00795,B479_13230,B479_03490,B479_01710,B479_13285,B479_16070,B479_18925,B479_18715,B479_02000,B479_02450,B479_17150,B479_14405,B479_01510,B479_16510,B479_22415,B479_00465,B479_16495,B479_04705,B479_05885,B479_07240,B479_13240,B479_20800,B479_23020,B479_21525,B479_11340,B479_11910,B479_12790,B479_14210,B479_17140,B479_14525,B479_21450,B479_14520,B479_16045,B479_03815,B479_19060,B479_16085,B47…	139	B479_09245,B479_14000,B479_00240,B479_02830,B479_16260,B479_17275,B479_05770,B479_04405,B479_04765,B479_02815,B479_03055,B479_20190,B479_05385,B479_02825,B479_25950,Novel00022,B479_25615,B479_22230,B479_02840,B479_23825,B479_05320,B479_02880,B479_22030,B479_08285,B479_18975,B479_24160,B479_02800,B479_10045,B479_03880,B479_05785,B479_21745,B479_23490,B479_02865,B479_02805,B479_24290,B479_02835,B47…
GO:0042802	identical protein binding	molecular_function	1	6	782	25	3869	1	B479_13185	5	B479_15140,B479_05755,B479_21275,B479_04770,B479_22990
GO:0009607	response to biotic stimulus	biological_process	1	5	782	20	3869	2	B479_13265,B479_04680	3	B479_22720,B479_26060,B479_03860
GO:0006518	peptide metabolic process	biological_process	1	3	782	11	3869	1	B479_06745	2	B479_24430,B479_07230
GO:0048583	regulation of response to stimulus	biological_process	1	3	782	11	3869	1	B479_22535	2	B479_04405,B479_15785
GO:0030118	clathrin coat	cellular_component	1	1	782	2	3869	0		1	B479_02730
GO:0030119	AP-type membrane coat adaptor complex	cellular_component	1	1	782	2	3869	0		1	B479_02730
GO:0030131	clathrin adaptor complex	cellular_component	1	1	782	2	3869	0		1	B479_02730
GO:0019867	outer membrane	cellular_component	1	12	782	53	3869	4	B479_01710,B479_04680,B479_23730,B479_12570	8	B479_02500,B479_23420,B479_23600,B479_00185,B479_06050,B479_18455,B479_15305,B479_01775
GO:0015858	nucleoside transport	biological_process	1	1	782	2	3869	1	B479_11605	0
GO:0034257	nicotinamide riboside transmembrane transporter activity	molecular_function	1	1	782	2	3869	1	B479_11605	0
GO:0034258	nicotinamide riboside transport	biological_process	1	1	782	2	3869	1	B479_11605	0
GO:1901264	carbohydrate derivative transport	biological_process	1	1	782	2	3869	1	B479_11605	0
GO:0034220	ion transmembrane transport	biological_process	1	14	782	63	3869	4	B479_17830,B479_13305,B479_03225,B479_19090	10	B479_00195,B479_00175,B479_00180,B479_01840,B479_00190,B479_00165,B479_00185,B479_00160,B479_04545,B479_00170
GO:0004177	aminopeptidase activity	molecular_function	1	4	782	16	3869	1	B479_07105	3	B479_05195,B479_17070,B479_18515
GO:0000179	rRNA (adenine-N6,N6-)-dimethyltransferase activity	molecular_function	1	4	782	16	3869	0		4	B479_11425,B479_07620,B479_02485,B479_24290
GO:0016433	rRNA (adenine) methyltransferase activity	molecular_function	1	4	782	16	3869	0		4	B479_02485,B479_07620,B479_11425,B479_24290
GO:0052689	carboxylic ester hydrolase activity	molecular_function	1	8	782	35	3869	3	B479_12485,B479_13185,B479_13390	5	B479_05180,B479_05770,B479_13455,B479_07185,B479_03540
GO:0004518	nuclease activity	molecular_function	1	10	782	44	3869	2	B479_22065,B479_17800	8	B479_06085,B479_15305,B479_06295,B479_05435,B479_22880,B479_09375,B479_00240,B479_19640
GO:0006808	regulation of nitrogen utilization	biological_process	1	1	782	2	3869	0		1	B479_05480
GO:0019740	nitrogen utilization	biological_process	1	1	782	2	3869	0		1	B479_05480
GO:0006298	mismatch repair	biological_process	1	3	782	11	3869	0		3	B479_06175,B479_24405,B479_24570
GO:0046434	organophosphate catabolic process	biological_process	1	7	782	31	3869	4	B479_02000,B479_17140,B479_22665,B479_17770	3	B479_06845,B479_16430,B479_22725
GO:0004536	deoxyribonuclease activity	molecular_function	1	4	782	16	3869	1	B479_17800	3	B479_06295,B479_09375,B479_15305
GO:0015930	glutamate synthase activity	molecular_function	1	2	782	7	3869	0		2	B479_24850,B479_05435
GO:0016624	oxidoreductase activity, acting on the aldehyde or oxo group of donors, disulfide as acceptor	molecular_function	1	2	782	7	3869	0		2	B479_24285,B479_17865
GO:0006749	glutathione metabolic process	biological_process	1	2	782	7	3869	1	B479_06745	1	B479_24430
GO:0005319	lipid transporter activity	molecular_function	1	2	782	7	3869	1	B479_13320	1	B479_12315
GO:0008508	bile acid:sodium symporter activity	molecular_function	1	2	782	7	3869	1	B479_13320	1	B479_12315
GO:0015125	bile acid transmembrane transporter activity	molecular_function	1	2	782	7	3869	1	B479_13320	1	B479_12315
GO:0009245	lipid A biosynthetic process	biological_process	1	2	782	7	3869	1	B479_18570	1	B479_06075
GO:0046493	lipid A metabolic process	biological_process	1	2	782	7	3869	1	B479_18570	1	B479_06075
GO:1901269	lipooligosaccharide metabolic process	biological_process	1	2	782	7	3869	1	B479_18570	1	B479_06075
GO:1901271	lipooligosaccharide biosynthetic process	biological_process	1	2	782	7	3869	1	B479_18570	1	B479_06075
GO:0071103	DNA conformation change	biological_process	1	4	782	16	3869	2	B479_02950,B479_16495	2	B479_06830,B479_24040
GO:0046085	adenosine metabolic process	biological_process	1	6	782	26	3869	1	B479_12495	5	B479_01555,B479_20940,B479_24570,B479_25365,B479_12450
GO:0070525	threonylcarbamoyladenosine metabolic process	biological_process	1	6	782	26	3869	1	B479_12495	5	B479_20940,B479_01555,B479_24570,B479_25365,B479_12450
GO:0070526	threonylcarbamoyladenosine biosynthetic process	biological_process	1	6	782	26	3869	1	B479_12495	5	B479_01555,B479_20940,B479_24570,B479_25365,B479_12450
GO:0009086	methionine biosynthetic process	biological_process	1	2	782	7	3869	2	B479_21165,B479_22415	0
GO:0006547	histidine metabolic process	biological_process	1	5	782	21	3869	0		5	B479_00740,B479_05135,B479_05130,B479_05435,B479_02555
GO:0052803	imidazole-containing compound metabolic process	biological_process	1	5	782	21	3869	0		5	B479_05135,B479_00740,B479_05435,B479_05130,B479_02555
GO:0015399	primary active transmembrane transporter activity	molecular_function	1	5	782	21	3869	0		5	B479_00170,B479_00160,B479_19310,B479_22775,B479_00180
GO:0015405	P-P-bond-hydrolysis-driven transmembrane transporter activity	molecular_function	1	5	782	21	3869	0		5	B479_00170,B479_19310,B479_22775,B479_00160,B479_00180
GO:0051707	response to other organism	biological_process	1	4	782	16	3869	2	B479_13265,B479_04680	2	B479_26060,B479_03860
GO:0002161	aminoacyl-tRNA editing activity	molecular_function	1	2	782	7	3869	0		2	B479_03540,B479_05180
GO:0044429	mitochondrial part	cellular_component	1	5	782	21	3869	1	B479_22055	4	B479_00185,B479_17880,B479_01840,B479_18455
GO:0005667	transcription factor complex	cellular_component	1	2	782	7	3869	0		2	B479_07665,B479_01410
GO:0022892	substrate-specific transporter activity	molecular_function	1	48	782	231	3869	15	B479_13320,B479_11605,B479_20440,B479_26510,B479_00995,B479_03225,B479_03560,B479_09975,B479_17830,B479_01060,B479_00450,B479_12875,B479_00730,B479_19090,B479_13305	33	B479_04535,B479_05285,B479_23770,B479_02970,B479_02740,B479_00170,B479_00180,B479_01840,B479_00195,B479_17555,B479_12315,B479_03885,B479_04545,B479_02750,B479_07400,B479_18110,B479_00185,B479_00190,B479_26265,B479_04530,B479_04100,B479_25370,B479_18580,B479_07675,B479_07135,B479_25395,B479_23980,B479_25135,B479_00160,B479_24335,B479_24700,B479_18975,B479_22900
GO:0000103	sulfate assimilation	biological_process	1	3	782	12	3869	0		3	B479_22075,B479_22095,B479_05630
GO:0004020	adenylylsulfate kinase activity	molecular_function	1	3	782	12	3869	0		3	B479_05630,B479_22075,B479_22095
GO:0016840	carbon-nitrogen lyase activity	molecular_function	1	3	782	12	3869	2	B479_13390,B479_24625	1	B479_17045
GO:0071704	organic substance metabolic process	biological_process	1	381	782	1875	3869	107	B479_08245,B479_17220,B479_18925,B479_03490,B479_13200,B479_13255,B479_23345,B479_18570,B479_09575,B479_22380,B479_16070,B479_01710,B479_16495,B479_23735,B479_15375,B479_13240,B479_07240,B479_07105,B479_14405,B479_17225,B479_16510,B479_02450,B479_17150,B479_19060,B479_06380,B479_12495,B479_18720,B479_13305,B479_00925,B479_17770,B479_23020,B479_20800,B479_21525,B479_21450,B479_13250,B479_25555,B47…	274	B479_05320,B479_18455,B479_23825,B479_05630,B479_25615,B479_25950,B479_20935,B479_26465,Novel00022,B479_22990,B479_02840,B479_06845,B479_19305,B479_00160,B479_00360,B479_21795,B479_08285,B479_16260,B479_17640,B479_02830,B479_00180,B479_17275,B479_15140,B479_14000,B479_22095,B479_22075,B479_09245,B479_00240,B479_02825,B479_03360,B479_03305,B479_00185,B479_02340,B479_04765,B479_03055,B479_02580,B47…
GO:0008757	S-adenosylmethionine-dependent methyltransferase activity	molecular_function	1	10	782	46	3869	3	B479_13285,B479_13255,B479_14260	7	B479_24290,B479_12340,B479_11425,B479_00360,B479_24985,B479_02485,B479_07620
GO:0044765	single-organism transport	biological_process	1	103	782	506	3869	29	B479_22345,B479_13305,B479_08890,B479_22665,B479_14525,B479_17140,B479_12875,B479_00450,B479_17830,B479_20440,B479_18570,B479_11605,B479_13320,B479_17770,B479_13200,B479_19090,B479_00730,B479_18620,B479_13185,B479_03560,B479_16920,B479_01060,B479_09975,B479_00995,B479_03225,B479_26510,B479_11600,B479_12880,B479_02930	74	B479_00160,B479_08285,B479_13455,B479_22900,B479_18975,B479_21535,B479_24700,B479_25575,B479_24335,B479_10920,B479_26465,B479_15135,B479_22230,B479_06845,B479_13445,B479_02170,B479_18455,B479_05610,B479_07015,B479_05630,B479_19330,B479_02750,B479_03440,B479_01280,B479_04545,B479_00380,B479_17940,B479_03970,B479_00185,B479_03305,B479_07275,B479_00170,B479_02740,B479_22075,B479_23770,B479_02970,B47…
GO:0016846	carbon-sulfur lyase activity	molecular_function	1	2	782	7	3869	1	B479_03490	1	B479_04555
GO:0000096	sulfur amino acid metabolic process	biological_process	1	3	782	12	3869	2	B479_22415,B479_21165	1	B479_24350
GO:0009063	cellular amino acid catabolic process	biological_process	1	7	782	31	3869	2	B479_18920,B479_22055	5	B479_24930,B479_03305,B479_07680,B479_02170,B479_26465
GO:0015698	inorganic anion transport	biological_process	1	5	782	22	3869	2	B479_01060,B479_09975	3	B479_21535,B479_01245,B479_17435
GO:0016071	mRNA metabolic process	biological_process	1	5	782	20	3869	3	B479_13190,B479_13240,Novel00023	2	B479_12340,B479_22230
GO:0006772	thiamine metabolic process	biological_process	1	4	782	17	3869	0		4	B479_02555,B479_00740,B479_05435,B479_24075
GO:0009228	thiamine biosynthetic process	biological_process	1	4	782	17	3869	0		4	B479_24075,B479_05435,B479_00740,B479_02555
GO:0042723	thiamine-containing compound metabolic process	biological_process	1	4	782	17	3869	0		4	B479_24075,B479_05435,B479_00740,B479_02555
GO:0042724	thiamine-containing compound biosynthetic process	biological_process	1	4	782	17	3869	0		4	B479_02555,B479_00740,B479_05435,B479_24075
GO:0006793	phosphorus metabolic process	biological_process	1	42	782	204	3869	9	B479_18570,B479_17770,B479_17145,B479_22665,B479_17140,B479_22380,B479_02000,B479_22345,B479_13305	33	B479_03555,B479_23555,B479_00170,B479_06075,B479_16430,B479_14495,B479_00195,B479_00180,B479_24005,B479_23910,B479_02580,B479_05440,B479_20485,B479_17555,B479_03195,B479_13495,B479_00185,B479_05435,B479_04115,B479_02555,B479_22725,B479_20825,B479_22275,B479_06845,B479_00175,B479_00165,B479_17560,B479_00160,B479_22720,B479_02215,B479_08090,B479_17045,B479_25365
GO:0009987	cellular process	biological_process	1	464	782	2288	3869	125	B479_18925,B479_08245,B479_22380,B479_17830,B479_16070,B479_01710,B479_18660,B479_03490,B479_18050,B479_13200,B479_18570,B479_22535,B479_23345,B479_07240,B479_13240,B479_23735,B479_16495,B479_21695,B479_15375,B479_18655,B479_14405,B479_16510,B479_18855,B479_26400,B479_02450,B479_17150,B479_18720,B479_12495,B479_13305,B479_06875,B479_00925,B479_19060,B479_21450,B479_18060,B479_13250,B479_12875,B47…	339	B479_13470,B479_19305,B479_21795,B479_00360,B479_00160,B479_08285,B479_23825,B479_05610,B479_18455,B479_05320,B479_05630,B479_22990,Novel00022,B479_26465,B479_20935,B479_25950,B479_25615,B479_06845,B479_02840,B479_15785,B479_17940,B479_05760,B479_03360,B479_02825,B479_00185,B479_03305,B479_04765,B479_02340,B479_02815,B479_02580,B479_03055,B479_02830,B479_17640,B479_16260,B479_17275,B479_15140,B47…
GO:0000902	cell morphogenesis	biological_process	1	3	782	12	3869	1	B479_04725	2	B479_19050,B479_06375
GO:0032989	cellular component morphogenesis	biological_process	1	3	782	12	3869	1	B479_04725	2	B479_19050,B479_06375
GO:0004674	protein serine/threonine kinase activity	molecular_function	1	2	782	7	3869	0		2	B479_20825,B479_25365
GO:0006413	translational initiation	biological_process	1	2	782	7	3869	0		2	B479_22900,B479_20190
GO:0046907	intracellular transport	biological_process	1	14	782	66	3869	2	B479_18570,B479_22380	12	B479_22075,B479_23770,B479_25395,B479_02730,B479_17785,B479_18455,B479_25575,B479_19330,B479_05630,B479_17560,B479_00185,B479_06295
GO:0008171	O-methyltransferase activity	molecular_function	1	5	782	22	3869	1	B479_13285	4	B479_24985,B479_24290,B479_00360,B479_11425
GO:0072528	pyrimidine-containing compound biosynthetic process	biological_process	1	6	782	27	3869	1	B479_17145	5	B479_08090,B479_02555,B479_00740,B479_05435,B479_24075
GO:0016893	endonuclease activity, active with either ribo- or deoxyribonucleic acids and producing 5'-phosphomonoesters	molecular_function	1	3	782	12	3869	1	B479_17800	2	B479_00240,B479_09375
GO:0046872	metal ion binding	molecular_function	1	69	782	336	3869	20	B479_00825,B479_02935,B479_13220,B479_21695,B479_22415,B479_23735,B479_21165,B479_04460,B479_04710,B479_06745,B479_21550,B479_09725,B479_11625,B479_14560,B479_14520,B479_02950,B479_09575,B479_13230,B479_00795,B479_19410	49	B479_24430,B479_25365,B479_20655,B479_21735,B479_03060,B479_22735,B479_07625,B479_21590,B479_04115,B479_14910,B479_23810,B479_18125,B479_18115,B479_03450,B479_06110,B479_13450,B479_23540,B479_04530,B479_18110,B479_16535,B479_05435,B479_23490,B479_04535,B479_05285,B479_13475,B479_02865,B479_05135,B479_23560,B479_09050,B479_20340,B479_02570,B479_07160,B479_05610,B479_17535,B479_00380,B479_04545,B47…
GO:0044249	cellular biosynthetic process	biological_process	1	247	782	1214	3869	66	B479_18715,B479_18925,B479_02000,B479_06745,B479_25455,B479_22665,B479_00610,B479_01710,B479_16070,B479_02950,B479_18055,B479_18570,B479_03490,B479_13230,B479_13200,B479_04705,B479_05885,B479_13240,B479_07240,B479_22415,B479_16495,B479_00465,B479_17150,B479_14405,B479_16510,B479_01510,B479_00925,B479_22345,B479_26480,B479_18720,B479_13305,B479_16045,B479_19060,B479_03815,B479_19325,B479_16085,B47…	181	B479_00160,B479_08285,B479_22030,B479_17045,B479_24160,B479_18975,B479_10045,B479_02800,B479_25615,Novel00022,B479_25950,B479_24845,B479_02840,B479_07655,B479_22725,B479_06845,B479_05320,B479_23825,B479_02880,B479_04765,B479_02580,B479_03055,B479_02815,B479_02500,B479_02825,B479_05385,B479_20190,B479_03360,B479_00185,B479_22095,B479_14000,B479_09245,B479_16260,B479_02830,B479_00180,B479_05770,B47…
GO:0003924	GTPase activity	molecular_function	1	25	782	122	3869	2	B479_16510,B479_12495	23	B479_04860,B479_23770,B479_02740,B479_22075,B479_22095,B479_25425,B479_20940,B479_01555,B479_21140,B479_01635,B479_24570,B479_01595,B479_23765,B479_09270,B479_08285,B479_03885,B479_23980,B479_19310,B479_25575,B479_24700,B479_25365,B479_22900,B479_04100
GO:0005576	extracellular region	cellular_component	1	32	782	154	3869	12	B479_11625,B479_17140,B479_20440,B479_12880,B479_22535,B479_03230,Novel00034,B479_26230,B479_08890,B479_13265,B479_13185,B479_19415	20	B479_03360,B479_17785,B479_17880,B479_04270,B479_05390,B479_00185,B479_24405,B479_03860,B479_15310,B479_15975,B479_01145,B479_14485,B479_04755,B479_17815,B479_09510,B479_17345,B479_20940,B479_21570,B479_03900,B479_04660
GO:0005525	GTP binding	molecular_function	1	31	782	152	3869	4	B479_12495,B479_16510,B479_20800,B479_18570	27	B479_19310,B479_08285,B479_03885,B479_23980,B479_25365,B479_22900,B479_04100,B479_25575,B479_24700,B479_22075,B479_02740,B479_07790,B479_22095,B479_04860,B479_23770,B479_01595,B479_23765,B479_09270,B479_25425,B479_20940,B479_23910,B479_05630,B479_19330,B479_21140,B479_01635,B479_01555,B479_24570
GO:0030163	protein catabolic process	biological_process	1	3	782	12	3869	1	B479_23735	2	B479_09310,B479_24465
GO:0042995	cell projection	cellular_component	1	5	782	22	3869	4	B479_18655,B479_18660,B479_00995,B479_18820	1	B479_01155
GO:0016614	oxidoreductase activity, acting on CH-OH group of donors	molecular_function	1	34	782	168	3869	12	B479_22665,B479_11625,B479_00610,B479_17140,B479_19745,B479_13410,B479_17770,B479_18925,B479_02000,B479_08935,B479_22345,B479_06380	22	B479_26405,B479_26110,B479_03810,B479_16535,B479_05390,B479_16430,B479_05135,B479_15975,B479_02490,B479_17025,B479_03060,B479_17855,B479_07685,B479_07625,B479_20320,B479_22725,B479_24845,B479_13460,B479_24345,B479_06845,B479_22275,B479_05610
GO:0016021	integral to membrane	cellular_component	1	96	782	474	3869	24	B479_07085,B479_22055,B479_13320,B479_12875,B479_00450,B479_17830,B479_16310,B479_14515,B479_12495,B479_22210,B479_06875,B479_13305,B479_04460,B479_02945,B479_01010,B479_18710,B479_26510,B479_02930,B479_02345,B479_16920,B479_26400,Novel00006,B479_14260,B479_00730	72	B479_03475,B479_06295,B479_22095,B479_02970,B479_23770,B479_01110,B479_17940,B479_17880,B479_07400,B479_00185,B479_05745,B479_04545,B479_06305,B479_13445,B479_18455,B479_24570,B479_07015,B479_15135,B479_22900,B479_01580,B479_01785,B479_24335,B479_06015,B479_05210,B479_24700,B479_15700,B479_10920,B479_00360,B479_01605,B479_08285,B479_13455,B479_03070,B479_16575,B479_05615,B479_01840,B479_23850,B47…
GO:0031224	intrinsic to membrane	cellular_component	1	96	782	474	3869	24	B479_02945,B479_01010,B479_18710,B479_26510,B479_02930,B479_16920,B479_02345,Novel00006,B479_26400,B479_14260,B479_00730,B479_07085,B479_22055,B479_13320,B479_00450,B479_12875,B479_17830,B479_16310,B479_14515,B479_12495,B479_06875,B479_13305,B479_22210,B479_04460	72	B479_05615,B479_03070,B479_16575,B479_23720,B479_01555,B479_01840,B479_24015,B479_23850,B479_09050,B479_19645,B479_04535,B479_05285,B479_13475,B479_17785,B479_20690,B479_04530,B479_18530,B479_04100,B479_18110,B479_24880,B479_09180,B479_03885,B479_17345,B479_20360,B479_01165,B479_21380,B479_17560,B479_04550,B479_13440,B479_00230,B479_21500,B479_01775,B479_03455,B479_05205,B479_01300,B479_12345,B47…
GO:0022613	ribonucleoprotein complex biogenesis	biological_process	1	8	782	37	3869	1	B479_13285	7	B479_02485,B479_05640,B479_07620,B479_00185,B479_11425,B479_02710,B479_24290
GO:0042254	ribosome biogenesis	biological_process	1	8	782	37	3869	1	B479_13285	7	B479_02710,B479_11425,B479_00185,B479_24290,B479_05640,B479_02485,B479_07620
GO:0008773	[protein-PII] uridylyltransferase activity	molecular_function	1	1	782	3	3869	0		1	B479_05775
GO:0005186	pheromone activity	molecular_function	1	1	782	3	3869	0		1	B479_01245
GO:0004345	glucose-6-phosphate dehydrogenase activity	molecular_function	1	1	782	3	3869	0		1	B479_05390
GO:0005283	sodium:amino acid symporter activity	molecular_function	1	1	782	3	3869	0		1	B479_02970
GO:0005416	cation:amino acid symporter activity	molecular_function	1	1	782	3	3869	0		1	B479_02970
GO:0016278	lysine N-methyltransferase activity	molecular_function	1	1	782	3	3869	0		1	B479_11425
GO:0016279	protein-lysine N-methyltransferase activity	molecular_function	1	1	782	3	3869	0		1	B479_11425
GO:0018024	histone-lysine N-methyltransferase activity	molecular_function	1	1	782	3	3869	0		1	B479_11425
GO:0042054	histone methyltransferase activity	molecular_function	1	1	782	3	3869	0		1	B479_11425
GO:0042908	xenobiotic transport	biological_process	1	1	782	3	3869	0		1	B479_13445
GO:0042910	xenobiotic transporter activity	molecular_function	1	1	782	3	3869	0		1	B479_13445
GO:0042919	benzoate transport	biological_process	1	1	782	3	3869	0		1	B479_13445
GO:0042925	benzoate transporter activity	molecular_function	1	1	782	3	3869	0		1	B479_13445
GO:0008915	lipid-A-disaccharide synthase activity	molecular_function	1	1	782	3	3869	0		1	B479_06075
GO:0007218	neuropeptide signaling pathway	biological_process	1	1	782	3	3869	0		1	B479_25580
GO:0004357	glutamate-cysteine ligase activity	molecular_function	1	1	782	3	3869	1	B479_13280	0
GO:0004826	phenylalanine-tRNA ligase activity	molecular_function	1	1	782	3	3869	0		1	B479_24160
GO:0006432	phenylalanyl-tRNA aminoacylation	biological_process	1	1	782	3	3869	0		1	B479_24160
GO:0004568	chitinase activity	molecular_function	1	1	782	3	3869	0		1	B479_18455
GO:0006032	chitin catabolic process	biological_process	1	1	782	3	3869	0		1	B479_18455
GO:0046348	amino sugar catabolic process	biological_process	1	1	782	3	3869	0		1	B479_18455
GO:1901072	glucosamine-containing compound catabolic process	biological_process	1	1	782	3	3869	0		1	B479_18455
GO:0005746	mitochondrial respiratory chain	cellular_component	1	1	782	3	3869	0		1	B479_01840
GO:0070469	respiratory chain	cellular_component	1	1	782	3	3869	0		1	B479_01840
GO:0050896	response to stimulus	biological_process	1	101	782	497	3869	39	B479_22405,B479_16515,B479_13240,B479_13185,B479_13265,B479_00465,B479_20450,B479_26400,B479_01510,B479_16510,B479_18655,B479_14405,B479_00995,B479_13500,B479_18715,B479_04460,B479_06875,B479_12495,B479_18720,B479_22345,B479_17135,B479_14515,B479_16045,B479_04680,B479_14525,B479_11625,B479_02950,B479_16070,B479_08265,B479_14520,B479_12875,B479_22535,B479_13320,B479_00775,B479_18055,B479_20800,B47…	62	B479_06175,B479_23980,B479_05265,B479_17815,B479_03435,B479_22720,B479_25365,B479_09310,B479_04860,B479_11330,B479_01165,B479_17345,B479_24405,B479_24880,B479_05750,B479_17785,B479_23830,B479_02865,B479_03555,B479_12340,B479_24015,B479_03860,B479_26060,B479_09270,B479_08285,B479_01520,B479_05765,B479_24700,B479_01785,B479_22900,B479_25580,B479_07235,B479_17545,B479_21570,B479_07185,B479_07655,B47…
GO:0016843	amine-lyase activity	molecular_function	1	1	782	3	3869	1	B479_13390	0
GO:0016844	strictosidine synthase activity	molecular_function	1	1	782	3	3869	1	B479_13390	0
GO:0016149	translation release factor activity, codon specific	molecular_function	1	1	782	3	3869	0		1	B479_05785
GO:0004329	formate-tetrahydrofolate ligase activity	molecular_function	1	1	782	3	3869	1	B479_18570	0
GO:0004425	indole-3-glycerol-phosphate synthase activity	molecular_function	1	1	782	3	3869	0		1	B479_02590
GO:0008535	respiratory chain complex IV assembly	biological_process	1	1	782	3	3869	0		1	B479_18470
GO:0006536	glutamate metabolic process	biological_process	1	2	782	8	3869	0		2	B479_24850,B479_05435
GO:0006537	glutamate biosynthetic process	biological_process	1	2	782	8	3869	0		2	B479_05435,B479_24850
GO:0043650	dicarboxylic acid biosynthetic process	biological_process	1	2	782	8	3869	0		2	B479_05435,B479_24850
GO:0046834	lipid phosphorylation	biological_process	1	1	782	3	3869	0		1	B479_13495
GO:0046854	phosphatidylinositol phosphorylation	biological_process	1	1	782	3	3869	0		1	B479_13495
GO:0008686	3,4-dihydroxy-2-butanone-4-phosphate synthase activity	molecular_function	1	1	782	3	3869	0		1	B479_03070
GO:0005991	trehalose metabolic process	biological_process	1	1	782	3	3869	1	B479_22670	0
GO:0005992	trehalose biosynthetic process	biological_process	1	1	782	3	3869	1	B479_22670	0
GO:0046351	disaccharide biosynthetic process	biological_process	1	1	782	3	3869	1	B479_22670	0
GO:0008483	transaminase activity	molecular_function	1	4	782	18	3869	1	B479_03495	3	B479_24385,B479_02340,B479_24930
GO:0042158	lipoprotein biosynthetic process	biological_process	1	1	782	3	3869	1	B479_18055	0
GO:0019001	guanyl nucleotide binding	molecular_function	1	32	782	158	3869	5	B479_12495,B479_18570,B479_20800,B479_16510,B479_08390	27	B479_25425,B479_19330,B479_20940,B479_05630,B479_21140,B479_24570,B479_01595,B479_23765,B479_04860,B479_25575,B479_24700,B479_25365,B479_22900,B479_08285,B479_23980,B479_19310,B479_23910,B479_01635,B479_01555,B479_09270,B479_23770,B479_02740,B479_22075,B479_07790,B479_22095,B479_04100,B479_03885
GO:0032561	guanyl ribonucleotide binding	molecular_function	1	32	782	158	3869	5	B479_12495,B479_18570,B479_20800,B479_08390,B479_16510	27	B479_04860,B479_24570,B479_21140,B479_05630,B479_25425,B479_20940,B479_19330,B479_23765,B479_01595,B479_23980,B479_08285,B479_19310,B479_25575,B479_24700,B479_22900,B479_25365,B479_23770,B479_22095,B479_07790,B479_22075,B479_02740,B479_01555,B479_01635,B479_23910,B479_09270,B479_03885,B479_04100
GO:0004514	nicotinate-nucleotide diphosphorylase (carboxylating) activity	molecular_function	1	1	782	3	3869	0		1	B479_02555
GO:0008238	exopeptidase activity	molecular_function	1	6	782	28	3869	2	B479_07105,B479_01990	4	B479_17070,B479_05195,B479_06690,B479_18515
GO:0015296	anion:cation symporter activity	molecular_function	1	2	782	8	3869	1	B479_20440	1	B479_25135
GO:0017153	sodium:dicarboxylate symporter activity	molecular_function	1	2	782	8	3869	1	B479_20440	1	B479_25135
GO:0008198	ferrous iron binding	molecular_function	1	1	782	3	3869	0		1	B479_07280
GO:0048472	threonine-phosphate decarboxylase activity	molecular_function	1	1	782	3	3869	1	B479_14260	0
GO:0016485	protein processing	biological_process	1	1	782	3	3869	0		1	B479_13475
GO:0051604	protein maturation	biological_process	1	1	782	3	3869	0		1	B479_13475
GO:0004749	ribose phosphate diphosphokinase activity	molecular_function	1	1	782	3	3869	0		1	B479_04115
GO:0070475	rRNA base methylation	biological_process	1	1	782	3	3869	0		1	B479_02485
GO:0030258	lipid modification	biological_process	1	2	782	8	3869	0		2	B479_13495,B479_06825
GO:0008614	pyridoxine metabolic process	biological_process	1	1	782	3	3869	0		1	B479_02490
GO:0008615	pyridoxine biosynthetic process	biological_process	1	1	782	3	3869	0		1	B479_02490
GO:0042816	vitamin B6 metabolic process	biological_process	1	1	782	3	3869	0		1	B479_02490
GO:0042819	vitamin B6 biosynthetic process	biological_process	1	1	782	3	3869	0		1	B479_02490
GO:0004748	ribonucleoside-diphosphate reductase activity, thioredoxin disulfide as acceptor	molecular_function	1	1	782	3	3869	0		1	B479_20480
GO:0016728	oxidoreductase activity, acting on CH or CH2 groups, disulfide as acceptor	molecular_function	1	1	782	3	3869	0		1	B479_20480
GO:0051539	4 iron, 4 sulfur cluster binding	molecular_function	1	3	782	13	3869	1	B479_08245	2	B479_17530,B479_20395
GO:0006743	ubiquinone metabolic process	biological_process	1	1	782	3	3869	0		1	B479_25610
GO:0006744	ubiquinone biosynthetic process	biological_process	1	1	782	3	3869	0		1	B479_25610
GO:0042181	ketone biosynthetic process	biological_process	1	1	782	3	3869	0		1	B479_25610
GO:0042375	quinone cofactor metabolic process	biological_process	1	1	782	3	3869	0		1	B479_25610
GO:0045426	quinone cofactor biosynthetic process	biological_process	1	1	782	3	3869	0		1	B479_25610
GO:1901661	quinone metabolic process	biological_process	1	1	782	3	3869	0		1	B479_25610
GO:1901663	quinone biosynthetic process	biological_process	1	1	782	3	3869	0		1	B479_25610
GO:0032507	maintenance of protein location in cell	biological_process	1	1	782	3	3869	1	B479_00995	0
GO:0045185	maintenance of protein location	biological_process	1	1	782	3	3869	1	B479_00995	0
GO:0051235	maintenance of location	biological_process	1	1	782	3	3869	1	B479_00995	0
GO:0051651	maintenance of location in cell	biological_process	1	1	782	3	3869	1	B479_00995	0
GO:0044743	intracellular protein transmembrane import	biological_process	1	1	782	3	3869	0		1	B479_18455
GO:0065002	intracellular protein transmembrane transport	biological_process	1	1	782	3	3869	0		1	B479_18455
GO:0009452	7-methylguanosine RNA capping	biological_process	1	2	782	8	3869	1	B479_13240	1	B479_12340
GO:0036260	RNA capping	biological_process	1	2	782	8	3869	1	B479_13240	1	B479_12340
GO:0016423	tRNA (guanine) methyltransferase activity	molecular_function	1	3	782	13	3869	1	B479_13285	2	B479_24290,B479_24985
GO:1901576	organic substance biosynthetic process	biological_process	1	253	782	1249	3869	67	B479_25455,B479_02000,B479_18715,B479_18925,B479_06745,B479_18055,B479_18570,B479_13255,B479_13200,B479_03490,B479_13230,B479_00610,B479_01710,B479_22665,B479_16070,B479_02950,B479_22415,B479_16495,B479_00465,B479_04705,B479_13240,B479_07240,B479_05885,B479_17150,B479_16510,B479_01510,B479_14405,B479_19060,B479_19325,B479_03815,B479_16045,B479_16085,B479_00925,B479_13305,B479_22345,B479_26480,B47…	186	B479_24845,B479_02840,B479_07655,B479_22725,B479_06845,B479_25615,Novel00022,B479_25950,B479_02880,B479_05320,B479_23825,B479_08285,B479_22030,B479_00160,B479_10045,B479_02800,B479_24160,B479_17045,B479_18975,B479_22095,B479_14000,B479_09245,B479_22075,B479_05770,B479_04405,B479_00180,B479_17275,B479_23910,B479_16260,B479_02830,B479_02580,B479_03055,B479_02815,B479_02500,B479_04765,B479_00185,B47…
GO:0031683	G-protein beta/gamma-subunit complex binding	molecular_function	1	3	782	13	3869	0		3	B479_22095,B479_09270,B479_08285
GO:0030291	protein serine/threonine kinase inhibitor activity	molecular_function	1	1	782	3	3869	0		1	B479_00360
GO:0019201	nucleotide kinase activity	molecular_function	1	1	782	3	3869	0		1	B479_05840
GO:0060589	nucleoside-triphosphatase regulator activity	molecular_function	1	2	782	8	3869	0		2	B479_22990,B479_15140
GO:0009426	bacterial-type flagellum basal body, distal rod	cellular_component	1	1	782	3	3869	1	B479_18820	0
GO:0015298	solute:cation antiporter activity	molecular_function	1	2	782	8	3869	1	B479_26510	1	B479_24335
GO:0015299	solute:hydrogen antiporter activity	molecular_function	1	2	782	8	3869	1	B479_26510	1	B479_24335
GO:0006221	pyrimidine nucleotide biosynthetic process	biological_process	1	3	782	13	3869	1	B479_17145	2	B479_08090,B479_05435
GO:0008703	5-amino-6-(5-phosphoribosylamino)uracil reductase activity	molecular_function	1	1	782	3	3869	0		1	B479_03060
GO:0009991	response to extracellular stimulus	biological_process	1	2	782	8	3869	2	B479_16510,B479_13320	0
GO:0031668	cellular response to extracellular stimulus	biological_process	1	2	782	8	3869	2	B479_13320,B479_16510	0
GO:0071496	cellular response to external stimulus	biological_process	1	2	782	8	3869	2	B479_13320,B479_16510	0
GO:0006073	cellular glucan metabolic process	biological_process	1	1	782	3	3869	1	B479_17215	0
GO:0044042	glucan metabolic process	biological_process	1	1	782	3	3869	1	B479_17215	0
GO:0004549	tRNA-specific ribonuclease activity	molecular_function	1	1	782	3	3869	0		1	B479_00240
GO:0051704	multi-organism process	biological_process	1	29	782	141	3869	8	B479_20440,B479_13255,B479_04680,B479_13265,B479_05430,B479_17140,B479_22065,B479_12875	21	B479_02485,B479_23805,B479_01615,B479_17570,B479_23600,B479_15310,B479_05035,B479_23850,B479_03860,B479_09270,B479_26060,B479_02495,B479_08285,B479_02815,B479_07620,B479_17815,B479_09510,B479_04800,B479_05720,B479_01145,B479_17785
GO:0006541	glutamine metabolic process	biological_process	1	4	782	18	3869	2	B479_15375,B479_25455	2	B479_02580,B479_05440
GO:0010941	regulation of cell death	biological_process	1	2	782	8	3869	1	B479_22055	1	B479_17815
GO:0042981	regulation of apoptotic process	biological_process	1	2	782	8	3869	1	B479_22055	1	B479_17815
GO:0043067	regulation of programmed cell death	biological_process	1	2	782	8	3869	1	B479_22055	1	B479_17815
GO:0008360	regulation of cell shape	biological_process	1	1	782	3	3869	0		1	B479_06375
GO:0022603	regulation of anatomical structure morphogenesis	biological_process	1	1	782	3	3869	0		1	B479_06375
GO:0022604	regulation of cell morphogenesis	biological_process	1	1	782	3	3869	0		1	B479_06375
GO:0051259	protein oligomerization	biological_process	1	1	782	3	3869	1	B479_04720	0
GO:0051129	negative regulation of cellular component organization	biological_process	1	1	782	3	3869	1	B479_21165	0
GO:0016776	phosphotransferase activity, phosphate group as acceptor	molecular_function	1	1	782	3	3869	0		1	B479_05840
GO:0006366	transcription from RNA polymerase II promoter	biological_process	1	6	782	28	3869	2	B479_13305,B479_16510	4	B479_23825,B479_01410,B479_03910,B479_07665
GO:0015979	photosynthesis	biological_process	1	16	782	80	3869	4	B479_00995,B479_18715,B479_16510,B479_21560	12	B479_22095,B479_12460,B479_09270,B479_07015,B479_10745,B479_01660,B479_09260,B479_22720,B479_05265,B479_02500,B479_25575,B479_16535
GO:0043903	regulation of symbiosis, encompassing mutualism through parasitism	biological_process	1	1	782	3	3869	0		1	B479_17815
GO:0044455	mitochondrial membrane part	cellular_component	1	3	782	13	3869	0		3	B479_00185,B479_01840,B479_18455
GO:0001906	cell killing	biological_process	1	1	782	3	3869	0		1	B479_17815
GO:0001907	killing by symbiont of host cells	biological_process	1	1	782	3	3869	0		1	B479_17815
GO:0031640	killing of cells of other organism	biological_process	1	1	782	3	3869	0		1	B479_17815
GO:0044004	disruption by symbiont of host cell	biological_process	1	1	782	3	3869	0		1	B479_17815
GO:0044364	disruption of cells of other organism	biological_process	1	1	782	3	3869	0		1	B479_17815
GO:0051818	disruption of cells of other organism involved in symbiotic interaction	biological_process	1	1	782	3	3869	0		1	B479_17815
GO:0051883	killing of cells in other organism involved in symbiotic interaction	biological_process	1	1	782	3	3869	0		1	B479_17815
GO:0003906	DNA-(apurinic or apyrimidinic site) lyase activity	molecular_function	1	1	782	3	3869	0		1	B479_02865
GO:0031967	organelle envelope	cellular_component	1	6	782	28	3869	1	B479_22055	5	B479_18455,B479_17880,B479_25395,B479_01840,B479_00185
GO:0003684	damaged DNA binding	molecular_function	1	2	782	8	3869	0		2	B479_09310,B479_02865
GO:0009396	folic acid-containing compound biosynthetic process	biological_process	1	3	782	13	3869	2	B479_25555,B479_18570	1	B479_07480
GO:0015934	large ribosomal subunit	cellular_component	1	1	782	3	3869	0		1	B479_07465
GO:0044391	ribosomal subunit	cellular_component	1	1	782	3	3869	0		1	B479_07465
GO:0016891	endoribonuclease activity, producing 5'-phosphomonoesters	molecular_function	1	1	782	3	3869	0		1	B479_00240
GO:0009147	pyrimidine nucleoside triphosphate metabolic process	biological_process	1	1	782	3	3869	0		1	B479_20825
GO:0015075	ion transmembrane transporter activity	molecular_function	1	40	782	198	3869	13	B479_01060,B479_17830,B479_09975,B479_12875,B479_00450,B479_20440,B479_13320,B479_03225,B479_00995,B479_26510,B479_19090,B479_00730,B479_13305	27	B479_03885,B479_12315,B479_17555,B479_04545,B479_00190,B479_00185,B479_18110,B479_04100,B479_04530,B479_23770,B479_02970,B479_04535,B479_05285,B479_00170,B479_00180,B479_01840,B479_00195,B479_23980,B479_25395,B479_00160,B479_25135,B479_24700,B479_24335,B479_22900,B479_18975,B479_25370,B479_07135
GO:0000428	DNA-directed RNA polymerase complex	cellular_component	1	2	782	8	3869	0		2	B479_01410,B479_07665
GO:0016591	DNA-directed RNA polymerase II, holoenzyme	cellular_component	1	2	782	8	3869	0		2	B479_07665,B479_01410
GO:0030880	RNA polymerase complex	cellular_component	1	2	782	8	3869	0		2	B479_01410,B479_07665
GO:0055029	nuclear DNA-directed RNA polymerase complex	cellular_component	1	2	782	8	3869	0		2	B479_01410,B479_07665
GO:0005849	mRNA cleavage factor complex	cellular_component	1	1	782	3	3869	1	B479_13190	0
GO:0006378	mRNA polyadenylation	biological_process	1	1	782	3	3869	1	B479_13190	0
GO:0031123	RNA 3'-end processing	biological_process	1	1	782	3	3869	1	B479_13190	0
GO:0031124	mRNA 3'-end processing	biological_process	1	1	782	3	3869	1	B479_13190	0
GO:0043631	RNA polyadenylation	biological_process	1	1	782	3	3869	1	B479_13190	0
GO:0030436	asexual sporulation	biological_process	1	1	782	3	3869	0		1	B479_04545
GO:0043934	sporulation	biological_process	1	1	782	3	3869	0		1	B479_04545
GO:0015293	symporter activity	molecular_function	1	7	782	34	3869	3	B479_00730,B479_20440,B479_13320	4	B479_25135,B479_25395,B479_02970,B479_12315
GO:0015294	solute:cation symporter activity	molecular_function	1	7	782	34	3869	3	B479_00730,B479_20440,B479_13320	4	B479_25135,B479_25395,B479_02970,B479_12315
GO:0071554	cell wall organization or biogenesis	biological_process	1	3	782	13	3869	2	B479_26400,B479_09615	1	B479_17640
GO:0005215	transporter activity	molecular_function	1	117	782	587	3869	23	B479_01060,B479_09975,B479_26400,B479_03560,B479_23645,B479_12550,B479_06705,B479_02930,B479_00995,B479_03225,B479_26510,B479_19090,B479_00730,B479_14530,B479_17830,B479_12875,B479_00450,B479_14525,B479_20560,B479_20440,B479_11605,B479_13320,B479_13305	94	B479_00190,B479_18110,B479_04100,B479_04530,B479_23775,B479_05725,B479_03885,B479_12315,B479_17555,B479_01565,B479_20975,B479_23850,B479_01840,B479_09315,B479_09270,B479_26270,B479_15305,B479_05615,B479_09275,B479_00195,B479_01830,B479_15435,B479_04535,B479_23855,B479_05285,B479_17435,B479_22775,B479_15310,B479_24580,B479_25390,B479_25415,B479_03455,B479_09380,B479_05720,B479_01775,B479_22225,B47…
GO:0016903	oxidoreductase activity, acting on the aldehyde or oxo group of donors	molecular_function	1	6	782	30	3869	1	B479_03255	5	B479_17865,B479_07630,B479_02640,B479_06040,B479_24285
GO:0015288	porin activity	molecular_function	1	4	782	19	3869	0		4	B479_13440,B479_01605,B479_01775,B479_20360
GO:0022829	wide pore channel activity	molecular_function	1	4	782	19	3869	0		4	B479_13440,B479_01605,B479_01775,B479_20360
GO:0046148	pigment biosynthetic process	biological_process	1	27	782	137	3869	9	B479_00995,B479_13410,B479_18925,B479_18715,B479_00610,B479_02000,B479_17140,B479_22345,B479_16510	18	B479_12460,B479_22095,B479_24345,B479_21170,B479_22725,B479_16430,B479_24845,B479_12260,B479_09270,B479_10745,B479_04405,B479_23560,B479_05265,B479_09260,B479_02500,B479_17855,B479_26110,B479_25575
GO:0009405	pathogenesis	biological_process	1	10	782	49	3869	4	B479_17140,B479_20440,B479_12875,B479_22065	6	B479_09510,B479_15310,B479_02495,B479_17785,B479_01145,B479_23850
GO:0016787	hydrolase activity	molecular_function	1	141	782	705	3869	50	B479_03260,B479_22360,B479_18850,B479_12495,B479_11585,B479_17135,B479_09975,B479_20565,B479_17180,B479_12485,B479_01990,B479_00995,B479_17215,B479_06740,B479_08385,B479_18830,B479_18825,B479_11400,B479_13185,B479_13190,B479_18820,B479_18300,B479_17125,B479_22380,B479_13200,B479_00795,B479_20795,B479_13270,B479_17800,B479_22065,B479_18715,B479_07290,B479_00575,B479_00260,B479_12185,B479_16510,B47…	91	B479_04795,B479_05440,B479_06690,B479_24365,B479_04545,B479_10745,B479_06295,B479_01635,B479_06085,B479_23770,B479_02740,B479_00170,B479_25575,B479_22900,B479_24220,B479_19640,B479_09260,B479_24010,B479_01400,B479_01640,B479_24570,B479_25425,B479_19330,B479_20940,B479_23765,B479_03540,B479_07185,B479_20825,B479_12460,B479_05435,B479_25220,B479_03885,B479_18515,B479_21255,B479_23280,B479_05180,B47…
GO:0050662	coenzyme binding	molecular_function	1	48	782	243	3869	15	B479_02330,B479_02320,B479_15490,B479_22345,B479_03255,B479_18925,B479_02000,B479_17770,B479_13270,B479_13410,B479_17145,B479_21550,B479_22665,B479_00610,B479_17140	33	B479_05610,B479_21670,B479_17535,B479_20320,B479_22725,B479_24845,B479_13460,B479_06845,B479_22275,B479_07480,B479_07685,B479_17855,B479_05670,B479_17875,B479_22735,B479_24285,B479_02640,B479_02490,B479_12260,B479_04405,B479_03475,B479_07590,B479_07630,B479_06040,B479_05135,B479_16430,B479_15975,B479_23490,B479_26110,B479_01110,B479_07275,B479_05390,B479_04800
GO:0008170	N-methyltransferase activity	molecular_function	1	5	782	24	3869	0		5	B479_11425,B479_07620,B479_02485,B479_12340,B479_24290
GO:0016592	mediator complex	cellular_component	1	4	782	19	3869	1	B479_13305	3	B479_03910,B479_04765,B479_23825
GO:0009451	RNA modification	biological_process	1	16	782	80	3869	3	B479_08245,B479_12495,B479_13285	13	B479_02485,B479_04660,B479_24985,B479_24570,B479_20395,B479_20940,B479_01555,B479_24290,B479_04655,B479_07620,B479_12450,B479_11425,B479_25365
GO:0009108	coenzyme biosynthetic process	biological_process	1	9	782	44	3869	3	B479_25555,B479_19065,B479_18570	6	B479_25610,B479_22840,B479_07480,B479_02580,B479_24295,B479_02555
GO:0016192	vesicle-mediated transport	biological_process	1	5	782	24	3869	1	B479_13185	4	B479_06295,B479_15315,B479_17785,B479_02730
GO:0008653	lipopolysaccharide metabolic process	biological_process	1	6	782	29	3869	0		6	B479_24880,B479_17570,B479_02215,B479_03070,B479_20265,B479_06675
GO:0009103	lipopolysaccharide biosynthetic process	biological_process	1	6	782	29	3869	0		6	B479_24880,B479_17570,B479_02215,B479_03070,B479_06675,B479_20265
GO:0006260	DNA replication	biological_process	1	12	782	60	3869	6	B479_16510,B479_13240,B479_13200,B479_02950,B479_18715,B479_13185	6	B479_21730,B479_06085,B479_03360,B479_20480,B479_12460,B479_07655
GO:0015267	channel activity	molecular_function	1	7	782	34	3869	1	B479_12875	6	B479_05285,B479_17555,B479_20360,B479_13440,B479_01605,B479_01775
GO:0022803	passive transmembrane transporter activity	molecular_function	1	7	782	34	3869	1	B479_12875	6	B479_05285,B479_17555,B479_20360,B479_01605,B479_13440,B479_01775
GO:0015035	protein disulfide oxidoreductase activity	molecular_function	1	4	782	18	3869	1	B479_18060	3	B479_07070,B479_25620,B479_16430
GO:0015036	disulfide oxidoreductase activity	molecular_function	1	4	782	18	3869	1	B479_18060	3	B479_16430,B479_07070,B479_25620
GO:0016667	oxidoreductase activity, acting on a sulfur group of donors	molecular_function	1	5	782	23	3869	2	B479_13210,B479_18060	3	B479_16430,B479_25620,B479_07070
GO:0010340	carboxyl-O-methyltransferase activity	molecular_function	1	3	782	14	3869	0		3	B479_24290,B479_00360,B479_11425
GO:0051998	protein carboxyl O-methyltransferase activity	molecular_function	1	3	782	14	3869	0		3	B479_11425,B479_00360,B479_24290
GO:0005654	nucleoplasm	cellular_component	1	7	782	34	3869	2	B479_13190,B479_13305	5	B479_07665,B479_01410,B479_03910,B479_23825,B479_04765
GO:0044451	nucleoplasm part	cellular_component	1	7	782	34	3869	2	B479_13305,B479_13190	5	B479_07665,B479_03910,B479_01410,B479_23825,B479_04765
GO:0007165	signal transduction	biological_process	1	69	782	346	3869	24	B479_01510,B479_14405,B479_20450,B479_26400,B479_00995,B479_22405,B479_16515,B479_00465,B479_13185,B479_16070,B479_08265,B479_12875,B479_14520,B479_14525,B479_11910,B479_22535,B479_06875,B479_18720,B479_12495,B479_22345,B479_18715,B479_04460,B479_16045,B479_14515	45	B479_05750,B479_17785,B479_24405,B479_24880,B479_24015,B479_12340,B479_09270,B479_03555,B479_25365,B479_23980,B479_05265,B479_03435,B479_01165,B479_17345,B479_04860,B479_00185,B479_15785,B479_05760,B479_20205,B479_24365,B479_06305,B479_05745,B479_06295,B479_01635,B479_05770,B479_04405,B479_09245,B479_05775,B479_17340,B479_22075,B479_22095,B479_05765,B479_24700,B479_01785,B479_25580,B479_22900,B47…
GO:0007154	cell communication	biological_process	1	71	782	357	3869	26	B479_00465,B479_13185,B479_22405,B479_16515,B479_00995,B479_16510,B479_01510,B479_14405,B479_20450,B479_26400,B479_16045,B479_14515,B479_06875,B479_18720,B479_12495,B479_22345,B479_04460,B479_18715,B479_11910,B479_13320,B479_22535,B479_16070,B479_08265,B479_12875,B479_14520,B479_14525	45	B479_01165,B479_17345,B479_04860,B479_25365,B479_23980,B479_05265,B479_03435,B479_24015,B479_12340,B479_09270,B479_03555,B479_05750,B479_17785,B479_24405,B479_24880,B479_21140,B479_25425,B479_06300,B479_23765,B479_17545,B479_07185,B479_25950,B479_05765,B479_24700,B479_01785,B479_25580,B479_22900,B479_08285,B479_01520,B479_01635,B479_06295,B479_04405,B479_05770,B479_17340,B479_05775,B479_09245,B47…
GO:0032403	protein complex binding	molecular_function	1	3	782	14	3869	0		3	B479_08285,B479_09270,B479_22095
GO:0015988	energy coupled proton transmembrane transport, against electrochemical gradient	biological_process	1	3	782	14	3869	0		3	B479_00190,B479_00165,B479_00175
GO:0015991	ATP hydrolysis coupled proton transport	biological_process	1	3	782	14	3869	0		3	B479_00190,B479_00165,B479_00175
GO:0006096	glycolysis	biological_process	1	2	782	9	3869	0		2	B479_06110,B479_21590
GO:0000097	sulfur amino acid biosynthetic process	biological_process	1	2	782	9	3869	2	B479_22415,B479_21165	0
GO:0036355	2-iminoacetate synthase activity	molecular_function	1	2	782	9	3869	0		2	B479_05435,B479_00740
GO:0019898	extrinsic to membrane	cellular_component	1	2	782	9	3869	0		2	B479_07015,B479_01660
GO:0006401	RNA catabolic process	biological_process	1	2	782	8	3869	1	Novel00023	1	B479_05435
GO:0023052	signaling	biological_process	1	69	782	347	3869	24	B479_14515,B479_16045,B479_18720,B479_12495,B479_22345,B479_06875,B479_04460,B479_18715,B479_11910,B479_22535,B479_14520,B479_12875,B479_16070,B479_08265,B479_14525,B479_00465,B479_13185,B479_16515,B479_22405,B479_00995,B479_14405,B479_01510,B479_26400,B479_20450	45	B479_23765,B479_21140,B479_25425,B479_06300,B479_25950,B479_17545,B479_07185,B479_01785,B479_25580,B479_22900,B479_05765,B479_24700,B479_01520,B479_08285,B479_01635,B479_06295,B479_05770,B479_04405,B479_09245,B479_05775,B479_17340,B479_22075,B479_22095,B479_15785,B479_05760,B479_20205,B479_00185,B479_05745,B479_24365,B479_06305,B479_17345,B479_01165,B479_04860,B479_25365,B479_05265,B479_03435,B47…
GO:0044700	single organism signaling	biological_process	1	69	782	347	3869	24	B479_20450,B479_26400,B479_01510,B479_14405,B479_00995,B479_22405,B479_16515,B479_13185,B479_00465,B479_14525,B479_16070,B479_08265,B479_14520,B479_12875,B479_22535,B479_11910,B479_04460,B479_18715,B479_06875,B479_18720,B479_12495,B479_22345,B479_16045,B479_14515	45	B479_24405,B479_24880,B479_05750,B479_17785,B479_03555,B479_24015,B479_12340,B479_09270,B479_23980,B479_05265,B479_03435,B479_25365,B479_04860,B479_01165,B479_17345,B479_24365,B479_06305,B479_05745,B479_00185,B479_15785,B479_05760,B479_20205,B479_05775,B479_09245,B479_17340,B479_22075,B479_22095,B479_06295,B479_01635,B479_04405,B479_05770,B479_08285,B479_01520,B479_05765,B479_24700,B479_01785,B47…
GO:0009247	glycolipid biosynthetic process	biological_process	1	2	782	9	3869	1	B479_18570	1	B479_06075
GO:0046467	membrane lipid biosynthetic process	biological_process	1	2	782	9	3869	1	B479_18570	1	B479_06075
GO:0016861	intramolecular oxidoreductase activity, interconverting aldoses and ketoses	molecular_function	1	2	782	9	3869	0		2	B479_22920,B479_07650
GO:0022904	respiratory electron transport chain	biological_process	1	4	782	19	3869	1	B479_02945	3	B479_17560,B479_17555,B479_04800
GO:0004540	ribonuclease activity	molecular_function	1	2	782	9	3869	0		2	B479_22880,B479_00240
GO:0016888	endodeoxyribonuclease activity, producing 5'-phosphomonoesters	molecular_function	1	2	782	9	3869	1	B479_17800	1	B479_09375
GO:0016769	transferase activity, transferring nitrogenous groups	molecular_function	1	4	782	20	3869	1	B479_03495	3	B479_24385,B479_02340,B479_24930
GO:0005794	Golgi apparatus	cellular_component	1	2	782	9	3869	1	B479_00755	1	B479_01640
GO:0044431	Golgi apparatus part	cellular_component	1	2	782	9	3869	1	B479_00755	1	B479_01640
GO:0042440	pigment metabolic process	biological_process	1	28	782	145	3869	10	B479_02000,B479_17140,B479_00610,B479_18715,B479_18925,B479_16510,B479_22345,B479_12485,B479_13410,B479_00995	18	B479_02500,B479_05265,B479_09260,B479_25575,B479_17855,B479_26110,B479_21170,B479_24345,B479_24845,B479_16430,B479_22725,B479_12460,B479_22095,B479_10745,B479_04405,B479_23560,B479_12260,B479_09270
GO:0006357	regulation of transcription from RNA polymerase II promoter	biological_process	1	4	782	20	3869	2	B479_13305,B479_16510	2	B479_23825,B479_03910
GO:0004824	lysine-tRNA ligase activity	molecular_function	1	1	782	4	3869	0		1	B479_03540
GO:0006430	lysyl-tRNA aminoacylation	biological_process	1	1	782	4	3869	0		1	B479_03540
GO:0006269	DNA replication, synthesis of RNA primer	biological_process	1	1	782	4	3869	1	B479_13240	0
GO:0004185	serine-type carboxypeptidase activity	molecular_function	1	1	782	4	3869	0		1	B479_06690
GO:0003847	1-alkyl-2-acetylglycerophosphocholine esterase activity	molecular_function	1	1	782	4	3869	1	B479_12485	0
GO:1901606	alpha-amino acid catabolic process	biological_process	1	6	782	30	3869	2	B479_22055,B479_18920	4	B479_26465,B479_07680,B479_02170,B479_03305
GO:0009847	spore germination	biological_process	1	1	782	4	3869	0		1	B479_01840
GO:0016311	dephosphorylation	biological_process	1	1	782	4	3869	0		1	B479_14495
GO:0006081	cellular aldehyde metabolic process	biological_process	1	1	782	4	3869	0		1	B479_03555
GO:0030259	lipid glycosylation	biological_process	1	1	782	4	3869	0		1	B479_06825
GO:0006810	transport	biological_process	1	169	782	855	3869	38	B479_22345,B479_12495,B479_22210,B479_13305,B479_20285,B479_08890,B479_12875,B479_20560,B479_14525,B479_17140,B479_17770,B479_11605,B479_18620,B479_00730,B479_13185,B479_14530,B479_01060,B479_09975,B479_23645,B479_03560,B479_12550,B479_00995,B479_03225,B479_11600,B479_22380,B479_00450,B479_17830,B479_22665,B479_13200,B479_20440,B479_18570,B479_13320,B479_19090,B479_16920,B479_06705,B479_26510,B47…	131	B479_22900,B479_24220,B479_25575,B479_10920,B479_25380,B479_01640,B479_13445,B479_02170,B479_07015,B479_24570,B479_03735,B479_25425,B479_19330,B479_20940,B479_18580,B479_18275,B479_20950,B479_02730,B479_03970,B479_00895,B479_22265,B479_04545,B479_01280,B479_00380,B479_02495,B479_04665,B479_06295,B479_15545,B479_00170,B479_02740,B479_23770,B479_01245,B479_09380,B479_26275,B479_25365,B479_25415,B47…
GO:0051234	establishment of localization	biological_process	1	169	782	855	3869	38	B479_13200,B479_18570,B479_13320,B479_20440,B479_17830,B479_22380,B479_00450,B479_22665,B479_19090,B479_06705,B479_02930,B479_12880,B479_26510,B479_16920,B479_08890,B479_20285,B479_13305,B479_22210,B479_12495,B479_22345,B479_17770,B479_11605,B479_12875,B479_17140,B479_14525,B479_20560,B479_13185,B479_14530,B479_18620,B479_00730,B479_11600,B479_00995,B479_03225,B479_01060,B479_09975,B479_12550,B47…	131	B479_05630,B479_01915,B479_05610,B479_18455,B479_01595,B479_22100,B479_02855,B479_22230,B479_06845,B479_15135,B479_26465,B479_24700,B479_24335,B479_21535,B479_18975,B479_13455,B479_08285,B479_00160,B479_01605,B479_15140,B479_00180,B479_02970,B479_22075,B479_22095,B479_03305,B479_00185,B479_07275,B479_07400,B479_26265,B479_17940,B479_03440,B479_02750,B479_19210,B479_17560,B479_21380,B479_15315,B47…
GO:0005984	disaccharide metabolic process	biological_process	1	1	782	4	3869	1	B479_22670	0
GO:0006606	protein import into nucleus	biological_process	1	1	782	4	3869	0		1	B479_25395
GO:0034504	protein localization to nucleus	biological_process	1	1	782	4	3869	0		1	B479_25395
GO:0044744	protein targeting to nucleus	biological_process	1	1	782	4	3869	0		1	B479_25395
GO:0051170	nuclear import	biological_process	1	1	782	4	3869	0		1	B479_25395
GO:0009435	NAD biosynthetic process	biological_process	1	1	782	4	3869	0		1	B479_02555
GO:0019674	NAD metabolic process	biological_process	1	1	782	4	3869	0		1	B479_02555
GO:0043227	membrane-bounded organelle	cellular_component	1	34	782	171	3869	8	B479_17215,B479_22055,B479_13230,B479_00755,B479_17830,B479_13190,B479_05820,B479_13305	26	B479_01410,B479_14150,B479_03910,B479_09115,B479_01840,B479_06085,B479_03055,B479_24365,B479_24880,B479_05745,B479_04765,B479_17880,B479_03970,B479_00185,B479_07275,B479_07665,B479_22230,B479_17560,B479_23825,B479_18455,B479_25395,B479_00360,B479_01640,B479_05130,B479_01580,B479_07375
GO:0043231	intracellular membrane-bounded organelle	cellular_component	1	34	782	171	3869	8	B479_00755,B479_17830,B479_22055,B479_17215,B479_13230,B479_13305,B479_13190,B479_05820	26	B479_03055,B479_24365,B479_24880,B479_05745,B479_04765,B479_17880,B479_03970,B479_00185,B479_07275,B479_01410,B479_14150,B479_09115,B479_03910,B479_01840,B479_06085,B479_25395,B479_00360,B479_01640,B479_05130,B479_01580,B479_07375,B479_07665,B479_22230,B479_17560,B479_23825,B479_18455
GO:0004197	cysteine-type endopeptidase activity	molecular_function	1	2	782	9	3869	2	B479_03260,B479_11585	0
GO:0009292	genetic transfer	biological_process	1	1	782	4	3869	0		1	B479_23805
GO:0009294	DNA mediated transformation	biological_process	1	1	782	4	3869	0		1	B479_23805
GO:0030248	cellulose binding	molecular_function	1	1	782	4	3869	1	B479_18300	0
GO:0003933	GTP cyclohydrolase activity	molecular_function	1	1	782	4	3869	0		1	B479_03070
GO:0003935	GTP cyclohydrolase II activity	molecular_function	1	1	782	4	3869	0		1	B479_03070
GO:0004003	ATP-dependent DNA helicase activity	molecular_function	1	1	782	4	3869	0		1	B479_20725
GO:0016055	Wnt receptor signaling pathway	biological_process	1	1	782	4	3869	1	B479_22535	0
GO:0030694	bacterial-type flagellum basal body, rod	cellular_component	1	1	782	4	3869	1	B479_18820	0
GO:0008817	cob(I)yrinic acid a,c-diamide adenosyltransferase activity	molecular_function	1	1	782	4	3869	0		1	B479_14150
GO:0003747	translation release factor activity	molecular_function	1	1	782	4	3869	0		1	B479_05785
GO:0006415	translational termination	biological_process	1	1	782	4	3869	0		1	B479_05785
GO:0008079	translation termination factor activity	molecular_function	1	1	782	4	3869	0		1	B479_05785
GO:0043624	cellular protein complex disassembly	biological_process	1	1	782	4	3869	0		1	B479_05785
GO:0043933	macromolecular complex subunit organization	biological_process	1	10	782	50	3869	4	B479_04720,B479_18050,B479_16920,B479_21165	6	B479_22905,B479_00185,B479_08285,B479_23490,B479_05785,B479_18470
GO:0071822	protein complex subunit organization	biological_process	1	10	782	50	3869	4	B479_18050,B479_16920,B479_04720,B479_21165	6	B479_08285,B479_23490,B479_05785,B479_18470,B479_22905,B479_00185
GO:0070569	uridylyltransferase activity	molecular_function	1	1	782	4	3869	0		1	B479_05775
GO:0050840	extracellular matrix binding	molecular_function	1	1	782	4	3869	0		1	B479_04755
GO:0017080	sodium channel regulator activity	molecular_function	1	1	782	4	3869	0		1	B479_14485
GO:0019871	sodium channel inhibitor activity	molecular_function	1	1	782	4	3869	0		1	B479_14485
GO:0010498	proteasomal protein catabolic process	biological_process	1	1	782	4	3869	0		1	B479_09310
GO:0043161	proteasomal ubiquitin-dependent protein catabolic process	biological_process	1	1	782	4	3869	0		1	B479_09310
GO:0016616	oxidoreductase activity, acting on the CH-OH group of donors, NAD or NADP as acceptor	molecular_function	1	30	782	156	3869	8	B479_17770,B479_13410,B479_22345,B479_22665,B479_18925,B479_11625,B479_17140,B479_02000	22	B479_02490,B479_05610,B479_17025,B479_20320,B479_24845,B479_16430,B479_13460,B479_05135,B479_22725,B479_22275,B479_24345,B479_06845,B479_15975,B479_26405,B479_26110,B479_03060,B479_17855,B479_07685,B479_03810,B479_05390,B479_07625,B479_16535
GO:0009966	regulation of signal transduction	biological_process	1	1	782	4	3869	1	B479_22535	0
GO:0016887	ATPase activity	molecular_function	1	42	782	217	3869	8	B479_00995,B479_16510,B479_20810,B479_16495,B479_00260,B479_12495,B479_23385,B479_18715	34	B479_09270,B479_10745,B479_01555,B479_01635,B479_00180,B479_22075,B479_07790,B479_00170,B479_24040,B479_22775,B479_22095,B479_23770,B479_07275,B479_24365,B479_01595,B479_23765,B479_25425,B479_19330,B479_20940,B479_05630,B479_24570,B479_12460,B479_06830,B479_25365,B479_24220,B479_02800,B479_25575,B479_05265,B479_20725,B479_09260,B479_19310,B479_00160,B479_08285,B479_23980
GO:0009219	pyrimidine deoxyribonucleotide metabolic process	biological_process	1	1	782	4	3869	0		1	B479_20825
GO:0022891	substrate-specific transmembrane transporter activity	molecular_function	1	42	782	214	3869	14	B479_13305,B479_19090,B479_00730,B479_00450,B479_12875,B479_01060,B479_17830,B479_09975,B479_26510,B479_00995,B479_03225,B479_11605,B479_13320,B479_20440	28	B479_18975,B479_22900,B479_24700,B479_24335,B479_25135,B479_00160,B479_23980,B479_25395,B479_07135,B479_07675,B479_25370,B479_04100,B479_04530,B479_00185,B479_18110,B479_00190,B479_04545,B479_12315,B479_17555,B479_03885,B479_00195,B479_01840,B479_00180,B479_00170,B479_05285,B479_04535,B479_02970,B479_23770
GO:0005267	potassium channel activity	molecular_function	1	1	782	4	3869	0		1	B479_05285
GO:0006858	extracellular transport	biological_process	1	1	782	4	3869	0		1	B479_04665
GO:0034655	nucleobase-containing compound catabolic process	biological_process	1	3	782	14	3869	1	Novel00023	2	B479_15305,B479_05435
GO:0004519	endonuclease activity	molecular_function	1	5	782	25	3869	2	B479_22065,B479_17800	3	B479_05435,B479_00240,B479_09375
GO:0033177	proton-transporting two-sector ATPase complex, proton-transporting domain	cellular_component	1	4	782	20	3869	1	B479_13305	3	B479_00195,B479_00190,B479_00185
GO:0031704	apelin receptor binding	molecular_function	1	1	782	4	3869	1	B479_22345	0
GO:0005310	dicarboxylic acid transmembrane transporter activity	molecular_function	1	2	782	10	3869	1	B479_20440	1	B479_25135
GO:0051302	regulation of cell division	biological_process	1	1	782	4	3869	0		1	B479_06660
GO:0006558	L-phenylalanine metabolic process	biological_process	1	1	782	4	3869	0		1	B479_06840
GO:1902221	erythrose 4-phosphate/phosphoenolpyruvate family amino acid metabolic process	biological_process	1	1	782	4	3869	0		1	B479_06840
GO:0048523	negative regulation of cellular process	biological_process	1	6	782	30	3869	5	B479_00925,B479_22535,B479_07240,B479_17150,B479_21165	1	B479_00360
GO:0000276	mitochondrial proton-transporting ATP synthase complex, coupling factor F(o)	cellular_component	1	1	782	4	3869	0		1	B479_00185
GO:0044764	multi-organism cellular process	biological_process	1	13	782	67	3869	2	B479_05430,B479_04680	11	B479_05720,B479_09270,B479_05035,B479_17570,B479_23600,B479_17815,B479_04800,B479_08285,B479_23805,B479_02815,B479_01615
GO:0009074	aromatic amino acid family catabolic process	biological_process	1	1	782	4	3869	0		1	B479_24930
GO:0072525	pyridine-containing compound biosynthetic process	biological_process	1	2	782	10	3869	0		2	B479_02490,B479_02555
GO:0017038	protein import	biological_process	1	2	782	10	3869	0		2	B479_25395,B479_18455
GO:0017004	cytochrome complex assembly	biological_process	1	3	782	15	3869	2	B479_16920,B479_18050	1	B479_08285
GO:0008649	rRNA methyltransferase activity	molecular_function	1	4	782	21	3869	0		4	B479_02485,B479_07620,B479_11425,B479_24290
GO:0006915	apoptotic process	biological_process	1	2	782	10	3869	1	B479_22055	1	B479_17815
GO:0012501	programmed cell death	biological_process	1	2	782	10	3869	1	B479_22055	1	B479_17815
GO:0030117	membrane coat	cellular_component	1	1	782	4	3869	0		1	B479_02730
GO:0048475	coated membrane	cellular_component	1	1	782	4	3869	0		1	B479_02730
GO:0051082	unfolded protein binding	molecular_function	1	4	782	21	3869	1	B479_13185	3	B479_17815,B479_06055,B479_23540
GO:0016860	intramolecular oxidoreductase activity	molecular_function	1	2	782	10	3869	0		2	B479_07650,B479_22920
GO:0003729	mRNA binding	molecular_function	1	1	782	4	3869	1	B479_13190	0
GO:0031090	organelle membrane	cellular_component	1	5	782	26	3869	0		5	B479_18455,B479_01580,B479_17560,B479_00185,B479_01840
GO:0043648	dicarboxylic acid metabolic process	biological_process	1	4	782	21	3869	0		4	B479_02640,B479_06840,B479_24850,B479_05435
GO:0005216	ion channel activity	molecular_function	1	3	782	15	3869	1	B479_12875	2	B479_17555,B479_05285
GO:0022838	substrate-specific channel activity	molecular_function	1	3	782	15	3869	1	B479_12875	2	B479_17555,B479_05285
GO:0004520	endodeoxyribonuclease activity	molecular_function	1	2	782	10	3869	1	B479_17800	1	B479_09375
GO:0008173	RNA methyltransferase activity	molecular_function	1	7	782	37	3869	1	B479_13285	6	B479_07620,B479_11425,B479_02485,B479_12340,B479_24985,B479_24290
GO:1901363	heterocyclic compound binding	molecular_function	1	259	782	1303	3869	75	B479_14515,B479_00260,B479_06745,B479_22065,B479_13290,B479_03255,B479_02000,B479_18715,B479_13230,B479_13270,B479_02950,B479_00610,B479_21550,B479_22665,B479_00465,B479_22415,B479_13220,B479_05885,B479_18710,B479_24900,B479_16085,B479_20285,B479_03815,B479_06870,B479_22345,B479_14210,B479_14560,B479_14520,B479_00755,B479_13185,B479_14260,B479_08335,B479_16515,Novel00023,B479_12485,B479_05985,B47…	184	B479_21140,B479_21670,B479_02880,B479_09565,B479_22725,B479_24845,B479_02800,B479_05670,B479_24700,B479_18975,B479_01785,B479_24160,B479_22030,B479_23910,B479_04405,B479_15975,B479_24040,B479_20190,B479_05385,B479_15465,B479_06305,B479_04800,B479_03440,B479_00175,B479_06830,B479_15145,B479_03890,B479_06175,B479_02785,B479_23980,B479_26065,B479_03435,B479_02215,B479_01555,B479_23560,B479_22905,B47…
GO:0003899	DNA-directed RNA polymerase activity	molecular_function	1	4	782	21	3869	1	B479_13240	3	B479_22905,B479_02880,B479_14150
GO:0005739	mitochondrion	cellular_component	1	5	782	26	3869	1	B479_22055	4	B479_18455,B479_17880,B479_01840,B479_00185
GO:0000917	barrier septum assembly	biological_process	1	1	782	4	3869	0		1	B479_06660
GO:0032506	cytokinetic process	biological_process	1	1	782	4	3869	0		1	B479_06660
GO:0090529	cell septum assembly	biological_process	1	1	782	4	3869	0		1	B479_06660
GO:0006119	oxidative phosphorylation	biological_process	1	2	782	10	3869	0		2	B479_17560,B479_17555
GO:0042773	ATP synthesis coupled electron transport	biological_process	1	2	782	10	3869	0		2	B479_17555,B479_17560
GO:0051701	interaction with host	biological_process	1	2	782	10	3869	0		2	B479_17815,B479_08285
GO:1901136	carbohydrate derivative catabolic process	biological_process	1	8	782	43	3869	4	B479_17770,B479_02000,B479_17140,B479_22665	4	B479_18455,B479_16430,B479_22725,B479_06845
GO:0006720	isoprenoid metabolic process	biological_process	1	13	782	70	3869	3	B479_18925,B479_17140,B479_00610	10	B479_26110,B479_17855,B479_12260,B479_03555,B479_24285,B479_16430,B479_03120,B479_04760,B479_21170,B479_02500
GO:0008299	isoprenoid biosynthetic process	biological_process	1	13	782	70	3869	3	B479_17140,B479_00610,B479_18925	10	B479_26110,B479_17855,B479_12260,B479_16430,B479_04760,B479_03120,B479_21170,B479_02500,B479_03555,B479_24285
GO:0008175	tRNA methyltransferase activity	molecular_function	1	3	782	16	3869	1	B479_13285	2	B479_24985,B479_24290
GO:0008276	protein methyltransferase activity	molecular_function	1	5	782	27	3869	1	B479_13285	4	B479_24290,B479_00360,B479_11425,B479_07620
GO:0005342	organic acid transmembrane transporter activity	molecular_function	1	9	782	49	3869	4	B479_03225,B479_19090,B479_13320,B479_20440	5	B479_01840,B479_25135,B479_04545,B479_12315,B479_02970
GO:0008514	organic anion transmembrane transporter activity	molecular_function	1	9	782	49	3869	4	B479_20440,B479_13320,B479_19090,B479_03225	5	B479_01840,B479_02970,B479_12315,B479_04545,B479_25135
GO:0046943	carboxylic acid transmembrane transporter activity	molecular_function	1	9	782	49	3869	4	B479_19090,B479_03225,B479_20440,B479_13320	5	B479_01840,B479_04545,B479_25135,B479_02970,B479_12315
GO:0007186	G-protein coupled receptor signaling pathway	biological_process	1	5	782	27	3869	1	B479_06875	4	B479_08285,B479_22095,B479_25580,B479_09270
GO:0031966	mitochondrial membrane	cellular_component	1	3	782	16	3869	0		3	B479_18455,B479_01840,B479_00185
GO:0006721	terpenoid metabolic process	biological_process	1	11	782	60	3869	3	B479_18925,B479_17140,B479_00610	8	B479_24285,B479_16430,B479_04760,B479_21170,B479_02500,B479_26110,B479_17855,B479_12260
GO:0016114	terpenoid biosynthetic process	biological_process	1	11	782	60	3869	3	B479_00610,B479_17140,B479_18925	8	B479_02500,B479_21170,B479_16430,B479_04760,B479_24285,B479_12260,B479_17855,B479_26110
GO:0012505	endomembrane system	cellular_component	1	3	782	16	3869	0		3	B479_01580,B479_25395,B479_17560
GO:0016620	oxidoreductase activity, acting on the aldehyde or oxo group of donors, NAD or NADP as acceptor	molecular_function	1	4	782	22	3869	1	B479_03255	3	B479_06040,B479_07630,B479_02640
GO:0044763	single-organism cellular process	biological_process	1	183	782	930	3869	61	B479_18855,B479_26400,B479_18655,B479_09615,B479_14405,B479_01510,B479_16510,B479_26510,B479_02930,B479_18710,B479_19090,B479_13240,B479_23735,B479_00465,B479_22380,B479_00450,B479_02950,B479_17830,B479_16070,B479_22535,B479_13320,B479_18570,B479_18055,B479_18660,B479_13200,B479_18050,B479_18925,B479_18715,B479_14515,B479_03560,B479_20450,B479_01275,B479_00995,B479_03225,B479_11600,B479_21165,B47…	122	B479_24880,B479_24405,B479_17785,B479_05750,B479_05785,B479_02865,B479_00195,B479_23720,B479_01555,B479_12340,B479_09050,B479_24015,B479_23850,B479_22905,B479_17815,B479_12345,B479_05265,B479_06375,B479_03435,B479_06175,B479_25395,B479_23980,B479_03455,B479_19180,B479_17345,B479_00175,B479_21380,B479_17560,B479_15315,B479_02750,B479_23420,B479_06305,B479_17940,B479_05760,B479_15785,B479_20205,B47…
GO:0043414	macromolecule methylation	biological_process	1	6	782	33	3869	2	B479_13285,B479_14260	4	B479_07620,B479_11425,B479_02485,B479_00360
GO:0006891	intra-Golgi vesicle-mediated transport	biological_process	1	1	782	5	3869	0		1	B479_17785
GO:0048522	positive regulation of cellular process	biological_process	1	4	782	22	3869	3	B479_22055,B479_17215,B479_05820	1	B479_17815
GO:0045502	dynein binding	molecular_function	1	1	782	5	3869	1	B479_13185	0
GO:0008194	UDP-glycosyltransferase activity	molecular_function	1	1	782	5	3869	0		1	B479_06075
GO:0008924	malate dehydrogenase (quinone) activity	molecular_function	1	1	782	5	3869	1	B479_19745	0
GO:0019200	carbohydrate kinase activity	molecular_function	1	1	782	5	3869	0		1	B479_05630
GO:0004064	arylesterase activity	molecular_function	1	1	782	5	3869	1	B479_13390	0
GO:0016054	organic acid catabolic process	biological_process	1	7	782	38	3869	2	B479_22055,B479_18920	5	B479_07680,B479_02170,B479_26465,B479_24930,B479_03305
GO:0046395	carboxylic acid catabolic process	biological_process	1	7	782	38	3869	2	B479_18920,B479_22055	5	B479_03305,B479_24930,B479_26465,B479_02170,B479_07680
GO:0009890	negative regulation of biosynthetic process	biological_process	1	4	782	21	3869	4	B479_21165,B479_07240,B479_17150,B479_00925	0
GO:0010558	negative regulation of macromolecule biosynthetic process	biological_process	1	4	782	21	3869	4	B479_21165,B479_00925,B479_07240,B479_17150	0
GO:0031327	negative regulation of cellular biosynthetic process	biological_process	1	4	782	21	3869	4	B479_21165,B479_00925,B479_07240,B479_17150	0
GO:0045892	negative regulation of transcription, DNA-dependent	biological_process	1	4	782	21	3869	4	B479_00925,B479_17150,B479_07240,B479_21165	0
GO:0051253	negative regulation of RNA metabolic process	biological_process	1	4	782	21	3869	4	B479_21165,B479_17150,B479_07240,B479_00925	0
GO:2000113	negative regulation of cellular macromolecule biosynthetic process	biological_process	1	4	782	21	3869	4	B479_21165,B479_00925,B479_17150,B479_07240	0
GO:0004553	hydrolase activity, hydrolyzing O-glycosyl compounds	molecular_function	1	7	782	38	3869	4	B479_17180,B479_17225,B479_13270,B479_17215	3	B479_18455,B479_04795,B479_21365
GO:0008028	monocarboxylic acid transmembrane transporter activity	molecular_function	1	2	782	11	3869	1	B479_13320	1	B479_12315
GO:0009112	nucleobase metabolic process	biological_process	1	1	782	5	3869	0		1	B479_23560
GO:0046112	nucleobase biosynthetic process	biological_process	1	1	782	5	3869	0		1	B479_23560
GO:0016679	oxidoreductase activity, acting on diphenols and related substances as donors	molecular_function	1	1	782	5	3869	0		1	B479_04530
GO:0001871	pattern binding	molecular_function	1	1	782	5	3869	1	B479_18300	0
GO:0030247	polysaccharide binding	molecular_function	1	1	782	5	3869	1	B479_18300	0
GO:0003896	DNA primase activity	molecular_function	1	1	782	5	3869	1	B479_13240	0
GO:0008982	protein-N(PI)-phosphohistidine-sugar phosphotransferase activity	molecular_function	1	1	782	5	3869	0		1	B479_07675
GO:0044262	cellular carbohydrate metabolic process	biological_process	1	12	782	65	3869	3	B479_08385,B479_17215,B479_22670	9	B479_20265,B479_17890,B479_06675,B479_24880,B479_17570,B479_02215,B479_09490,B479_24850,B479_03070
GO:0010033	response to organic substance	biological_process	1	1	782	5	3869	0		1	B479_02500
GO:0008013	beta-catenin binding	molecular_function	1	1	782	5	3869	0		1	B479_04765
GO:0006760	folic acid-containing compound metabolic process	biological_process	1	3	782	16	3869	2	B479_18570,B479_25555	1	B479_07480
GO:1901068	guanosine-containing compound metabolic process	biological_process	1	1	782	5	3869	0		1	B479_05440
GO:0051716	cellular response to stimulus	biological_process	1	83	782	428	3869	30	B479_11910,B479_20800,B479_22535,B479_13320,B479_12875,B479_14520,B479_08265,B479_02950,B479_16070,B479_14525,B479_14515,B479_16045,B479_22345,B479_12495,B479_18720,B479_06875,B479_04460,B479_18715,B479_00995,B479_14405,B479_01510,B479_16510,B479_26400,B479_20450,B479_00465,B479_13265,B479_13185,B479_13240,B479_16515,B479_22405	53	B479_05770,B479_04405,B479_06295,B479_01635,B479_22095,B479_22075,B479_05775,B479_09245,B479_17340,B479_20205,B479_05760,B479_15785,B479_00185,B479_05745,B479_06305,B479_24365,B479_23765,B479_09565,B479_24570,B479_06300,B479_25425,B479_21140,B479_25950,B479_12460,B479_07655,B479_07185,B479_17545,B479_22900,B479_25580,B479_01785,B479_24700,B479_05765,B479_01520,B479_08285,B479_09270,B479_12340,B47…
GO:0019318	hexose metabolic process	biological_process	1	13	782	71	3869	4	B479_17770,B479_22345,B479_22665,B479_17140	9	B479_05390,B479_05630,B479_21590,B479_22075,B479_01700,B479_22275,B479_06845,B479_06110,B479_22725
GO:0004860	protein kinase inhibitor activity	molecular_function	1	1	782	5	3869	0		1	B479_00360
GO:0019207	kinase regulator activity	molecular_function	1	1	782	5	3869	0		1	B479_00360
GO:0019210	kinase inhibitor activity	molecular_function	1	1	782	5	3869	0		1	B479_00360
GO:0019887	protein kinase regulator activity	molecular_function	1	1	782	5	3869	0		1	B479_00360
GO:0009432	SOS response	biological_process	1	1	782	5	3869	1	B479_16510	0
GO:0000154	rRNA modification	biological_process	1	5	782	28	3869	1	B479_13285	4	B479_24290,B479_11425,B479_07620,B479_02485
GO:0097159	organic cyclic compound binding	molecular_function	1	259	782	1310	3869	75	B479_22065,B479_06745,B479_03255,B479_13290,B479_02000,B479_18715,B479_00260,B479_14515,B479_02950,B479_00610,B479_21550,B479_22665,B479_13230,B479_13270,B479_13220,B479_05885,B479_00465,B479_22415,B479_18710,B479_24900,B479_06870,B479_22345,B479_20285,B479_16085,B479_03815,B479_14520,B479_14560,B479_00755,B479_14210,B479_08335,B479_16515,B479_13185,B479_14260,B479_01275,Novel00023,B479_05985,B47…	184	B479_05670,B479_24700,B479_02800,B479_24160,B479_18975,B479_01785,B479_22030,B479_02880,B479_21670,B479_21140,B479_09565,B479_22725,B479_24845,B479_05385,B479_20190,B479_06305,B479_15465,B479_03440,B479_04800,B479_04405,B479_23910,B479_15975,B479_24040,B479_03890,B479_23980,B479_06175,B479_02785,B479_03435,B479_02215,B479_26065,B479_00175,B479_06830,B479_15145,B479_18110,B479_26110,B479_24405,B47…
GO:0010646	regulation of cell communication	biological_process	1	1	782	5	3869	1	B479_22535	0
GO:0023051	regulation of signaling	biological_process	1	1	782	5	3869	1	B479_22535	0
GO:0016741	transferase activity, transferring one-carbon groups	molecular_function	1	23	782	123	3869	7	B479_13285,B479_17630,B479_12570,B479_14260,B479_13255,B479_22415,B479_21165	16	B479_00360,B479_07620,B479_07680,B479_16535,B479_11425,B479_05280,B479_20935,B479_24985,B479_23555,B479_23585,B479_02485,B479_24290,B479_03790,B479_08195,B479_05755,B479_12340
GO:0032259	methylation	biological_process	1	7	782	39	3869	2	B479_13285,B479_14260	5	B479_00360,B479_08195,B479_02485,B479_07620,B479_11425
GO:0004867	serine-type endopeptidase inhibitor activity	molecular_function	1	1	782	5	3869	0		1	B479_25335
GO:0019439	aromatic compound catabolic process	biological_process	1	6	782	32	3869	2	Novel00023,B479_12485	4	B479_15305,B479_05435,B479_24930,B479_13475
GO:0000155	phosphorelay sensor kinase activity	molecular_function	1	14	782	77	3869	7	B479_04460,B479_14515,B479_16515,B479_26400,B479_13185,B479_18720,B479_14405	7	B479_24405,B479_06305,B479_17785,B479_01785,B479_05765,B479_06295,B479_00185
GO:0034062	RNA polymerase activity	molecular_function	1	6	782	33	3869	3	B479_17180,B479_11585,B479_13240	3	B479_14150,B479_22905,B479_02880
GO:0019205	nucleobase-containing compound kinase activity	molecular_function	1	1	782	5	3869	0		1	B479_05840
GO:0001514	selenocysteine incorporation	biological_process	1	1	782	5	3869	1	B479_20800	0
GO:0006451	translational readthrough	biological_process	1	1	782	5	3869	1	B479_20800	0
GO:0015931	nucleobase-containing compound transport	biological_process	1	1	782	5	3869	1	B479_11605	0
GO:0006771	riboflavin metabolic process	biological_process	1	2	782	11	3869	0		2	B479_03070,B479_03060
GO:0009231	riboflavin biosynthetic process	biological_process	1	2	782	11	3869	0		2	B479_03060,B479_03070
GO:0042726	flavin-containing compound metabolic process	biological_process	1	2	782	11	3869	0		2	B479_03060,B479_03070
GO:0042727	flavin-containing compound biosynthetic process	biological_process	1	2	782	11	3869	0		2	B479_03060,B479_03070
GO:0005337	nucleoside transmembrane transporter activity	molecular_function	1	1	782	5	3869	1	B479_11605	0
GO:1901505	carbohydrate derivative transporter activity	molecular_function	1	1	782	5	3869	1	B479_11605	0
GO:0051186	cofactor metabolic process	biological_process	1	36	782	192	3869	13	B479_18715,B479_02000,B479_22345,B479_00995,B479_13410,B479_18570,B479_12485,B479_17770,B479_19065,B479_22665,B479_17140,B479_16510,B479_25555	23	B479_12460,B479_02555,B479_24845,B479_24295,B479_22725,B479_22275,B479_24345,B479_06845,B479_25610,B479_09260,B479_05265,B479_00695,B479_07480,B479_25575,B479_22095,B479_16430,B479_16260,B479_09270,B479_22840,B479_04405,B479_10745,B479_02580,B479_02500
GO:0006664	glycolipid metabolic process	biological_process	1	3	782	17	3869	2	B479_18570,B479_22380	1	B479_06075
GO:0001076	RNA polymerase II transcription factor binding transcription factor activity	molecular_function	1	3	782	17	3869	1	B479_13305	2	B479_23825,B479_03910
GO:0001104	RNA polymerase II transcription cofactor activity	molecular_function	1	3	782	17	3869	1	B479_13305	2	B479_03910,B479_23825
GO:0016833	oxo-acid-lyase activity	molecular_function	1	1	782	5	3869	0		1	B479_02565
GO:0009262	deoxyribonucleotide metabolic process	biological_process	1	1	782	5	3869	0		1	B479_20825
GO:0009394	2'-deoxyribonucleotide metabolic process	biological_process	1	1	782	5	3869	0		1	B479_20825
GO:0019692	deoxyribose phosphate metabolic process	biological_process	1	1	782	5	3869	0		1	B479_20825
GO:0022836	gated channel activity	molecular_function	1	1	782	5	3869	0		1	B479_05285
GO:0022839	ion gated channel activity	molecular_function	1	1	782	5	3869	0		1	B479_05285
GO:0033014	tetrapyrrole biosynthetic process	biological_process	1	24	782	130	3869	8	B479_13410,B479_00995,B479_14260,B479_16510,B479_22345,B479_02000,B479_17140,B479_18715	16	B479_04405,B479_10745,B479_09270,B479_24845,B479_16430,B479_22725,B479_24345,B479_22095,B479_14910,B479_14150,B479_12460,B479_25575,B479_00695,B479_02500,B479_09260,B479_05265
GO:0004386	helicase activity	molecular_function	1	17	782	93	3869	5	B479_20810,B479_18715,B479_12495,B479_23385,B479_16510	12	B479_12460,B479_22095,B479_09565,B479_01555,B479_19330,B479_00165,B479_20725,B479_24365,B479_23980,B479_24220,B479_02800,B479_07275
GO:0042558	pteridine-containing compound metabolic process	biological_process	1	4	782	22	3869	3	B479_25555,B479_18570,B479_19065	1	B479_07480
GO:0004602	glutathione peroxidase activity	molecular_function	1	1	782	5	3869	1	B479_18055	0
GO:0044699	single-organism process	biological_process	1	216	782	1099	3869	73	B479_21165,B479_11600,B479_03225,B479_00995,B479_01060,B479_09975,B479_01275,B479_20450,B479_03560,B479_18825,B479_13185,B479_18820,B479_13265,B479_18620,B479_22405,B479_18830,B479_04725,B479_16515,B479_00730,B479_11910,B479_17770,B479_11605,B479_22055,B479_18850,B479_20800,B479_08265,B479_12875,B479_14520,B479_18060,B479_11625,B479_14525,B479_17140,B479_08890,B479_16045,B479_13305,B479_06875,B47…	143	B479_01840,B479_09270,B479_15305,B479_05615,B479_03555,B479_12285,B479_00190,B479_19050,B479_16535,B479_18530,B479_23830,B479_03885,B479_17555,B479_05480,B479_00165,B479_01165,B479_07135,B479_06660,B479_25370,B479_03900,B479_21500,B479_00230,B479_04860,B479_24345,B479_09310,B479_25365,B479_19310,B479_01635,B479_06295,B479_16430,B479_23770,B479_01245,B479_17340,B479_05775,B479_00170,B479_02740,B47…
GO:0006570	tyrosine metabolic process	biological_process	1	1	782	5	3869	0		1	B479_06845
GO:0006914	autophagy	biological_process	1	3	782	17	3869	1	B479_05820	2	B479_05745,B479_00185
GO:0005996	monosaccharide metabolic process	biological_process	1	13	782	72	3869	4	B479_22345,B479_17770,B479_22665,B479_17140	9	B479_05390,B479_05630,B479_21590,B479_22075,B479_01700,B479_22275,B479_06845,B479_06110,B479_22725
GO:0006006	glucose metabolic process	biological_process	1	12	782	67	3869	4	B479_17770,B479_22345,B479_22665,B479_17140	8	B479_05390,B479_21590,B479_01700,B479_22075,B479_06845,B479_22275,B479_22725,B479_06110
GO:0015886	heme transport	biological_process	1	2	782	11	3869	1	B479_16920	1	B479_08285
GO:0051181	cofactor transport	biological_process	1	2	782	11	3869	1	B479_16920	1	B479_08285
GO:1901678	iron coordination entity transport	biological_process	1	2	782	11	3869	1	B479_16920	1	B479_08285
GO:0044282	small molecule catabolic process	biological_process	1	7	782	39	3869	2	B479_18920,B479_22055	5	B479_24930,B479_03305,B479_07680,B479_02170,B479_26465
GO:0044712	single-organism catabolic process	biological_process	1	7	782	39	3869	2	B479_18920,B479_22055	5	B479_24930,B479_03305,B479_02170,B479_07680,B479_26465
GO:0004616	phosphogluconate dehydrogenase (decarboxylating) activity	molecular_function	1	7	782	40	3869	4	B479_17140,B479_17770,B479_22345,B479_22665	3	B479_22725,B479_06845,B479_22275
GO:0008234	cysteine-type peptidase activity	molecular_function	1	2	782	11	3869	2	B479_11585,B479_03260	0
GO:0006354	DNA-dependent transcription, elongation	biological_process	1	1	782	5	3869	1	B479_03815	0
GO:0032784	regulation of DNA-dependent transcription, elongation	biological_process	1	1	782	5	3869	1	B479_03815	0
GO:0016788	hydrolase activity, acting on ester bonds	molecular_function	1	29	782	155	3869	10	B479_22065,B479_12185,B479_22380,B479_08385,B479_00575,B479_13185,B479_12485,B479_13390,B479_24900,B479_17800	19	B479_22880,B479_05435,B479_02570,B479_25220,B479_07145,B479_19640,B479_13455,B479_24010,B479_05770,B479_05180,B479_06295,B479_06085,B479_15305,B479_03540,B479_07185,B479_19645,B479_14495,B479_00240,B479_09375
GO:0010629	negative regulation of gene expression	biological_process	1	4	782	22	3869	4	B479_17150,B479_07240,B479_00925,B479_21165	0
GO:0045934	negative regulation of nucleobase-containing compound metabolic process	biological_process	1	4	782	22	3869	4	B479_21165,B479_17150,B479_07240,B479_00925	0
GO:0051172	negative regulation of nitrogen compound metabolic process	biological_process	1	4	782	22	3869	4	B479_17150,B479_07240,B479_00925,B479_21165	0
GO:0009057	macromolecule catabolic process	biological_process	1	7	782	38	3869	2	B479_23735,Novel00023	5	B479_05435,B479_18455,B479_15305,B479_09310,B479_24465
GO:0055085	transmembrane transport	biological_process	1	50	782	266	3869	12	B479_13305,B479_19090,B479_17830,B479_00450,B479_14525,B479_03560,B479_13200,B479_11600,B479_02930,B479_13320,B479_03225,B479_26510	38	B479_24335,B479_03455,B479_10920,B479_18975,B479_25395,B479_13455,B479_00160,B479_19310,B479_12345,B479_00165,B479_21380,B479_07135,B479_02170,B479_18455,B479_00175,B479_25370,B479_15135,B479_21500,B479_22230,B479_26465,B479_00190,B479_03970,B479_00185,B479_03305,B479_18530,B479_17940,B479_02750,B479_04545,B479_01280,B479_00180,B479_01840,B479_15140,B479_23720,B479_05615,B479_00195,B479_12285,B47…
GO:0000989	transcription factor binding transcription factor activity	molecular_function	1	4	782	23	3869	2	B479_21160,B479_13305	2	B479_23825,B479_03910
GO:0048519	negative regulation of biological process	biological_process	1	6	782	33	3869	5	B479_22535,B479_17150,B479_07240,B479_00925,B479_21165	1	B479_00360
GO:0016043	cellular component organization	biological_process	1	28	782	148	3869	10	B479_00995,B479_18050,B479_21165,B479_04725,B479_09725,B479_04710,B479_26400,B479_04720,B479_16920,B479_09615	18	B479_00230,B479_23490,B479_01615,B479_05785,B479_22905,B479_09565,B479_15305,B479_06660,B479_18455,B479_08285,B479_02500,B479_23420,B479_18470,B479_06375,B479_16535,B479_19050,B479_00185,B479_01580
GO:0016798	hydrolase activity, acting on glycosyl bonds	molecular_function	1	8	782	45	3869	4	B479_17225,B479_17215,B479_17180,B479_13270	4	B479_18455,B479_04795,B479_02865,B479_21365
GO:0019954	asexual reproduction	biological_process	1	1	782	5	3869	0		1	B479_04545
GO:0016108	tetraterpenoid metabolic process	biological_process	1	9	782	52	3869	3	B479_17140,B479_00610,B479_18925	6	B479_16430,B479_02500,B479_21170,B479_26110,B479_12260,B479_17855
GO:0016109	tetraterpenoid biosynthetic process	biological_process	1	9	782	52	3869	3	B479_17140,B479_00610,B479_18925	6	B479_17855,B479_12260,B479_26110,B479_21170,B479_02500,B479_16430
GO:0016116	carotenoid metabolic process	biological_process	1	9	782	52	3869	3	B479_18925,B479_00610,B479_17140	6	B479_12260,B479_17855,B479_26110,B479_02500,B479_21170,B479_16430
GO:0016117	carotenoid biosynthetic process	biological_process	1	9	782	52	3869	3	B479_00610,B479_17140,B479_18925	6	B479_26110,B479_12260,B479_17855,B479_16430,B479_02500,B479_21170
GO:0006650	glycerophospholipid metabolic process	biological_process	1	2	782	12	3869	1	B479_22380	1	B479_13495
GO:0046486	glycerolipid metabolic process	biological_process	1	2	782	12	3869	1	B479_22380	1	B479_13495
GO:0046488	phosphatidylinositol metabolic process	biological_process	1	2	782	12	3869	1	B479_22380	1	B479_13495
GO:0031167	rRNA methylation	biological_process	1	3	782	18	3869	1	B479_13285	2	B479_02485,B479_11425
GO:0015995	chlorophyll biosynthetic process	biological_process	1	11	782	63	3869	3	B479_00995,B479_18715,B479_16510	8	B479_02500,B479_22095,B479_09260,B479_05265,B479_12460,B479_25575,B479_10745,B479_09270
GO:0009653	anatomical structure morphogenesis	biological_process	1	3	782	18	3869	1	B479_04725	2	B479_19050,B479_06375
GO:0006007	glucose catabolic process	biological_process	1	9	782	52	3869	4	B479_22345,B479_17770,B479_22665,B479_17140	5	B479_21590,B479_22725,B479_06110,B479_06845,B479_22275
GO:0019320	hexose catabolic process	biological_process	1	9	782	52	3869	4	B479_17140,B479_22665,B479_17770,B479_22345	5	B479_06845,B479_22275,B479_22725,B479_06110,B479_21590
GO:0046365	monosaccharide catabolic process	biological_process	1	9	782	52	3869	4	B479_17770,B479_22345,B479_17140,B479_22665	5	B479_21590,B479_22275,B479_06845,B479_06110,B479_22725
GO:0005179	hormone activity	molecular_function	1	3	782	17	3869	2	B479_22345,B479_19415	1	B479_04660
GO:0034645	cellular macromolecule biosynthetic process	biological_process	1	168	782	855	3869	46	B479_13185,B479_22405,B479_16515,B479_21165,B479_12485,B479_00995,B479_04700,B479_17215,B479_20450,B479_16085,B479_19060,B479_03815,B479_16045,B479_13305,B479_18720,B479_26480,B479_00925,B479_12790,B479_14210,B479_11910,B479_21525,B479_11340,B479_23020,B479_20800,B479_14520,B479_21450,B479_14525,B479_00465,B479_16495,B479_22415,B479_13240,B479_07240,B479_05885,B479_04705,B479_01510,B479_16510,B47…	122	B479_07230,B479_05790,B479_22040,B479_05640,B479_07665,B479_02770,B479_24905,B479_20325,B479_06675,B479_02760,B479_23280,B479_04110,B479_05180,B479_03070,B479_09480,B479_02780,B479_17330,B479_23830,B479_02425,B479_02790,B479_02755,B479_04760,B479_12360,B479_03525,B479_07465,B479_06300,B479_07015,B479_22020,B479_21570,B479_03540,B479_12460,B479_10050,B479_06015,B479_05765,B479_12100,B479_22900,B47…
GO:0072524	pyridine-containing compound metabolic process	biological_process	1	9	782	52	3869	4	B479_22665,B479_17140,B479_22345,B479_17770	5	B479_02555,B479_22725,B479_22275,B479_06845,B479_02490
GO:0006733	oxidoreduction coenzyme metabolic process	biological_process	1	9	782	52	3869	4	B479_17770,B479_22345,B479_22665,B479_17140	5	B479_25610,B479_02555,B479_22725,B479_22275,B479_06845
GO:0006643	membrane lipid metabolic process	biological_process	1	3	782	18	3869	2	B479_22380,B479_18570	1	B479_06075
GO:1901361	organic cyclic compound catabolic process	biological_process	1	5	782	28	3869	2	B479_12485,Novel00023	3	B479_05435,B479_24930,B479_15305
GO:0044248	cellular catabolic process	biological_process	1	19	782	103	3869	6	B479_22055,B479_12485,B479_05820,Novel00023,B479_23735,B479_18920	13	B479_26465,B479_13475,B479_17640,B479_15305,B479_02170,B479_24930,B479_05745,B479_24465,B479_09310,B479_07680,B479_00185,B479_03305,B479_05435
GO:0071702	organic substance transport	biological_process	1	39	782	208	3869	12	B479_03225,B479_20440,B479_12880,B479_11605,B479_18570,B479_22380,B479_16920,B479_03560,B479_08890,B479_13185,B479_18620,B479_19090	27	B479_02495,B479_01840,B479_09050,B479_22260,B479_09315,B479_02740,B479_22075,B479_23770,B479_02970,B479_01245,B479_02730,B479_17785,B479_00185,B479_02750,B479_04545,B479_24405,B479_13445,B479_02855,B479_18455,B479_07015,B479_19330,B479_05630,B479_17560,B479_25575,B479_25135,B479_08285,B479_25395
GO:0044422	organelle part	cellular_component	1	22	782	119	3869	7	B479_22055,B479_18820,B479_13190,B479_18660,B479_00755,B479_18655,B479_13305	15	B479_07665,B479_01410,B479_22230,B479_23825,B479_18455,B479_03910,B479_01840,B479_17560,B479_01640,B479_07465,B479_04765,B479_25395,B479_01580,B479_17880,B479_00185
GO:0044085	cellular component biogenesis	biological_process	1	20	782	108	3869	6	B479_18050,B479_04710,B479_09725,B479_13285,B479_16920,B479_04720	14	B479_23490,B479_01615,B479_02485,B479_05640,B479_06660,B479_24290,B479_15305,B479_18470,B479_23420,B479_07620,B479_08285,B479_00185,B479_11425,B479_02710
GO:0006364	rRNA processing	biological_process	1	6	782	35	3869	1	B479_13285	5	B479_24290,B479_05640,B479_02485,B479_07620,B479_11425
GO:0016072	rRNA metabolic process	biological_process	1	6	782	35	3869	1	B479_13285	5	B479_11425,B479_07620,B479_02485,B479_05640,B479_24290
GO:0008218	bioluminescence	biological_process	1	1	782	6	3869	1	B479_22670	0
GO:0016638	oxidoreductase activity, acting on the CH-NH2 group of donors	molecular_function	1	4	782	24	3869	1	B479_22055	3	B479_07680,B479_24850,B479_05435
GO:0044723	single-organism carbohydrate metabolic process	biological_process	1	27	782	148	3869	8	B479_17140,B479_22665,B479_22345,B479_22670,B479_18570,B479_17215,B479_13255,B479_17770	19	B479_07620,B479_06675,B479_20265,B479_06110,B479_01700,B479_02215,B479_24880,B479_05390,B479_21590,B479_22275,B479_06845,B479_22725,B479_02485,B479_22075,B479_06075,B479_17570,B479_05630,B479_06825,B479_03070
GO:0015996	chlorophyll catabolic process	biological_process	1	1	782	6	3869	1	B479_12485	0
GO:0046149	pigment catabolic process	biological_process	1	1	782	6	3869	1	B479_12485	0
GO:0047746	chlorophyllase activity	molecular_function	1	1	782	6	3869	1	B479_12485	0
GO:0008661	1-deoxy-D-xylulose-5-phosphate synthase activity	molecular_function	1	1	782	6	3869	0		1	B479_24285
GO:0016744	transferase activity, transferring aldehyde or ketonic groups	molecular_function	1	1	782	6	3869	0		1	B479_24285
GO:0015994	chlorophyll metabolic process	biological_process	1	12	782	69	3869	4	B479_12485,B479_18715,B479_00995,B479_16510	8	B479_02500,B479_12460,B479_05265,B479_09260,B479_22095,B479_10745,B479_25575,B479_09270
GO:0006542	glutamine biosynthetic process	biological_process	1	1	782	6	3869	1	B479_25455	0
GO:0003968	RNA-directed RNA polymerase activity	molecular_function	1	2	782	12	3869	2	B479_11585,B479_17180	0
GO:0006913	nucleocytoplasmic transport	biological_process	1	1	782	6	3869	0		1	B479_25395
GO:0051169	nuclear transport	biological_process	1	1	782	6	3869	0		1	B479_25395
GO:0004659	prenyltransferase activity	molecular_function	1	1	782	6	3869	0		1	B479_04550
GO:0016813	hydrolase activity, acting on carbon-nitrogen (but not peptide) bonds, in linear amidines	molecular_function	1	1	782	6	3869	0		1	B479_05285
GO:0010605	negative regulation of macromolecule metabolic process	biological_process	1	4	782	23	3869	4	B479_21165,B479_17150,B479_07240,B479_00925	0
GO:0031324	negative regulation of cellular metabolic process	biological_process	1	4	782	23	3869	4	B479_21165,B479_07240,B479_17150,B479_00925	0
GO:0010181	FMN binding	molecular_function	1	4	782	24	3869	2	B479_22345,B479_02000	2	B479_04800,B479_21670
GO:0004789	thiamine-phosphate diphosphorylase activity	molecular_function	1	1	782	6	3869	0		1	B479_02555
GO:0031975	envelope	cellular_component	1	8	782	46	3869	2	B479_09615,B479_22055	6	B479_01840,B479_17880,B479_00185,B479_01775,B479_18455,B479_25395
GO:0071840	cellular component organization or biogenesis	biological_process	1	36	782	192	3869	11	B479_04710,B479_04725,B479_21165,B479_18050,B479_00995,B479_09615,B479_13285,B479_04720,B479_16920,B479_26400,B479_09725	25	B479_09565,B479_18455,B479_06660,B479_05640,B479_02485,B479_00230,B479_01615,B479_01580,B479_18470,B479_06375,B479_08285,B479_07620,B479_15305,B479_17640,B479_24290,B479_22905,B479_05785,B479_23490,B479_02710,B479_16535,B479_00185,B479_11425,B479_19050,B479_02500,B479_23420
GO:0004488	methylenetetrahydrofolate dehydrogenase (NADP+) activity	molecular_function	1	1	782	6	3869	0		1	B479_07480
GO:0033013	tetrapyrrole metabolic process	biological_process	1	25	782	139	3869	9	B479_22345,B479_16510,B479_18715,B479_17140,B479_02000,B479_00995,B479_14260,B479_13410,B479_12485	16	B479_25575,B479_09260,B479_05265,B479_00695,B479_02500,B479_09270,B479_04405,B479_10745,B479_14910,B479_22095,B479_14150,B479_12460,B479_16430,B479_24845,B479_22725,B479_24345
GO:0006511	ubiquitin-dependent protein catabolic process	biological_process	1	1	782	6	3869	0		1	B479_09310
GO:0019941	modification-dependent protein catabolic process	biological_process	1	1	782	6	3869	0		1	B479_09310
GO:0043632	modification-dependent macromolecule catabolic process	biological_process	1	1	782	6	3869	0		1	B479_09310
GO:0030031	cell projection assembly	biological_process	1	1	782	6	3869	0		1	B479_15305
GO:0005777	peroxisome	cellular_component	1	1	782	6	3869	0		1	B479_05745
GO:0042579	microbody	cellular_component	1	1	782	6	3869	0		1	B479_05745
GO:0000776	kinetochore	cellular_component	1	1	782	6	3869	0		1	B479_00185
GO:0004521	endoribonuclease activity	molecular_function	1	1	782	6	3869	0		1	B479_00240
GO:0005618	cell wall	cellular_component	1	1	782	6	3869	0		1	B479_13530
GO:0004672	protein kinase activity	molecular_function	1	17	782	96	3869	7	B479_04460,B479_26400,B479_16515,B479_18720,B479_14405,B479_13185,B479_14515	10	B479_24405,B479_06305,B479_02215,B479_05765,B479_00185,B479_25365,B479_17785,B479_01785,B479_20825,B479_06295
GO:0009289	pilus	cellular_component	1	1	782	6	3869	0		1	B479_01155
GO:0005261	cation channel activity	molecular_function	1	1	782	6	3869	0		1	B479_05285
GO:0006098	pentose-phosphate shunt	biological_process	1	7	782	42	3869	4	B479_17140,B479_22345,B479_17770,B479_22665	3	B479_22725,B479_06845,B479_22275
GO:0006740	NADPH regeneration	biological_process	1	7	782	42	3869	4	B479_22665,B479_22345,B479_17770,B479_17140	3	B479_06845,B479_22275,B479_22725
GO:0016051	carbohydrate biosynthetic process	biological_process	1	15	782	85	3869	4	B479_17215,B479_13255,B479_18570,B479_22670	11	B479_02215,B479_24880,B479_17570,B479_22075,B479_01700,B479_06075,B479_02485,B479_20265,B479_06675,B479_07620,B479_03070
GO:0022607	cellular component assembly	biological_process	1	13	782	72	3869	5	B479_04710,B479_09725,B479_04720,B479_18050,B479_16920	8	B479_18470,B479_08285,B479_23490,B479_23420,B479_01615,B479_15305,B479_06660,B479_00185
GO:0005634	nucleus	cellular_component	1	21	782	116	3869	5	B479_13230,B479_17215,B479_13190,B479_05820,B479_13305	16	B479_06085,B479_23825,B479_03910,B479_14150,B479_07665,B479_01410,B479_22230,B479_03970,B479_07275,B479_05130,B479_24880,B479_00360,B479_04765,B479_03055,B479_25395,B479_24365
GO:0016851	magnesium chelatase activity	molecular_function	1	10	782	59	3869	3	B479_18715,B479_00995,B479_16510	7	B479_12460,B479_05265,B479_09260,B479_22095,B479_09270,B479_10745,B479_25575
GO:0051002	ligase activity, forming nitrogen-metal bonds	molecular_function	1	10	782	59	3869	3	B479_00995,B479_18715,B479_16510	7	B479_09260,B479_22095,B479_05265,B479_12460,B479_09270,B479_25575,B479_10745
GO:0051003	ligase activity, forming nitrogen-metal bonds, forming coordination complexes	molecular_function	1	10	782	59	3869	3	B479_00995,B479_18715,B479_16510	7	B479_09260,B479_22095,B479_05265,B479_12460,B479_09270,B479_25575,B479_10745
GO:0006417	regulation of translation	biological_process	1	1	782	6	3869	1	B479_20800	0
GO:0004930	G-protein coupled receptor activity	molecular_function	1	1	782	6	3869	1	B479_06875	0
GO:0015103	inorganic anion transmembrane transporter activity	molecular_function	1	2	782	13	3869	2	B479_01060,B479_09975	0
GO:0006950	response to stress	biological_process	1	28	782	153	3869	13	B479_13240,B479_16510,B479_02950,B479_11625,B479_13500,B479_18055,B479_17135,B479_13320,B479_00775,B479_20800,B479_00905,B479_13265,B479_04680	15	B479_23830,B479_09310,B479_02605,B479_06175,B479_24405,B479_17815,B479_24570,B479_03860,B479_09565,B479_26060,B479_02865,B479_07655,B479_07235,B479_11330,B479_12460
GO:0015171	amino acid transmembrane transporter activity	molecular_function	1	5	782	31	3869	2	B479_03225,B479_19090	3	B479_04545,B479_02970,B479_01840
GO:0004828	serine-tRNA ligase activity	molecular_function	1	2	782	13	3869	1	B479_13185	1	B479_18750
GO:0006434	seryl-tRNA aminoacylation	biological_process	1	2	782	13	3869	1	B479_13185	1	B479_18750
GO:0030551	cyclic nucleotide binding	molecular_function	1	1	782	6	3869	1	B479_08390	0
GO:0035438	cyclic-di-GMP binding	molecular_function	1	1	782	6	3869	1	B479_08390	0
GO:0016758	transferase activity, transferring hexosyl groups	molecular_function	1	3	782	19	3869	1	B479_17215	2	B479_06825,B479_06075
GO:0016702	oxidoreductase activity, acting on single donors with incorporation of molecular oxygen, incorporation of two atoms of oxygen	molecular_function	1	1	782	6	3869	0		1	B479_13450
GO:0000156	phosphorelay response regulator activity	molecular_function	1	18	782	101	3869	9	B479_20450,B479_18715,B479_16070,B479_14520,B479_14405,B479_13185,B479_00995,B479_16045,B479_00465	9	B479_24405,B479_05765,B479_17785,B479_07185,B479_05775,B479_25950,B479_06300,B479_05770,B479_06295
GO:0004719	protein-L-isoaspartate (D-aspartate) O-methyltransferase activity	molecular_function	1	2	782	13	3869	0		2	B479_11425,B479_24290
GO:0008219	cell death	biological_process	1	2	782	13	3869	1	B479_22055	1	B479_17815
GO:0016265	death	biological_process	1	2	782	13	3869	1	B479_22055	1	B479_17815
GO:0032502	developmental process	biological_process	1	6	782	36	3869	2	B479_04725,B479_22535	4	B479_01840,B479_19050,B479_06375,B479_04545
GO:0046700	heterocycle catabolic process	biological_process	1	4	782	24	3869	2	B479_12485,Novel00023	2	B479_05435,B479_15305
GO:0009059	macromolecule biosynthetic process	biological_process	1	169	782	867	3869	46	B479_16085,B479_16045,B479_19060,B479_03815,B479_26480,B479_18720,B479_13305,B479_00925,B479_14210,B479_12790,B479_11910,B479_23020,B479_20800,B479_21525,B479_11340,B479_14520,B479_21450,B479_14525,B479_13185,B479_16515,B479_22405,B479_21165,B479_17215,B479_04700,B479_00995,B479_12485,B479_20450,B479_18715,B479_03490,B479_13230,B479_13200,B479_18055,B479_16070,B479_02950,B479_01710,B479_16495,B47…	123	B479_06300,B479_07015,B479_22020,B479_10050,B479_12460,B479_21570,B479_03540,B479_22900,B479_12100,B479_06015,B479_05765,B479_04755,B479_09260,B479_01520,B479_23835,B479_06085,B479_06350,B479_02775,B479_03910,B479_06295,B479_10745,B479_21980,B479_05775,B479_17340,B479_14150,B479_02765,B479_01410,B479_02700,B479_06010,B479_21730,B479_02730,B479_22885,B479_02870,B479_22015,B479_03970,B479_18750,B47…
GO:0009892	negative regulation of metabolic process	biological_process	1	4	782	24	3869	4	B479_07240,B479_17150,B479_00925,B479_21165	0
GO:0008134	transcription factor binding	molecular_function	1	7	782	43	3869	3	B479_13185,B479_00995,B479_18715	4	B479_10745,B479_09260,B479_12460,B479_05265
GO:0044767	single-organism developmental process	biological_process	1	4	782	25	3869	1	B479_04725	3	B479_19050,B479_04545,B479_06375
GO:0008172	S-methyltransferase activity	molecular_function	1	2	782	13	3869	2	B479_22415,B479_21165	0
GO:0044270	cellular nitrogen compound catabolic process	biological_process	1	4	782	24	3869	2	B479_12485,Novel00023	2	B479_05435,B479_15305
GO:0050660	flavin adenine dinucleotide binding	molecular_function	1	19	782	110	3869	8	B479_17140,B479_00610,B479_02000,B479_17145,B479_18925,B479_13410,B479_02330,B479_02320	11	B479_17875,B479_26110,B479_17855,B479_24845,B479_16430,B479_22725,B479_23490,B479_15975,B479_07590,B479_04405,B479_12260
GO:0019362	pyridine nucleotide metabolic process	biological_process	1	8	782	49	3869	4	B479_22665,B479_17140,B479_22345,B479_17770	4	B479_02555,B479_22725,B479_06845,B479_22275
GO:0046496	nicotinamide nucleotide metabolic process	biological_process	1	8	782	49	3869	4	B479_17140,B479_22665,B479_17770,B479_22345	4	B479_22725,B479_06845,B479_22275,B479_02555
GO:0000160	phosphorelay signal transduction system	biological_process	1	21	782	118	3869	12	B479_00465,B479_16045,B479_00995,B479_13185,B479_14520,B479_14405,B479_16070,B479_08265,B479_04460,B479_18715,B479_26400,B479_20450	9	B479_06295,B479_06300,B479_05770,B479_05775,B479_25950,B479_07185,B479_17785,B479_05765,B479_24405
GO:0008144	drug binding	molecular_function	1	1	782	7	3869	0		1	B479_24890
GO:0008658	penicillin binding	molecular_function	1	1	782	7	3869	0		1	B479_24890
GO:0033293	monocarboxylic acid binding	molecular_function	1	1	782	7	3869	0		1	B479_24890
GO:0015718	monocarboxylic acid transport	biological_process	1	1	782	7	3869	0		1	B479_13445
GO:0070008	serine-type exopeptidase activity	molecular_function	1	1	782	7	3869	0		1	B479_06690
GO:0004312	fatty acid synthase activity	molecular_function	1	1	782	7	3869	1	B479_19325	0
GO:0004315	3-oxoacyl-[acyl-carrier-protein] synthase activity	molecular_function	1	1	782	7	3869	1	B479_19325	0
GO:0044724	single-organism carbohydrate catabolic process	biological_process	1	9	782	55	3869	4	B479_17770,B479_22345,B479_17140,B479_22665	5	B479_21590,B479_22725,B479_06110,B479_22275,B479_06845
GO:0003333	amino acid transmembrane transport	biological_process	1	4	782	26	3869	2	B479_03225,B479_19090	2	B479_04545,B479_01840
GO:0006352	DNA-dependent transcription, initiation	biological_process	1	14	782	80	3869	2	B479_18715,B479_21165	12	B479_18080,B479_25950,B479_12360,B479_04755,B479_21980,B479_01410,B479_17330,B479_07665,B479_05320,B479_17275,B479_01155,B479_12340
GO:0019080	viral genome expression	biological_process	1	1	782	7	3869	0		1	B479_09270
GO:0019083	viral transcription	biological_process	1	1	782	7	3869	0		1	B479_09270
GO:0019359	nicotinamide nucleotide biosynthetic process	biological_process	1	1	782	7	3869	0		1	B479_02555
GO:0019363	pyridine nucleotide biosynthetic process	biological_process	1	1	782	7	3869	0		1	B479_02555
GO:0005829	cytosol	cellular_component	1	1	782	7	3869	0		1	B479_06110
GO:0044445	cytosolic part	cellular_component	1	1	782	7	3869	0		1	B479_06110
GO:0001510	RNA methylation	biological_process	1	3	782	20	3869	1	B479_13285	2	B479_02485,B479_11425
GO:0042180	cellular ketone metabolic process	biological_process	1	1	782	7	3869	0		1	B479_25610
GO:0006479	protein methylation	biological_process	1	3	782	20	3869	1	B479_13285	2	B479_07620,B479_00360
GO:0008213	protein alkylation	biological_process	1	3	782	20	3869	1	B479_13285	2	B479_07620,B479_00360
GO:0004673	protein histidine kinase activity	molecular_function	1	14	782	83	3869	7	B479_13185,B479_04460,B479_14515,B479_16515,B479_26400,B479_18720,B479_14405	7	B479_24405,B479_06305,B479_06295,B479_05765,B479_00185,B479_01785,B479_17785
GO:0045735	nutrient reservoir activity	molecular_function	1	1	782	7	3869	0		1	B479_02495
GO:0006979	response to oxidative stress	biological_process	1	1	782	7	3869	1	B479_18055	0
GO:0008237	metallopeptidase activity	molecular_function	1	3	782	20	3869	2	B479_07290,B479_00795	1	B479_15975
GO:0006040	amino sugar metabolic process	biological_process	1	2	782	14	3869	0		2	B479_18455,B479_04270
GO:0016778	diphosphotransferase activity	molecular_function	1	1	782	7	3869	0		1	B479_04115
GO:0000775	chromosome, centromeric region	cellular_component	1	1	782	7	3869	0		1	B479_00185
GO:0001664	G-protein coupled receptor binding	molecular_function	1	1	782	7	3869	1	B479_22345	0
GO:0071855	neuropeptide receptor binding	molecular_function	1	1	782	7	3869	1	B479_22345	0
GO:0008509	anion transmembrane transporter activity	molecular_function	1	11	782	67	3869	6	B479_01060,B479_09975,B479_03225,B479_19090,B479_20440,B479_13320	5	B479_01840,B479_25135,B479_04545,B479_02970,B479_12315
GO:0016779	nucleotidyltransferase activity	molecular_function	1	12	782	71	3869	5	B479_13200,B479_13240,B479_17180,B479_11585,B479_02450	7	B479_03360,B479_02880,B479_22905,B479_12340,B479_05775,B479_14150,B479_02865
GO:0048869	cellular developmental process	biological_process	1	3	782	20	3869	1	B479_04725	2	B479_06375,B479_19050
GO:0008610	lipid biosynthetic process	biological_process	1	29	782	164	3869	6	B479_19325,B479_18570,B479_00610,B479_17140,B479_18925,B479_13250	23	B479_21170,B479_16430,B479_06075,B479_03555,B479_17570,B479_24005,B479_24290,B479_12260,B479_03070,B479_02500,B479_06675,B479_07620,B479_03120,B479_20265,B479_04760,B479_24285,B479_04545,B479_24880,B479_22720,B479_02215,B479_11425,B479_17855,B479_26110
GO:0044255	cellular lipid metabolic process	biological_process	1	36	782	202	3869	12	B479_17140,B479_00610,B479_22665,B479_13250,B479_22380,B479_18570,B479_13410,B479_17770,B479_02000,B479_18925,B479_22345,B479_19325	24	B479_02500,B479_04760,B479_04545,B479_24880,B479_13495,B479_26110,B479_21170,B479_16430,B479_03555,B479_06075,B479_17570,B479_24005,B479_12260,B479_03070,B479_06675,B479_20265,B479_03120,B479_24285,B479_02215,B479_22720,B479_07685,B479_17855,B479_24845,B479_06825
GO:0016810	hydrolase activity, acting on carbon-nitrogen (but not peptide) bonds	molecular_function	1	6	782	38	3869	1	B479_18300	5	B479_05285,B479_23555,B479_04795,B479_03070,B479_03060
GO:0005753	mitochondrial proton-transporting ATP synthase complex	cellular_component	1	1	782	7	3869	0		1	B479_00185
GO:0050793	regulation of developmental process	biological_process	1	1	782	7	3869	0		1	B479_06375
GO:0006094	gluconeogenesis	biological_process	1	2	782	14	3869	0		2	B479_22075,B479_01700
GO:0019319	hexose biosynthetic process	biological_process	1	2	782	14	3869	0		2	B479_01700,B479_22075
GO:0046364	monosaccharide biosynthetic process	biological_process	1	2	782	14	3869	0		2	B479_22075,B479_01700
GO:0016799	hydrolase activity, hydrolyzing N-glycosyl compounds	molecular_function	1	1	782	7	3869	0		1	B479_02865
GO:0004190	aspartic-type endopeptidase activity	molecular_function	1	1	782	7	3869	0		1	B479_04545
GO:0070001	aspartic-type peptidase activity	molecular_function	1	1	782	7	3869	0		1	B479_04545
GO:0006732	coenzyme metabolic process	biological_process	1	16	782	94	3869	7	B479_22345,B479_25555,B479_22665,B479_17140,B479_17770,B479_19065,B479_18570	9	B479_07480,B479_02580,B479_22840,B479_25610,B479_02555,B479_22725,B479_24295,B479_06845,B479_22275
GO:0030288	outer membrane-bounded periplasmic space	cellular_component	1	1	782	7	3869	1	B479_09615	0
GO:0004222	metalloendopeptidase activity	molecular_function	1	2	782	14	3869	1	B479_07290	1	B479_15975
GO:0003995	acyl-CoA dehydrogenase activity	molecular_function	1	4	782	27	3869	4	B479_22670,B479_02330,B479_02320,B479_13245	0
GO:0032268	regulation of cellular protein metabolic process	biological_process	1	1	782	7	3869	1	B479_20800	0
GO:0051246	regulation of protein metabolic process	biological_process	1	1	782	7	3869	1	B479_20800	0
GO:0051189	prosthetic group metabolic process	biological_process	1	2	782	14	3869	0		2	B479_02580,B479_16260
GO:0019627	urea metabolic process	biological_process	1	1	782	7	3869	0		1	B479_23490
GO:0071941	nitrogen cycle metabolic process	biological_process	1	1	782	7	3869	0		1	B479_23490
GO:0006461	protein complex assembly	biological_process	1	7	782	43	3869	3	B479_18050,B479_16920,B479_04720	4	B479_23490,B479_00185,B479_08285,B479_18470
GO:0065003	macromolecular complex assembly	biological_process	1	7	782	43	3869	3	B479_04720,B479_18050,B479_16920	4	B479_08285,B479_23490,B479_00185,B479_18470
GO:0070271	protein complex biogenesis	biological_process	1	7	782	43	3869	3	B479_04720,B479_18050,B479_16920	4	B479_18470,B479_23490,B479_00185,B479_08285
GO:0006739	NADP metabolic process	biological_process	1	7	782	45	3869	4	B479_17140,B479_17770,B479_22345,B479_22665	3	B479_22725,B479_06845,B479_22275
GO:0010608	posttranscriptional regulation of gene expression	biological_process	1	1	782	7	3869	1	B479_20800	0
GO:0000910	cytokinesis	biological_process	1	1	782	7	3869	0		1	B479_06660
GO:0006281	DNA repair	biological_process	1	14	782	83	3869	5	B479_02950,B479_16510,B479_13240,B479_13265,B479_20800	9	B479_09310,B479_23830,B479_09565,B479_24570,B479_12460,B479_06175,B479_24405,B479_07655,B479_02865
GO:0016052	carbohydrate catabolic process	biological_process	1	9	782	57	3869	4	B479_17770,B479_22345,B479_17140,B479_22665	5	B479_21590,B479_22275,B479_06845,B479_06110,B479_22725
GO:0006508	proteolysis	biological_process	1	19	782	111	3869	9	B479_17125,B479_01990,B479_12485,B479_23735,B479_07105,B479_07290,B479_18710,B479_26230,B479_03260	10	B479_15975,B479_17330,B479_17070,B479_23280,B479_05195,B479_18515,B479_04545,B479_24465,B479_06690,B479_09310
GO:0016791	phosphatase activity	molecular_function	1	3	782	21	3869	0		3	B479_25220,B479_24010,B479_14495
GO:0005694	chromosome	cellular_component	1	3	782	21	3869	1	B479_02950	2	B479_06830,B479_00185
GO:0044446	intracellular organelle part	cellular_component	1	19	782	110	3869	4	B479_00755,B479_13305,B479_22055,B479_13190	15	B479_07465,B479_04765,B479_01640,B479_25395,B479_01580,B479_17880,B479_00185,B479_01410,B479_07665,B479_22230,B479_18455,B479_23825,B479_03910,B479_01840,B479_17560
GO:0008762	UDP-N-acetylmuramate dehydrogenase activity	molecular_function	1	1	782	8	3869	0		1	B479_15975
GO:0033218	amide binding	molecular_function	1	1	782	8	3869	0		1	B479_24890
GO:0009891	positive regulation of biosynthetic process	biological_process	1	1	782	8	3869	1	B479_17215	0
GO:0010557	positive regulation of macromolecule biosynthetic process	biological_process	1	1	782	8	3869	1	B479_17215	0
GO:0010604	positive regulation of macromolecule metabolic process	biological_process	1	1	782	8	3869	1	B479_17215	0
GO:0010628	positive regulation of gene expression	biological_process	1	1	782	8	3869	1	B479_17215	0
GO:0031328	positive regulation of cellular biosynthetic process	biological_process	1	1	782	8	3869	1	B479_17215	0
GO:0045893	positive regulation of transcription, DNA-dependent	biological_process	1	1	782	8	3869	1	B479_17215	0
GO:0045935	positive regulation of nucleobase-containing compound metabolic process	biological_process	1	1	782	8	3869	1	B479_17215	0
GO:0051173	positive regulation of nitrogen compound metabolic process	biological_process	1	1	782	8	3869	1	B479_17215	0
GO:0051254	positive regulation of RNA metabolic process	biological_process	1	1	782	8	3869	1	B479_17215	0
GO:0070085	glycosylation	biological_process	1	1	782	8	3869	0		1	B479_06825
GO:0004180	carboxypeptidase activity	molecular_function	1	1	782	8	3869	0		1	B479_06690
GO:0009279	cell outer membrane	cellular_component	1	1	782	8	3869	0		1	B479_01775
GO:0006787	porphyrin-containing compound catabolic process	biological_process	1	1	782	8	3869	1	B479_12485	0
GO:0033015	tetrapyrrole catabolic process	biological_process	1	1	782	8	3869	1	B479_12485	0
GO:0051187	cofactor catabolic process	biological_process	1	1	782	8	3869	1	B479_12485	0
GO:0008168	methyltransferase activity	molecular_function	1	18	782	107	3869	7	B479_22415,B479_13255,B479_14260,B479_21165,B479_12570,B479_17630,B479_13285	11	B479_02485,B479_23585,B479_24985,B479_12340,B479_05755,B479_08195,B479_24290,B479_07620,B479_00360,B479_11425,B479_16535
GO:0006305	DNA alkylation	biological_process	1	1	782	8	3869	1	B479_14260	0
GO:0006306	DNA methylation	biological_process	1	1	782	8	3869	1	B479_14260	0
GO:0040029	regulation of gene expression, epigenetic	biological_process	1	1	782	8	3869	1	B479_14260	0
GO:0044728	DNA methylation or demethylation	biological_process	1	1	782	8	3869	1	B479_14260	0
GO:0016841	ammonia-lyase activity	molecular_function	1	1	782	8	3869	1	B479_24625	0
GO:0009894	regulation of catabolic process	biological_process	1	1	782	8	3869	1	B479_05820	0
GO:0009896	positive regulation of catabolic process	biological_process	1	1	782	8	3869	1	B479_05820	0
GO:0010506	regulation of autophagy	biological_process	1	1	782	8	3869	1	B479_05820	0
GO:0010508	positive regulation of autophagy	biological_process	1	1	782	8	3869	1	B479_05820	0
GO:0031329	regulation of cellular catabolic process	biological_process	1	1	782	8	3869	1	B479_05820	0
GO:0031331	positive regulation of cellular catabolic process	biological_process	1	1	782	8	3869	1	B479_05820	0
GO:0006261	DNA-dependent DNA replication	biological_process	1	1	782	8	3869	1	B479_13240	0
GO:0031981	nuclear lumen	cellular_component	1	7	782	45	3869	2	B479_13305,B479_13190	5	B479_03910,B479_01410,B479_07665,B479_04765,B479_23825
GO:0048193	Golgi vesicle transport	biological_process	1	2	782	15	3869	0		2	B479_17785,B479_06295
GO:0003724	RNA helicase activity	molecular_function	1	5	782	34	3869	2	B479_16510,B479_12495	3	B479_23980,B479_00165,B479_22095
GO:0005643	nuclear pore	cellular_component	1	1	782	8	3869	0		1	B479_25395
GO:0046930	pore complex	cellular_component	1	1	782	8	3869	0		1	B479_25395
GO:0003887	DNA-directed DNA polymerase activity	molecular_function	1	2	782	15	3869	1	B479_13200	1	B479_03360
GO:0016775	phosphotransferase activity, nitrogenous group as acceptor	molecular_function	1	14	782	86	3869	7	B479_14405,B479_18720,B479_26400,B479_16515,B479_04460,B479_14515,B479_13185	7	B479_17785,B479_01785,B479_06295,B479_05765,B479_00185,B479_06305,B479_24405
GO:0007059	chromosome segregation	biological_process	1	5	782	34	3869	1	B479_12495	4	B479_22095,B479_01555,B479_24570,B479_08285
GO:0006820	anion transport	biological_process	1	14	782	86	3869	5	B479_09975,B479_01060,B479_20440,B479_19090,B479_03225	9	B479_01840,B479_22260,B479_21535,B479_13445,B479_17435,B479_01245,B479_02970,B479_25135,B479_04545
GO:0006402	mRNA catabolic process	biological_process	1	1	782	7	3869	1	Novel00023	0
GO:0006022	aminoglycan metabolic process	biological_process	1	2	782	15	3869	0		2	B479_18455,B479_04270
GO:0005743	mitochondrial inner membrane	cellular_component	1	2	782	15	3869	0		2	B479_00185,B479_01840
GO:0033647	host intracellular organelle	cellular_component	1	2	782	15	3869	1	B479_13185	1	B479_17815
GO:0033648	host intracellular membrane-bounded organelle	cellular_component	1	2	782	15	3869	1	B479_13185	1	B479_17815
GO:0042025	host cell nucleus	cellular_component	1	2	782	15	3869	1	B479_13185	1	B479_17815
GO:0030030	cell projection organization	biological_process	1	1	782	8	3869	0		1	B479_15305
GO:0044462	external encapsulating structure part	cellular_component	1	2	782	15	3869	1	B479_09615	1	B479_01775
GO:0016853	isomerase activity	molecular_function	1	13	782	80	3869	3	B479_02950,B479_16495,B479_26390	10	B479_04655,B479_06830,B479_06840,B479_24040,B479_02555,B479_19305,B479_07650,B479_22920,B479_09340,B479_02495
GO:1901565	organonitrogen compound catabolic process	biological_process	1	9	782	57	3869	3	B479_18920,B479_12485,B479_22055	6	B479_03305,B479_24930,B479_18455,B479_07680,B479_02170,B479_26465
GO:0038023	signaling receptor activity	molecular_function	1	17	782	103	3869	9	B479_16515,B479_26400,B479_04460,B479_14525,B479_14405,B479_18720,B479_06875,B479_14515,B479_13185	8	B479_06305,B479_24405,B479_17785,B479_01785,B479_00185,B479_05765,B479_15315,B479_06295
GO:0015711	organic anion transport	biological_process	1	10	782	64	3869	3	B479_03225,B479_19090,B479_20440	7	B479_04545,B479_25135,B479_01245,B479_02970,B479_13445,B479_01840,B479_22260
GO:0015849	organic acid transport	biological_process	1	10	782	64	3869	3	B479_19090,B479_03225,B479_20440	7	B479_13445,B479_01840,B479_22260,B479_25135,B479_04545,B479_01245,B479_02970
GO:0046942	carboxylic acid transport	biological_process	1	10	782	64	3869	3	B479_19090,B479_03225,B479_20440	7	B479_13445,B479_01840,B479_22260,B479_04545,B479_25135,B479_02970,B479_01245
GO:0003712	transcription cofactor activity	molecular_function	1	3	782	22	3869	1	B479_13305	2	B479_03910,B479_23825
GO:0070925	organelle assembly	biological_process	1	1	782	8	3869	0		1	B479_00185
GO:0033554	cellular response to stress	biological_process	1	15	782	91	3869	6	B479_16510,B479_13240,B479_02950,B479_13265,B479_20800,B479_13320	9	B479_09310,B479_09565,B479_23830,B479_24570,B479_12460,B479_02865,B479_07655,B479_06175,B479_24405
GO:0008080	N-acetyltransferase activity	molecular_function	1	6	782	39	3869	3	B479_11800,B479_09430,B479_06745	3	B479_18540,B479_21865,B479_22860
GO:0044403	symbiosis, encompassing mutualism through parasitism	biological_process	1	10	782	63	3869	2	B479_05430,B479_13255	8	B479_05035,B479_09270,B479_08285,B479_02485,B479_01615,B479_07620,B479_17570,B479_17815
GO:0044419	interspecies interaction between organisms	biological_process	1	10	782	63	3869	2	B479_05430,B479_13255	8	B479_09270,B479_05035,B479_17570,B479_17815,B479_02485,B479_08285,B479_01615,B479_07620
GO:0003857	3-hydroxyacyl-CoA dehydrogenase activity	molecular_function	1	10	782	65	3869	6	B479_22665,B479_13410,B479_02000,B479_17140,B479_17770,B479_22345	4	B479_24845,B479_16430,B479_07685,B479_17855
GO:0016020	membrane	cellular_component	1	196	782	1033	3869	55	B479_19325,B479_16310,B479_04460,B479_22210,B479_13305,B479_06875,B479_18720,B479_12495,B479_11605,B479_22055,B479_07090,B479_14525,B479_20560,B479_12570,B479_12875,B479_13185,B479_14530,B479_14260,B479_22530,B479_16515,B479_00730,B479_18620,B479_05060,B479_11600,B479_03225,B479_00995,B479_01010,B479_02945,B479_23645,B479_23730,Novel00006,B479_02345,B479_01060,B479_04680,B479_14515,B479_07290,B47…	141	B479_18275,B479_18580,B479_07015,B479_24570,B479_20940,B479_25425,B479_13445,B479_02170,B479_01640,B479_18470,B479_25575,B479_15700,B479_05210,B479_06015,B479_10920,B479_22900,B479_23770,B479_01245,B479_15545,B479_00170,B479_23600,B479_06295,B479_00895,B479_05745,B479_04545,B479_01280,B479_03970,B479_20950,B479_02730,B479_01110,B479_25370,B479_21500,B479_00230,B479_13440,B479_05275,B479_04550,B47…
GO:0005604	basement membrane	cellular_component	1	2	782	16	3869	0		2	B479_17345,B479_03900
GO:0006974	response to DNA damage stimulus	biological_process	1	14	782	86	3869	5	B479_13265,B479_20800,B479_16510,B479_13240,B479_02950	9	B479_12460,B479_02865,B479_07655,B479_06175,B479_24405,B479_09310,B479_23830,B479_09565,B479_24570
GO:0044428	nuclear part	cellular_component	1	9	782	58	3869	2	B479_13190,B479_13305	7	B479_04765,B479_07665,B479_25395,B479_01410,B479_22230,B479_23825,B479_03910
GO:0009893	positive regulation of metabolic process	biological_process	1	2	782	16	3869	2	B479_05820,B479_17215	0
GO:0031325	positive regulation of cellular metabolic process	biological_process	1	2	782	16	3869	2	B479_05820,B479_17215	0
GO:0034061	DNA polymerase activity	molecular_function	1	2	782	16	3869	1	B479_13200	1	B479_03360
GO:0070011	peptidase activity, acting on L-amino acid peptides	molecular_function	1	19	782	114	3869	10	B479_12485,B479_01990,B479_07290,B479_13200,B479_26230,B479_07105,B479_00795,B479_23735,B479_03260,B479_11585	9	B479_15975,B479_17330,B479_17070,B479_05195,B479_23280,B479_06690,B479_04545,B479_18515,B479_24465
GO:0008233	peptidase activity	molecular_function	1	21	782	125	3869	12	B479_03260,B479_11585,B479_01990,B479_17125,B479_12485,B479_07105,B479_00795,B479_23735,B479_26230,B479_18710,B479_07290,B479_13200	9	B479_24465,B479_04545,B479_18515,B479_06690,B479_17330,B479_15975,B479_23280,B479_05195,B479_17070
GO:0034637	cellular carbohydrate biosynthetic process	biological_process	1	8	782	53	3869	2	B479_17215,B479_22670	6	B479_20265,B479_06675,B479_24880,B479_02215,B479_17570,B479_03070
GO:0019012	virion	cellular_component	1	10	782	64	3869	3	B479_05060,B479_06740,B479_05430	7	B479_24845,B479_01410,B479_02500,B479_17435,B479_19310,B479_02590,B479_05035
GO:0006505	GPI anchor metabolic process	biological_process	1	1	782	9	3869	1	B479_22380	0
GO:0043531	ADP binding	molecular_function	1	3	782	23	3869	1	B479_12495	2	B479_01635,B479_23765
GO:0019866	organelle inner membrane	cellular_component	1	2	782	16	3869	0		2	B479_01840,B479_00185
GO:0016646	oxidoreductase activity, acting on the CH-NH group of donors, NAD or NADP as acceptor	molecular_function	1	2	782	16	3869	0		2	B479_07480,B479_24350
GO:0031974	membrane-enclosed lumen	cellular_component	1	7	782	47	3869	2	B479_13190,B479_13305	5	B479_07665,B479_01410,B479_03910,B479_23825,B479_04765
GO:0043233	organelle lumen	cellular_component	1	7	782	47	3869	2	B479_13305,B479_13190	5	B479_07665,B479_03910,B479_01410,B479_23825,B479_04765
GO:0070013	intracellular organelle lumen	cellular_component	1	7	782	47	3869	2	B479_13305,B479_13190	5	B479_03910,B479_01410,B479_07665,B479_04765,B479_23825
GO:0005635	nuclear envelope	cellular_component	1	1	782	9	3869	0		1	B479_25395
GO:0000723	telomere maintenance	biological_process	1	1	782	9	3869	0		1	B479_09565
GO:0032200	telomere organization	biological_process	1	1	782	9	3869	0		1	B479_09565
GO:0060249	anatomical structure homeostasis	biological_process	1	1	782	9	3869	0		1	B479_09565
GO:0007275	multicellular organismal development	biological_process	1	1	782	9	3869	1	B479_22535	0
GO:0006766	vitamin metabolic process	biological_process	1	10	782	65	3869	1	B479_14260	9	B479_14150,B479_02555,B479_00740,B479_22840,B479_03060,B479_03070,B479_02490,B479_05435,B479_24075
GO:0006767	water-soluble vitamin metabolic process	biological_process	1	10	782	65	3869	1	B479_14260	9	B479_00740,B479_02555,B479_14150,B479_24075,B479_05435,B479_22840,B479_03060,B479_03070,B479_02490
GO:0009110	vitamin biosynthetic process	biological_process	1	10	782	65	3869	1	B479_14260	9	B479_03060,B479_03070,B479_02490,B479_22840,B479_24075,B479_05435,B479_02555,B479_14150,B479_00740
GO:0042364	water-soluble vitamin biosynthetic process	biological_process	1	10	782	65	3869	1	B479_14260	9	B479_00740,B479_14150,B479_02555,B479_24075,B479_05435,B479_02490,B479_03070,B479_03060,B479_22840
GO:0022402	cell cycle process	biological_process	1	2	782	16	3869	0		2	B479_06660,B479_00360
GO:0008839	4-hydroxy-tetrahydrodipicolinate reductase	molecular_function	1	1	782	9	3869	0		1	B479_02640
GO:0043412	macromolecule modification	biological_process	1	24	782	144	3869	5	B479_14260,B479_18055,B479_12495,B479_13285,B479_08245	19	B479_24290,B479_05840,B479_24570,B479_20940,B479_20395,B479_01555,B479_24985,B479_02485,B479_04660,B479_25365,B479_02595,B479_11425,B479_03435,B479_12450,B479_02215,B479_00360,B479_04655,B479_24405,B479_07620
GO:0034622	cellular macromolecular complex assembly	biological_process	1	5	782	35	3869	2	B479_18050,B479_16920	3	B479_00185,B479_08285,B479_18470
GO:0043623	cellular protein complex assembly	biological_process	1	5	782	35	3869	2	B479_18050,B479_16920	3	B479_00185,B479_08285,B479_18470
GO:0006284	base-excision repair	biological_process	1	1	782	9	3869	0		1	B479_23830
GO:0006633	fatty acid biosynthetic process	biological_process	1	3	782	23	3869	2	B479_13250,B479_19325	1	B479_04545
GO:0016998	cell wall macromolecule catabolic process	biological_process	1	1	782	9	3869	0		1	B479_17640
GO:0044036	cell wall macromolecule metabolic process	biological_process	1	1	782	9	3869	0		1	B479_17640
GO:0004871	signal transducer activity	molecular_function	1	47	782	268	3869	20	B479_14515,B479_16045,B479_13185,B479_00465,B479_18715,B479_04460,B479_16515,B479_22405,B479_18720,B479_06875,B479_00995,B479_11910,B479_26400,B479_20450,B479_14525,B479_14405,B479_14520,B479_16070,B479_01510,B479_08265	27	B479_25950,B479_07185,B479_17345,B479_01165,B479_15315,B479_06300,B479_05265,B479_01520,B479_08285,B479_01785,B479_05765,B479_17340,B479_09245,B479_05775,B479_22095,B479_09270,B479_06295,B479_05770,B479_24015,B479_05745,B479_24880,B479_24405,B479_06305,B479_05760,B479_17785,B479_00185,B479_05750
GO:0060089	molecular transducer activity	molecular_function	1	47	782	268	3869	20	B479_11910,B479_00995,B479_14405,B479_14520,B479_16070,B479_08265,B479_01510,B479_26400,B479_14525,B479_20450,B479_00465,B479_14515,B479_16045,B479_13185,B479_18720,B479_06875,B479_18715,B479_04460,B479_16515,B479_22405	27	B479_09270,B479_06295,B479_24015,B479_05770,B479_05775,B479_17340,B479_09245,B479_22095,B479_17785,B479_05760,B479_00185,B479_05750,B479_24880,B479_05745,B479_24405,B479_06305,B479_17345,B479_01165,B479_06300,B479_15315,B479_25950,B479_07185,B479_01785,B479_05765,B479_01520,B479_05265,B479_08285
GO:0046914	transition metal ion binding	molecular_function	1	38	782	218	3869	12	B479_00825,B479_04460,B479_02935,B479_04710,B479_23735,B479_14560,B479_02950,B479_09725,B479_11625,B479_00795,B479_13230,B479_19410	26	B479_21735,B479_02570,B479_03060,B479_20340,B479_18125,B479_18115,B479_07160,B479_03360,B479_07280,B479_04530,B479_18110,B479_16535,B479_03970,B479_04545,B479_01280,B479_15465,B479_13450,B479_09050,B479_04810,B479_04535,B479_23490,B479_05285,B479_15975,B479_05135,B479_02865,B479_13475
GO:0048856	anatomical structure development	biological_process	1	3	782	24	3869	1	B479_04725	2	B479_06375,B479_19050
GO:0004175	endopeptidase activity	molecular_function	1	10	782	65	3869	5	B479_07290,B479_13200,B479_23735,B479_03260,B479_11585	5	B479_23280,B479_17330,B479_15975,B479_24465,B479_04545
GO:0016773	phosphotransferase activity, alcohol group as acceptor	molecular_function	1	25	782	152	3869	8	B479_13185,B479_18570,B479_14515,B479_14405,B479_18720,B479_26400,B479_16515,B479_04460	17	B479_07675,B479_06295,B479_05630,B479_20825,B479_22095,B479_22075,B479_21590,B479_00185,B479_24850,B479_05765,B479_01785,B479_17785,B479_25365,B479_06305,B479_24405,B479_02215,B479_24880
GO:0009056	catabolic process	biological_process	1	31	782	183	3869	11	B479_12485,B479_05820,B479_22055,B479_18920,B479_17770,B479_23735,Novel00023,B479_02000,B479_17140,B479_22665,B479_22345	20	B479_16430,B479_22725,B479_13475,B479_06845,B479_22275,B479_26465,B479_24930,B479_17640,B479_02170,B479_15305,B479_18455,B479_06110,B479_24465,B479_05745,B479_21590,B479_05435,B479_00185,B479_03305,B479_09310,B479_07680
GO:0033646	host intracellular part	cellular_component	1	2	782	17	3869	1	B479_13185	1	B479_17815
GO:0043656	intracellular region of host	cellular_component	1	2	782	17	3869	1	B479_13185	1	B479_17815
GO:0005507	copper ion binding	molecular_function	1	2	782	17	3869	1	B479_13230	1	B479_04530
GO:1901575	organic substance catabolic process	biological_process	1	26	782	156	3869	10	B479_22345,B479_22665,B479_17140,B479_02000,Novel00023,B479_23735,B479_17770,B479_18920,B479_22055,B479_12485	16	B479_07680,B479_09310,B479_03305,B479_05435,B479_21590,B479_24465,B479_06110,B479_18455,B479_15305,B479_02170,B479_24930,B479_26465,B479_22275,B479_06845,B479_22725,B479_16430
GO:0044260	cellular macromolecule metabolic process	biological_process	1	238	782	1241	3869	64	B479_03490,B479_00795,B479_13230,B479_13200,B479_18055,B479_13320,B479_13285,B479_02950,B479_16070,B479_01710,B479_08245,B479_18925,B479_18715,B479_02000,B479_14405,B479_01510,B479_16510,B479_02450,B479_17150,B479_00465,B479_16495,B479_23735,B479_22415,B479_05885,B479_13240,B479_07240,B479_04705,B479_12790,B479_14210,B479_11910,B479_23020,B479_20800,B479_21525,B479_11340,B479_14520,B479_21450,B47…	174	B479_17640,B479_16260,B479_02830,B479_05770,B479_04405,B479_15140,B479_17275,B479_24040,B479_14000,B479_09245,B479_00240,B479_05385,B479_02825,B479_03360,B479_20190,B479_24465,B479_04765,B479_03055,B479_02580,B479_02815,B479_05320,B479_09565,B479_23825,B479_02880,B479_25615,B479_25950,B479_22990,Novel00022,B479_07655,B479_02840,B479_22230,B479_24160,B479_18975,B479_10045,B479_19305,B479_02800,B47…
GO:0019028	viral capsid	cellular_component	1	6	782	43	3869	2	B479_06740,B479_05060	4	B479_01410,B479_24845,B479_02590,B479_19310
GO:0072330	monocarboxylic acid biosynthetic process	biological_process	1	3	782	24	3869	2	B479_19325,B479_13250	1	B479_04545
GO:0051301	cell division	biological_process	1	6	782	43	3869	1	B479_12495	5	B479_01555,B479_08285,B479_24570,B479_06660,B479_22095
GO:0006468	protein phosphorylation	biological_process	1	2	782	17	3869	0		2	B479_25365,B479_02215
GO:0019031	viral envelope	cellular_component	1	3	782	24	3869	2	B479_05060,B479_05430	1	B479_02500
GO:0036338	viral membrane	cellular_component	1	3	782	24	3869	2	B479_05060,B479_05430	1	B479_02500
GO:0016780	phosphotransferase activity, for other substituted phosphate groups	molecular_function	1	1	782	10	3869	0		1	B479_22720
GO:0006109	regulation of carbohydrate metabolic process	biological_process	1	1	782	9	3869	1	Novel00023	0
GO:0006777	Mo-molybdopterin cofactor biosynthetic process	biological_process	1	1	782	10	3869	0		1	B479_02580
GO:0019720	Mo-molybdopterin cofactor metabolic process	biological_process	1	1	782	10	3869	0		1	B479_02580
GO:0009378	four-way junction helicase activity	molecular_function	1	2	782	18	3869	1	B479_16510	1	B479_12460
GO:0003678	DNA helicase activity	molecular_function	1	5	782	38	3869	2	B479_16510,B479_18715	3	B479_12460,B479_20725,B479_09565
GO:0015079	potassium ion transmembrane transporter activity	molecular_function	1	1	782	10	3869	0		1	B479_05285
GO:0033692	cellular polysaccharide biosynthetic process	biological_process	1	7	782	50	3869	1	B479_17215	6	B479_03070,B479_24880,B479_02215,B479_17570,B479_06675,B479_20265
GO:0000988	protein binding transcription factor activity	molecular_function	1	15	782	96	3869	4	B479_13305,B479_21165,B479_21160,B479_18715	11	B479_17275,B479_12340,B479_03910,B479_01155,B479_23825,B479_05320,B479_17330,B479_25950,B479_18080,B479_04755,B479_12360
GO:0016407	acetyltransferase activity	molecular_function	1	6	782	43	3869	3	B479_06745,B479_09430,B479_11800	3	B479_22860,B479_21865,B479_18540
GO:0018995	host	cellular_component	1	2	782	18	3869	1	B479_13185	1	B479_17815
GO:0033643	host cell part	cellular_component	1	2	782	18	3869	1	B479_13185	1	B479_17815
GO:0043245	extraorganismal space	cellular_component	1	2	782	18	3869	1	B479_13185	1	B479_17815
GO:0043657	host cell	cellular_component	1	2	782	18	3869	1	B479_13185	1	B479_17815
GO:0044215	other organism	cellular_component	1	2	782	18	3869	1	B479_13185	1	B479_17815
GO:0044216	other organism cell	cellular_component	1	2	782	18	3869	1	B479_13185	1	B479_17815
GO:0044217	other organism part	cellular_component	1	2	782	18	3869	1	B479_13185	1	B479_17815
GO:0016410	N-acyltransferase activity	molecular_function	1	6	782	43	3869	3	B479_09430,B479_11800,B479_06745	3	B479_18540,B479_21865,B479_22860
GO:0000990	core RNA polymerase binding transcription factor activity	molecular_function	1	11	782	73	3869	2	B479_21165,B479_18715	9	B479_17275,B479_01155,B479_12340,B479_05320,B479_17330,B479_25950,B479_18080,B479_04755,B479_12360
GO:0000996	core DNA-dependent RNA polymerase binding promoter specificity activity	molecular_function	1	11	782	73	3869	2	B479_18715,B479_21165	9	B479_25950,B479_18080,B479_04755,B479_12360,B479_17330,B479_05320,B479_17275,B479_01155,B479_12340
GO:0016987	sigma factor activity	molecular_function	1	11	782	73	3869	2	B479_21165,B479_18715	9	B479_17275,B479_12340,B479_01155,B479_05320,B479_17330,B479_18080,B479_25950,B479_12360,B479_04755
GO:0030313	cell envelope	cellular_component	1	2	782	18	3869	1	B479_09615	1	B479_01775
GO:0004888	transmembrane signaling receptor activity	molecular_function	1	3	782	25	3869	2	B479_14525,B479_06875	1	B479_15315
GO:0005515	protein binding	molecular_function	1	56	782	321	3869	15	B479_22405,B479_16515,B479_04460,B479_18715,B479_22345,B479_13185,B479_06380,B479_19415,B479_15375,B479_13390,B479_01510,B479_00995,B479_09140,B479_17440,Novel00030	41	B479_08285,B479_03435,B479_09260,B479_01520,B479_01295,B479_15275,B479_17815,B479_05265,B479_06015,B479_07375,B479_04770,B479_21570,B479_04660,B479_22990,B479_12460,B479_02880,B479_05755,B479_18455,B479_17345,B479_03595,B479_24405,B479_04765,B479_07070,B479_10795,B479_20205,B479_23540,B479_17785,B479_21275,B479_01245,B479_22095,B479_07630,B479_17340,B479_03555,B479_09245,B479_06040,B479_12340,B47…
GO:0004806	triglyceride lipase activity	molecular_function	1	1	782	11	3869	0		1	B479_13455
GO:0043170	macromolecule metabolic process	biological_process	1	257	782	1344	3869	73	B479_22405,B479_16515,B479_13185,B479_14260,B479_01275,B479_12485,B479_00995,Novel00023,B479_26480,B479_03815,B479_16045,B479_08890,B479_16085,B479_14525,B479_14520,B479_11340,B479_11910,B479_14210,B479_12790,B479_04705,B479_05885,B479_22415,B479_26230,B479_00465,B479_01510,B479_12880,B479_18710,B479_02000,B479_18715,B479_07290,B479_02950,B479_13285,B479_13320,B479_18055,B479_13230,B479_00795,B47…	184	B479_06675,B479_04655,B479_24905,B479_17875,B479_02770,B479_04660,B479_07665,B479_05640,B479_05195,B479_05790,B479_07230,B479_03525,B479_12360,B479_02790,B479_23830,B479_24155,B479_17330,B479_04110,B479_12260,B479_04755,B479_05765,B479_12100,B479_22900,B479_02485,B479_03540,B479_24985,B479_10050,B479_12460,B479_22020,B479_20940,B479_06300,B479_05440,B479_06690,B479_21410,B479_21730,B479_02700,B47…
GO:0016310	phosphorylation	biological_process	1	5	782	38	3869	0		5	B479_17555,B479_17560,B479_13495,B479_25365,B479_02215
GO:0044420	extracellular matrix part	cellular_component	1	2	782	19	3869	0		2	B479_03900,B479_17345
GO:0008158	hedgehog receptor activity	molecular_function	1	1	782	11	3869	0		1	B479_15315
GO:0051276	chromosome organization	biological_process	1	2	782	19	3869	0		2	B479_00185,B479_09565
GO:0009085	lysine biosynthetic process	biological_process	1	1	782	11	3869	0		1	B479_02640
GO:0009089	lysine biosynthetic process via diaminopimelate	biological_process	1	1	782	11	3869	0		1	B479_02640
GO:0046451	diaminopimelate metabolic process	biological_process	1	1	782	11	3869	0		1	B479_02640
GO:0001775	cell activation	biological_process	1	1	782	11	3869	0		1	B479_06015
GO:0007049	cell cycle	biological_process	1	9	782	64	3869	1	B479_12495	8	B479_00360,B479_22095,B479_23980,B479_08285,B479_06660,B479_01555,B479_24700,B479_24570
GO:0044264	cellular polysaccharide metabolic process	biological_process	1	7	782	52	3869	1	B479_17215	6	B479_06675,B479_20265,B479_24880,B479_17570,B479_02215,B479_03070
GO:0000150	recombinase activity	molecular_function	1	2	782	19	3869	0		2	B479_05320,B479_09260
GO:0044423	virion part	cellular_component	1	8	782	58	3869	3	B479_05430,B479_06740,B479_05060	5	B479_19310,B479_02590,B479_01410,B479_24845,B479_02500
GO:0016746	transferase activity, transferring acyl groups	molecular_function	1	17	782	111	3869	7	B479_18920,B479_09720,B479_19325,B479_11800,B479_06745,B479_11805,B479_09430	10	B479_09490,B479_03070,B479_02170,B479_17890,B479_21865,B479_04270,B479_18540,B479_06675,B479_22860,B479_17860
GO:0004872	receptor activity	molecular_function	1	20	782	130	3869	10	B479_13185,B479_14515,B479_14525,B479_04460,B479_26400,B479_16515,B479_23645,B479_06875,B479_18720,B479_14405	10	B479_15435,B479_06295,B479_15315,B479_24405,B479_06305,B479_05765,B479_00185,B479_06015,B479_01785,B479_17785
GO:0005578	proteinaceous extracellular matrix	cellular_component	1	2	782	20	3869	0		2	B479_17345,B479_03900
GO:0015144	carbohydrate transmembrane transporter activity	molecular_function	1	2	782	20	3869	0		2	B479_25395,B479_07675
GO:1901476	carbohydrate transporter activity	molecular_function	1	2	782	20	3869	0		2	B479_07675,B479_25395
GO:0005351	sugar:hydrogen symporter activity	molecular_function	1	1	782	12	3869	0		1	B479_25395
GO:0005402	cation:sugar symporter activity	molecular_function	1	1	782	12	3869	0		1	B479_25395
GO:0015295	solute:hydrogen symporter activity	molecular_function	1	1	782	12	3869	0		1	B479_25395
GO:0051119	sugar transmembrane transporter activity	molecular_function	1	1	782	12	3869	0		1	B479_25395
GO:0019058	viral infectious cycle	biological_process	1	4	782	34	3869	1	B479_05430	3	B479_17570,B479_09270,B479_01615
GO:0016032	viral process	biological_process	1	7	782	53	3869	1	B479_05430	6	B479_09270,B479_17570,B479_17815,B479_05035,B479_08285,B479_01615
GO:0044427	chromosomal part	cellular_component	1	1	782	12	3869	0		1	B479_00185
GO:0006026	aminoglycan catabolic process	biological_process	1	1	782	12	3869	0		1	B479_18455
GO:0000271	polysaccharide biosynthetic process	biological_process	1	7	782	54	3869	1	B479_17215	6	B479_20265,B479_06675,B479_03070,B479_24880,B479_17570,B479_02215
GO:0016740	transferase activity	molecular_function	1	113	782	633	3869	33	B479_14260,B479_11800,B479_22415,B479_13185,B479_18920,B479_03495,B479_16515,B479_13260,B479_13240,B479_06750,B479_17215,B479_21165,B479_17180,B479_02450,B479_26400,B479_17630,B479_14405,B479_11805,B479_16510,B479_14515,B479_19325,B479_09720,B479_11585,B479_04460,B479_09430,B479_18720,B479_06745,B479_13255,B479_18570,B479_18055,B479_13200,B479_13285,B479_12570	80	B479_04550,B479_04115,B479_04660,B479_03790,B479_05125,B479_09490,B479_08090,B479_02215,B479_22720,B479_22860,B479_06675,B479_07620,B479_04655,B479_25365,B479_20260,B479_07680,B479_06035,B479_24850,B479_21590,B479_24705,B479_06075,B479_23555,B479_14495,B479_21865,B479_02865,B479_24290,B479_05840,B479_03070,B479_08195,B479_12340,B479_22905,B479_14850,B479_24880,B479_24405,B479_00740,B479_17785,B47…
GO:0030312	external encapsulating structure	cellular_component	1	3	782	28	3869	1	B479_09615	2	B479_13530,B479_01775
GO:0031012	extracellular matrix	cellular_component	1	2	782	21	3869	0		2	B479_17345,B479_03900
GO:0030151	molybdenum ion binding	molecular_function	1	1	782	13	3869	1	B479_02935	0
GO:0006553	lysine metabolic process	biological_process	1	1	782	13	3869	0		1	B479_02640
GO:0016645	oxidoreductase activity, acting on the CH-NH group of donors	molecular_function	1	2	782	21	3869	0		2	B479_07480,B479_24350
GO:0032324	molybdopterin cofactor biosynthetic process	biological_process	1	1	782	13	3869	0		1	B479_02580
GO:0043545	molybdopterin cofactor metabolic process	biological_process	1	1	782	13	3869	0		1	B479_02580
GO:0019069	viral capsid assembly	biological_process	1	1	782	13	3869	0		1	B479_01615
GO:0015932	nucleobase-containing compound transmembrane transporter activity	molecular_function	1	1	782	13	3869	1	B479_11605	0
GO:0009401	phosphoenolpyruvate-dependent sugar phosphotransferase system	biological_process	1	1	782	14	3869	0		1	B479_25395
GO:0008236	serine-type peptidase activity	molecular_function	1	8	782	63	3869	3	B479_12485,B479_26230,B479_13200	5	B479_18515,B479_17330,B479_06690,B479_23280,B479_17070
GO:0017171	serine hydrolase activity	molecular_function	1	8	782	63	3869	3	B479_13200,B479_26230,B479_12485	5	B479_17070,B479_23280,B479_18515,B479_17330,B479_06690
GO:0016298	lipase activity	molecular_function	1	1	782	14	3869	0		1	B479_13455
GO:0005102	receptor binding	molecular_function	1	5	782	43	3869	2	B479_22345,B479_19415	3	B479_04660,B479_01245,B479_21570
GO:0007599	hemostasis	biological_process	1	1	782	14	3869	1	B479_11625	0
GO:0042060	wound healing	biological_process	1	1	782	14	3869	1	B479_11625	0
GO:0050817	coagulation	biological_process	1	1	782	14	3869	1	B479_11625	0
GO:0050878	regulation of body fluid levels	biological_process	1	1	782	14	3869	1	B479_11625	0
GO:0016042	lipid catabolic process	biological_process	1	1	782	14	3869	1	B479_12485	0
GO:0005615	extracellular space	cellular_component	1	1	782	14	3869	0		1	B479_03360
GO:0016301	kinase activity	molecular_function	1	27	782	177	3869	9	B479_16515,B479_26400,B479_04460,B479_16510,B479_14405,B479_18720,B479_13185,B479_18570,B479_14515	18	B479_06305,B479_24405,B479_02215,B479_21590,B479_24850,B479_00185,B479_05765,B479_17785,B479_01785,B479_25365,B479_20825,B479_22095,B479_22075,B479_24570,B479_06295,B479_05630,B479_19330,B479_05840
GO:0007010	cytoskeleton organization	biological_process	1	1	782	14	3869	1	B479_00995	0
GO:0008677	2-dehydropantoate 2-reductase activity	molecular_function	1	4	782	38	3869	3	B479_17770,B479_17140,B479_13410	1	B479_22725
GO:0019068	virion assembly	biological_process	1	1	782	14	3869	0		1	B479_01615
GO:0006629	lipid metabolic process	biological_process	1	42	782	262	3869	13	B479_12485,B479_18570,B479_13410,B479_17770,B479_17140,B479_00610,B479_22665,B479_22380,B479_13250,B479_19325,B479_02000,B479_18925,B479_22345	29	B479_21170,B479_16430,B479_03555,B479_06075,B479_17570,B479_24005,B479_12260,B479_24290,B479_03070,B479_02500,B479_04760,B479_04545,B479_24880,B479_11425,B479_13495,B479_26110,B479_24845,B479_06825,B479_07620,B479_13455,B479_06675,B479_20265,B479_03120,B479_24285,B479_22720,B479_02215,B479_17855,B479_07685,B479_02570
GO:0006631	fatty acid metabolic process	biological_process	1	13	782	96	3869	8	B479_17770,B479_22345,B479_13250,B479_13410,B479_19325,B479_17140,B479_02000,B479_22665	5	B479_17855,B479_07685,B479_24845,B479_16430,B479_04545
GO:0016151	nickel cation binding	molecular_function	1	1	782	14	3869	0		1	B479_23490
GO:0006865	amino acid transport	biological_process	1	5	782	45	3869	2	B479_03225,B479_19090	3	B479_04545,B479_01840,B479_02970
GO:0016857	racemase and epimerase activity, acting on carbohydrates and derivatives	molecular_function	1	1	782	15	3869	0		1	B479_02555
GO:0005976	polysaccharide metabolic process	biological_process	1	8	782	65	3869	1	B479_17215	7	B479_12340,B479_03070,B479_06675,B479_20265,B479_17570,B479_02215,B479_24880
GO:0042578	phosphoric ester hydrolase activity	molecular_function	1	4	782	39	3869	1	B479_08385	3	B479_24010,B479_25220,B479_14495
GO:0006464	cellular protein modification process	biological_process	1	10	782	79	3869	2	B479_18055,B479_13285	8	B479_00360,B479_02215,B479_07620,B479_25365,B479_05840,B479_24290,B479_02595,B479_11425
GO:0036211	protein modification process	biological_process	1	10	782	79	3869	2	B479_13285,B479_18055	8	B479_25365,B479_24290,B479_05840,B479_02595,B479_11425,B479_02215,B479_00360,B479_07620
GO:0019067	viral assembly, maturation, egress, and release	biological_process	1	1	782	16	3869	0		1	B479_01615
GO:0004252	serine-type endopeptidase activity	molecular_function	1	3	782	32	3869	1	B479_13200	2	B479_23280,B479_17330
GO:0032787	monocarboxylic acid metabolic process	biological_process	1	14	782	106	3869	8	B479_22665,B479_13410,B479_19325,B479_02000,B479_17140,B479_17770,B479_22345,B479_13250	6	B479_04545,B479_03555,B479_16430,B479_24845,B479_17855,B479_07685
GO:0042597	periplasmic space	cellular_component	1	1	782	16	3869	1	B479_09615	0
GO:0003676	nucleic acid binding	molecular_function	1	126	782	708	3869	46	B479_20800,B479_23020,B479_21525,B479_13230,B479_13200,B479_18955,B479_14210,B479_00755,B479_21450,B479_14520,B479_02950,B479_00260,B479_03815,B479_16085,B479_20285,B479_18715,B479_00925,B479_12495,B479_13290,B479_06870,B479_22065,B479_24900,B479_00995,B479_04700,B479_12485,B479_05985,Novel00023,B479_21165,B479_00570,B479_02450,B479_17150,B479_20450,B479_01275,B479_16510,B479_14260,B479_13265,B47…	80	B479_24040,B479_14000,B479_21980,B479_22095,B479_00240,B479_02830,B479_12945,B479_06085,B479_16260,B479_02875,B479_10745,B479_01660,B479_17275,B479_18080,B479_04765,B479_24365,B479_21410,B479_03360,B479_20190,B479_21730,B479_05385,B479_07275,B479_03970,B479_12460,B479_25950,Novel00022,B479_10050,B479_07435,B479_25615,B479_21570,B479_02840,B479_18455,B479_05320,B479_19330,B479_05630,B479_24570,B47…
GO:0044421	extracellular region part	cellular_component	1	5	782	48	3869	1	B479_13185	4	B479_03900,B479_03360,B479_17815,B479_17345
GO:0009611	response to wounding	biological_process	1	1	782	17	3869	1	B479_11625	0
GO:0008643	carbohydrate transport	biological_process	1	1	782	18	3869	0		1	B479_25395
GO:0008081	phosphoric diester hydrolase activity	molecular_function	1	1	782	18	3869	1	B479_08385	0
GO:0007155	cell adhesion	biological_process	1	3	782	36	3869	0		3	B479_23850,B479_03900,B479_17345
GO:0016772	transferase activity, transferring phosphorus-containing groups	molecular_function	1	44	782	286	3869	14	B479_04460,B479_11585,B479_16515,B479_13240,B479_18720,B479_13185,B479_14515,B479_17180,B479_26400,B479_02450,B479_16510,B479_14405,B479_18570,B479_13200	30	B479_22720,B479_02215,B479_05765,B479_24850,B479_21590,B479_01785,B479_25365,B479_06035,B479_20825,B479_04115,B479_19330,B479_05630,B479_02880,B479_24570,B479_07675,B479_24405,B479_06305,B479_24880,B479_00185,B479_17785,B479_03360,B479_02865,B479_05775,B479_14150,B479_22075,B479_22095,B479_06295,B479_22905,B479_12340,B479_05840
GO:0006996	organelle organization	biological_process	1	5	782	51	3869	1	B479_00995	4	B479_09565,B479_18455,B479_16535,B479_00185
GO:0022610	biological adhesion	biological_process	1	3	782	37	3869	0		3	B479_17345,B479_23850,B479_03900
GO:0006259	DNA metabolic process	biological_process	1	32	782	221	3869	12	B479_16495,B479_13185,B479_14260,B479_13265,B479_13240,B479_18715,B479_13200,B479_13320,B479_20800,B479_02950,B479_16510,B479_01275	20	B479_24570,B479_09565,B479_05320,B479_06830,B479_07655,B479_12460,B479_09310,B479_06175,B479_09260,B479_03435,B479_06085,B479_15305,B479_24155,B479_02865,B479_24040,B479_20480,B479_03360,B479_23830,B479_21730,B479_24405
GO:0006807	nitrogen compound metabolic process	biological_process	1	260	782	1426	3869	80	B479_02950,B479_13285,B479_22665,B479_00795,B479_13230,B479_13320,B479_20440,B479_06745,B479_02000,B479_18715,B479_25455,B479_01510,B479_05885,B479_04705,B479_26230,B479_00465,B479_22415,B479_14520,B479_11910,B479_12790,B479_14210,B479_13280,B479_22360,B479_11340,B479_22055,B479_26480,B479_22345,B479_16085,B479_03815,B479_16045,B479_11805,B479_01275,Novel00023,B479_12485,B479_00995,B479_22405,B47…	180	B479_05385,B479_02500,B479_23910,B479_04405,B479_05770,B479_24040,B479_02800,B479_05670,B479_18975,B479_24160,B479_02570,B479_17045,B479_22030,B479_02880,B479_09565,B479_22230,B479_22725,B479_07655,B479_24845,B479_11425,B479_03810,B479_26110,B479_24405,B479_07650,B479_01555,B479_23560,B479_22905,B479_24290,B479_00195,B479_07480,B479_06175,B479_07620,B479_08090,B479_03435,B479_00175,B479_17345,B47…
GO:0008270	zinc ion binding	molecular_function	1	12	782	101	3869	4	B479_19410,B479_02950,B479_00795,B479_11625	8	B479_04810,B479_03970,B479_09050,B479_16535,B479_03060,B479_02865,B479_05135,B479_15975
GO:0044707	single-multicellular organism process	biological_process	1	2	782	32	3869	2	B479_22535,B479_11625	0
GO:0009235	cobalamin metabolic process	biological_process	1	2	782	32	3869	1	B479_14260	1	B479_14150
GO:0009236	cobalamin biosynthetic process	biological_process	1	2	782	32	3869	1	B479_14260	1	B479_14150
GO:0016854	racemase and epimerase activity	molecular_function	1	1	782	23	3869	0		1	B479_02555
GO:0016747	transferase activity, transferring acyl groups other than amino-acyl groups	molecular_function	1	8	782	79	3869	5	B479_06745,B479_09720,B479_19325,B479_11800,B479_09430	3	B479_18540,B479_22860,B479_21865
GO:0071705	nitrogen compound transport	biological_process	1	8	782	80	3869	4	B479_16920,B479_11605,B479_03225,B479_19090	4	B479_01840,B479_08285,B479_02970,B479_04545
GO:0004803	transposase activity	molecular_function	1	1	782	24	3869	1	B479_01275	0
GO:0048610	cellular process involved in reproduction	biological_process	1	1	782	25	3869	0		1	B479_01615
GO:0015074	DNA integration	biological_process	1	1	782	26	3869	0		1	B479_24155
GO:0000003	reproduction	biological_process	1	2	782	37	3869	0		2	B479_01615,B479_04545
GO:0006313	transposition, DNA-mediated	biological_process	1	1	782	28	3869	1	B479_01275	0
GO:0032196	transposition	biological_process	1	1	782	28	3869	1	B479_01275	0
GO:0044271	cellular nitrogen compound biosynthetic process	biological_process	1	140	782	838	3869	49	B479_25555,B479_14520,B479_21450,B479_17140,B479_12790,B479_14210,B479_11910,B479_11340,B479_21525,B479_23020,B479_13305,B479_22345,B479_18720,B479_26480,B479_00925,B479_16085,B479_19060,B479_03815,B479_16045,B479_20450,B479_17145,B479_19065,B479_21165,B479_13410,B479_06750,B479_00995,B479_04700,B479_17215,B479_22405,B479_16515,B479_13185,B479_14260,B479_16070,B479_03490,B479_13230,B479_18570,B47…	91	B479_03970,B479_21410,B479_05440,B479_18080,B479_03910,B479_10745,B479_06295,B479_22840,B479_01410,B479_16430,B479_21980,B479_14150,B479_05775,B479_00170,B479_17340,B479_25575,B479_05765,B479_12100,B479_00695,B479_09260,B479_04755,B479_01520,B479_06300,B479_21570,B479_24295,B479_02555,B479_12460,B479_05435,B479_00740,B479_12360,B479_23280,B479_03070,B479_09270,B479_02490,B479_09480,B479_17330,B47…
GO:0006725	cellular aromatic compound metabolic process	biological_process	1	221	782	1262	3869	67	B479_20450,B479_17145,B479_01275,B479_12485,B479_13410,B479_00995,B479_06750,B479_17215,B479_04700,B479_19065,Novel00023,B479_21165,B479_22405,B479_16515,B479_13185,B479_13190,B479_13265,B479_14260,B479_17140,B479_25555,B479_21450,B479_14520,B479_22360,B479_21525,B479_11340,B479_20800,B479_23020,B479_11910,B479_12790,B479_14210,B479_17770,B479_00925,B479_13305,B479_12495,B479_26480,B479_18720,B47…	154	B479_00740,B479_12450,B479_12360,B479_05435,B479_23830,B479_24155,B479_13475,B479_17330,B479_23555,B479_05180,B479_23280,B479_12260,B479_09480,B479_15305,B479_09270,B479_04655,B479_20325,B479_17875,B479_24075,B479_24705,B479_20260,B479_25365,B479_09310,B479_02770,B479_04660,B479_24345,B479_05640,B479_07665,B479_05790,B479_00165,B479_22040,B479_21410,B479_05440,B479_18080,B479_18750,B479_03970,B47…
GO:0034641	cellular nitrogen compound metabolic process	biological_process	1	222	782	1272	3869	67	B479_18715,B479_18925,B479_08245,B479_02000,B479_06745,B479_22665,B479_13285,B479_16070,B479_02950,B479_18570,B479_13320,B479_23345,B479_13230,B479_00795,B479_03490,B479_13200,B479_05885,B479_07240,B479_13240,B479_22415,B479_16495,B479_00465,B479_02450,B479_17150,B479_14405,B479_16510,B479_01510,B479_00925,B479_18720,B479_26480,B479_12495,B479_22345,B479_13305,B479_16045,B479_03815,B479_19060,B47…	155	B479_00160,B479_22030,B479_08285,B479_18975,B479_24160,B479_17045,B479_02800,Novel00022,B479_25950,B479_25615,B479_22230,B479_06845,B479_24845,B479_07655,B479_22725,B479_23825,B479_09565,B479_05320,B479_02880,B479_04765,B479_02500,B479_03055,B479_03360,B479_05385,B479_00185,B479_09245,B479_22095,B479_14000,B479_24040,B479_00240,B479_16260,B479_17275,B479_23910,B479_00180,B479_05770,B479_04405,B47…
GO:0006139	nucleobase-containing compound metabolic process	biological_process	1	196	782	1137	3869	62	B479_02450,B479_17150,B479_14405,B479_01510,B479_16510,B479_05885,B479_13240,B479_07240,B479_22415,B479_00465,B479_16495,B479_22665,B479_13285,B479_02950,B479_16070,B479_23345,B479_13320,B479_03490,B479_13230,B479_00795,B479_13200,B479_08245,B479_18925,B479_18715,B479_02000,B479_17145,B479_20450,B479_01275,B479_00995,B479_06750,B479_04700,B479_17215,B479_13410,B479_21165,Novel00023,B479_16515,B47…	134	B479_24880,B479_20485,B479_24405,B479_26110,B479_17785,B479_20480,B479_22880,B479_11425,B479_02865,B479_23490,B479_24290,B479_00195,B479_23560,B479_12340,B479_23550,B479_22905,B479_01555,B479_03435,B479_20725,B479_05265,B479_08090,B479_06175,B479_07620,B479_15145,B479_04115,B479_06830,B479_00175,B479_17345,B479_01155,B479_20395,B479_04765,B479_03055,B479_05385,B479_03360,B479_00185,B479_24040,B47…
GO:0032501	multicellular organismal process	biological_process	1	2	782	41	3869	2	B479_11625,B479_22535	0
GO:0003677	DNA binding	molecular_function	1	86	782	549	3869	37	B479_06870,B479_12495,B479_13290,B479_18715,B479_00925,B479_16085,B479_00260,B479_03815,B479_14520,B479_21450,B479_02950,B479_13230,B479_14210,B479_18955,B479_13200,B479_23020,B479_20800,B479_21525,B479_05885,B479_07240,B479_08335,B479_16495,B479_20810,B479_00465,B479_13265,B479_14260,B479_13185,B479_22415,B479_01275,B479_16510,B479_20450,B479_17150,B479_21165,B479_00570,B479_04700,B479_00995,B47…	49	B479_24220,B479_04755,B479_09260,B479_08285,B479_22030,B479_05320,B479_07015,B479_06300,B479_02880,B479_24570,B479_19330,Novel00022,B479_12460,B479_25950,B479_21570,B479_21730,B479_05385,B479_03360,B479_03970,B479_07275,B479_18080,B479_21410,B479_24365,B479_16260,B479_12945,B479_17275,B479_10745,B479_21980,B479_22095,B479_24040,B479_14000,B479_09310,B479_03435,B479_20725,B479_06175,B479_01155,B47…
GO:0016070	RNA metabolic process	biological_process	1	144	782	868	3869	51	B479_08245,B479_18715,B479_18925,B479_02000,B479_13285,B479_16070,B479_03490,B479_00795,B479_13230,B479_05885,B479_13240,B479_07240,B479_16495,B479_00465,B479_22415,B479_14405,B479_16510,B479_01510,B479_02450,B479_17150,B479_26480,B479_18720,B479_12495,B479_13305,B479_00925,B479_16085,B479_16045,B479_19060,B479_03815,B479_14520,B479_21450,B479_17140,B479_14210,B479_12790,B479_11910,B479_23020,B47…	93	B479_24160,B479_18975,B479_08285,B479_22030,B479_05320,B479_23825,B479_02880,B479_25615,Novel00022,B479_25950,B479_22230,B479_05385,B479_04765,B479_03055,B479_16260,B479_05770,B479_04405,B479_17275,B479_14000,B479_09245,B479_00240,B479_03435,B479_05265,B479_07620,B479_17345,B479_01155,B479_20395,B479_15145,B479_26110,B479_17785,B479_11425,B479_22880,B479_24880,B479_24405,B479_24290,B479_22905,B47…
GO:0006310	DNA recombination	biological_process	1	7	782	85	3869	4	B479_16510,B479_13240,B479_01275,B479_20800	3	B479_05320,B479_09260,B479_12460
GO:0019438	aromatic compound biosynthetic process	biological_process	1	134	782	820	3869	47	B479_22415,B479_16495,B479_00465,B479_05885,B479_07240,B479_13240,B479_17150,B479_14405,B479_16510,B479_01510,B479_18715,B479_02000,B479_18570,B479_13230,B479_03490,B479_16070,B479_14260,B479_13185,B479_16515,B479_22405,B479_17215,B479_04700,B479_00995,B479_13410,B479_21165,B479_19065,B479_17145,B479_20450,B479_16045,B479_03815,B479_19060,B479_16085,B479_00925,B479_26480,B479_18720,B479_22345,B47…	87	B479_04115,B479_15145,B479_14910,B479_17345,B479_01155,B479_08090,B479_05265,B479_03435,B479_07480,B479_05135,B479_24290,B479_00195,B479_23550,B479_22905,B479_12340,B479_23560,B479_24880,B479_24405,B479_17785,Novel00022,B479_25950,B479_25615,B479_06845,B479_24845,B479_22725,B479_23825,B479_05320,B479_02880,B479_00160,B479_22030,B479_08285,B479_17045,B479_09245,B479_22095,B479_14000,B479_16260,B47…
GO:0043565	sequence-specific DNA binding	molecular_function	1	20	782	174	3869	6	B479_00570,B479_14210,B479_05985,B479_00995,B479_13290,B479_18715	14	B479_10745,B479_12340,B479_23550,B479_23280,B479_05320,B479_16260,B479_17330,Novel00022,B479_05385,B479_22030,B479_21410,B479_18080,B479_09260,B479_04755
GO:1901360	organic cyclic compound metabolic process	biological_process	1	221	782	1283	3869	67	B479_00925,B479_12495,B479_26480,B479_18720,B479_22345,B479_13305,B479_16045,B479_03815,B479_19060,B479_16085,B479_17140,B479_21450,B479_14520,B479_25555,B479_20800,B479_23020,B479_22360,B479_21525,B479_11340,B479_17770,B479_11910,B479_12790,B479_14210,B479_16515,B479_22405,B479_14260,B479_13265,B479_13185,B479_13190,B479_17145,B479_20450,B479_01275,B479_06750,B479_00995,B479_17215,B479_04700,B47…	154	B479_01520,B479_09260,B479_04755,B479_06840,B479_19640,B479_00695,B479_24220,B479_17855,B479_12100,B479_05130,B479_05765,B479_25575,B479_12460,B479_02555,B479_24985,B479_22275,B479_20825,B479_21570,B479_02485,B479_03540,B479_24295,B479_02170,B479_20940,B479_07675,B479_24570,B479_24930,B479_06300,B479_07015,B479_18080,B479_18750,B479_21410,B479_05440,B479_21730,B479_03970,B479_14150,B479_17340,B47…
GO:0046483	heterocycle metabolic process	biological_process	1	217	782	1263	3869	66	B479_14260,B479_13265,B479_13185,B479_13190,B479_16515,B479_22405,B479_21165,Novel00023,B479_19065,B479_17215,B479_04700,B479_06750,B479_00995,B479_13410,B479_12485,B479_01275,B479_17145,B479_20450,B479_16085,B479_16045,B479_19060,B479_03815,B479_22345,B479_18720,B479_26480,B479_12495,B479_13305,B479_00925,B479_17770,B479_14210,B479_12790,B479_11910,B479_23020,B479_20800,B479_21525,B479_11340,B47…	151	B479_22040,B479_00165,B479_05790,B479_07665,B479_05640,B479_24345,B479_04660,B479_02770,B479_09310,B479_03060,B479_20260,B479_25365,B479_24705,B479_24075,B479_17875,B479_20325,B479_04655,B479_02490,B479_09270,B479_03070,B479_15305,B479_09480,B479_12260,B479_23280,B479_05180,B479_23555,B479_17330,B479_24155,B479_23830,B479_05435,B479_12450,B479_12360,B479_00740,B479_02170,B479_07015,B479_06300,B47…
GO:0018130	heterocycle biosynthetic process	biological_process	1	136	782	842	3869	47	B479_16515,B479_22405,B479_14260,B479_13185,B479_17145,B479_20450,B479_21165,B479_19065,B479_00995,B479_04700,B479_17215,B479_13410,B479_22345,B479_18720,B479_26480,B479_13305,B479_00925,B479_16085,B479_16045,B479_19060,B479_03815,B479_14520,B479_21450,B479_25555,B479_17140,B479_12790,B479_14210,B479_11910,B479_23020,B479_11340,B479_21525,B479_05885,B479_13240,B479_07240,B479_00465,B479_16495,B47…	89	B479_03060,B479_02770,B479_24075,B479_04655,B479_07665,B479_24345,B479_04660,B479_05435,B479_12360,B479_00740,B479_03070,B479_02490,B479_09270,B479_09480,B479_23280,B479_23555,B479_17330,B479_12100,B479_25575,B479_05130,B479_05765,B479_09260,B479_04755,B479_01520,B479_00695,B479_06300,B479_12460,B479_02555,B479_21570,B479_24295,B479_03970,B479_18080,B479_21410,B479_05440,B479_03910,B479_10745,B47…
GO:1901362	organic cyclic compound biosynthetic process	biological_process	1	138	782	861	3869	47	B479_13240,B479_07240,B479_05885,B479_00465,B479_16495,B479_22415,B479_01510,B479_16510,B479_14405,B479_17150,B479_02000,B479_18715,B479_16070,B479_03490,B479_13230,B479_18570,B479_22405,B479_16515,B479_13185,B479_14260,B479_20450,B479_17145,B479_19065,B479_21165,B479_13410,B479_00995,B479_17215,B479_04700,B479_13305,B479_22345,B479_18720,B479_26480,B479_00925,B479_16085,B479_19060,B479_03815,B47…	91	B479_07480,B479_03435,B479_05265,B479_08090,B479_01155,B479_17345,B479_14910,B479_15145,B479_04115,B479_17785,B479_24405,B479_24880,B479_23560,B479_12340,B479_23550,B479_22905,B479_24290,B479_00195,B479_05135,B479_17045,B479_08285,B479_22030,B479_00160,B479_02880,B479_05320,B479_23825,B479_22725,B479_24845,B479_06845,B479_25615,B479_25950,Novel00022,B479_00185,B479_05385,B479_03055,B479_02580,B47…
GO:0034654	nucleobase-containing compound biosynthetic process	biological_process	1	108	782	697	3869	39	B479_21450,B479_14520,B479_16070,B479_23020,B479_21525,B479_11340,B479_13230,B479_03490,B479_11910,B479_12790,B479_14210,B479_18715,B479_00925,B479_18720,B479_26480,B479_13305,B479_16045,B479_03815,B479_19060,B479_16085,B479_17145,B479_17150,B479_20450,B479_14405,B479_01510,B479_16510,B479_00995,B479_17215,B479_04700,B479_21165,B479_16515,B479_22405,B479_05885,B479_07240,B479_13240,B479_22415,B47…	69	B479_18080,B479_21410,B479_03055,B479_05440,B479_05385,B479_00185,B479_03970,B479_14150,B479_05775,B479_17340,B479_00170,B479_09245,B479_14000,B479_21980,B479_01410,B479_16260,B479_10745,B479_23910,B479_17275,B479_06295,B479_05770,B479_00180,B479_03910,B479_01520,B479_09260,B479_04755,B479_00160,B479_22030,B479_08285,B479_12100,B479_17045,B479_05765,B479_25950,B479_12460,B479_02555,Novel00022,B47…
GO:0050794	regulation of cellular process	biological_process	1	138	782	868	3869	54	B479_14525,B479_21450,B479_18060,B479_12875,B479_14520,B479_08265,B479_20800,B479_23020,B479_22055,B479_21525,B479_11910,B479_14210,B479_12790,B479_04460,B479_00925,B479_26480,B479_18720,B479_12495,B479_22345,B479_13305,B479_06875,B479_16045,B479_05820,B479_03815,B479_19060,B479_16085,B479_20450,B479_04700,B479_17215,B479_00995,B479_21165,B479_16515,B479_22405,B479_13185,B479_16070,B479_22535,B47…	84	B479_18080,B479_05745,B479_24365,B479_21410,B479_07070,B479_17340,B479_05775,B479_23600,B479_16430,B479_01635,B479_06295,B479_10745,B479_03910,B479_01520,B479_04755,B479_09260,B479_17855,B479_22900,B479_12100,B479_05765,B479_12460,B479_17545,B479_07185,B479_21570,B479_23765,B479_25425,B479_06300,B479_07015,B479_12360,B479_03555,B479_17330,B479_09480,B479_09270,B479_23280,B479_25365,B479_02770,B47…
GO:0065007	biological regulation	biological_process	1	146	782	912	3869	58	B479_11625,B479_14525,B479_18060,B479_21450,B479_14520,B479_12875,B479_08265,B479_20800,B479_22055,B479_23020,B479_21525,B479_11910,B479_12790,B479_14210,B479_04460,B479_00925,B479_12495,B479_18720,B479_26480,B479_22345,B479_06875,B479_13305,B479_16045,B479_03815,B479_05820,B479_19060,B479_16085,B479_20450,B479_00995,B479_04700,B479_17215,Novel00023,B479_21165,B479_16515,B479_22405,B479_14260,B47…	88	B479_18080,B479_05745,B479_24365,B479_21410,B479_07070,B479_23600,B479_17340,B479_05775,B479_16430,B479_10745,B479_06295,B479_01635,B479_03910,B479_01520,B479_20340,B479_09260,B479_04755,B479_17855,B479_22900,B479_12100,B479_05765,B479_12460,B479_17545,B479_21570,B479_07185,B479_23765,B479_25425,B479_07015,B479_06300,B479_12360,B479_05480,B479_03555,B479_17330,B479_09480,B479_09270,B479_23280,B47…
GO:0090304	nucleic acid metabolic process	biological_process	1	165	782	1018	3869	58	B479_20800,B479_23020,B479_21525,B479_11340,B479_11910,B479_12790,B479_14210,B479_17140,B479_21450,B479_14520,B479_16045,B479_03815,B479_19060,B479_16085,B479_00925,B479_12495,B479_18720,B479_26480,B479_13305,B479_06750,B479_00995,B479_17215,B479_04700,B479_13410,Novel00023,B479_21165,B479_17145,B479_20450,B479_01275,B479_13265,B479_14260,B479_13185,B479_13190,B479_16515,B479_22405,B479_13320,B47…	107	B479_14150,B479_05775,B479_17340,B479_07590,B479_21980,B479_01410,B479_16430,B479_06350,B479_06085,B479_10745,B479_06295,B479_03910,B479_05035,B479_18080,B479_18750,B479_21410,B479_05440,B479_21730,B479_03970,B479_12460,B479_24985,B479_03540,B479_21570,B479_02485,B479_20940,B479_24570,B479_06300,B479_07015,B479_01520,B479_09260,B479_04755,B479_17855,B479_12100,B479_05765,B479_24155,B479_17330,B47…
GO:0050789	regulation of biological process	biological_process	1	141	782	892	3869	56	B479_18925,B479_18715,B479_14515,B479_04680,B479_16070,B479_18050,B479_03490,B479_13230,B479_18055,B479_22535,B479_07240,B479_05885,B479_00465,B479_16495,B479_22415,B479_01510,B479_16510,B479_14405,B479_17150,B479_26400,B479_06875,B479_13305,B479_22345,B479_12495,B479_26480,B479_18720,B479_00925,B479_04460,B479_16085,B479_19060,B479_05820,B479_03815,B479_16045,B479_08265,B479_14520,B479_12875,B47…	85	B479_24700,B479_25580,B479_01785,B479_08285,B479_22030,B479_00360,B479_21140,B479_05320,B479_23825,B479_25620,B479_25950,Novel00022,B479_00185,B479_20205,B479_05385,B479_05760,B479_15785,B479_03055,B479_06305,B479_04405,B479_05770,B479_17275,B479_01660,B479_16260,B479_14000,B479_22095,B479_22075,B479_09245,B479_23980,B479_03435,B479_17815,B479_05265,B479_06375,B479_01155,B479_17345,B479_19180,B47…
GO:0032774	RNA biosynthetic process	biological_process	1	91	782	646	3869	38	B479_00995,B479_17215,B479_04700,B479_21165,B479_20450,B479_17150,B479_14405,B479_01510,B479_16510,B479_13185,B479_22415,B479_00465,B479_16495,B479_16515,B479_22405,B479_05885,B479_13240,B479_07240,B479_23020,B479_11340,B479_21525,B479_03490,B479_13230,B479_12790,B479_14210,B479_11910,B479_14520,B479_21450,B479_16070,B479_16045,B479_19060,B479_03815,B479_16085,B479_18715,B479_00925,B479_26480,B47…	53	B479_17330,B479_09270,B479_24290,B479_09480,B479_12340,B479_22905,B479_23550,B479_23280,B479_12360,B479_24880,B479_24405,B479_17785,B479_15145,B479_07665,B479_17345,B479_01155,B479_03435,B479_05265,B479_02770,B479_14000,B479_21980,B479_14150,B479_17340,B479_05775,B479_09245,B479_01410,B479_16260,B479_05770,B479_03910,B479_10745,B479_06295,B479_17275,B479_18080,B479_03055,B479_21410,B479_05385,B47…
GO:0006351	transcription, DNA-dependent	biological_process	1	89	782	636	3869	37	B479_17215,B479_04700,B479_00995,B479_21165,B479_20450,B479_17150,B479_14405,B479_16510,B479_01510,B479_13185,B479_22415,B479_16495,B479_00465,B479_16515,B479_22405,B479_05885,B479_07240,B479_23020,B479_11340,B479_21525,B479_03490,B479_13230,B479_14210,B479_12790,B479_11910,B479_14520,B479_21450,B479_16070,B479_16045,B479_19060,B479_03815,B479_16085,B479_18715,B479_00925,B479_18720,B479_26480,B47…	52	B479_17330,B479_09480,B479_24290,B479_23550,B479_23280,B479_22905,B479_12340,B479_24880,B479_12360,B479_24405,B479_17785,B479_15145,B479_07665,B479_17345,B479_01155,B479_03435,B479_05265,B479_02770,B479_21980,B479_14000,B479_17340,B479_05775,B479_09245,B479_14150,B479_01410,B479_16260,B479_03910,B479_05770,B479_06295,B479_17275,B479_10745,B479_18080,B479_03055,B479_21410,B479_05385,B479_03970,B47…
GO:0001071	nucleic acid binding transcription factor activity	molecular_function	1	38	782	347	3869	13	B479_21450,B479_03490,B479_21165,B479_13230,B479_12790,B479_14210,B479_23020,B479_21525,B479_05885,B479_26480,B479_07240,B479_18715,B479_00925	25	B479_05385,B479_12360,B479_24880,B479_18080,B479_03055,B479_21410,B479_16260,B479_24290,B479_09480,B479_12340,B479_22905,B479_23280,B479_17275,B479_14000,B479_17330,B479_12100,B479_02770,B479_04755,B479_08285,B479_22030,B479_05320,B479_01155,B479_25950,B479_15145,Novel00022
GO:0003700	sequence-specific DNA binding transcription factor activity	molecular_function	1	38	782	347	3869	13	B479_21450,B479_23020,B479_21525,B479_13230,B479_03490,B479_21165,B479_12790,B479_14210,B479_18715,B479_00925,B479_26480,B479_05885,B479_07240	25	B479_18080,B479_12360,B479_24880,B479_21410,B479_03055,B479_05385,B479_14000,B479_17330,B479_24290,B479_09480,B479_16260,B479_17275,B479_12340,B479_23280,B479_22905,B479_04755,B479_22030,B479_08285,B479_12100,B479_02770,B479_15145,B479_25950,Novel00022,B479_05320,B479_01155
GO:0031323	regulation of cellular metabolic process	biological_process	1	84	782	629	3869	38	B479_21165,B479_17215,B479_04700,B479_00995,B479_14405,B479_16510,B479_01510,B479_17150,B479_20450,B479_16495,B479_00465,B479_22415,B479_13185,B479_05885,B479_07240,B479_16515,B479_22405,B479_13230,B479_03490,B479_11910,B479_14210,B479_12790,B479_20800,B479_23020,B479_21525,B479_21450,B479_14520,B479_16070,B479_16085,B479_16045,B479_03815,B479_05820,B479_19060,B479_18720,B479_26480,B479_13305,B47…	46	B479_09480,B479_24290,B479_23280,B479_22905,B479_12340,B479_17330,B479_17785,B479_24880,B479_12360,B479_24405,B479_17345,B479_01155,B479_15145,B479_02770,B479_05265,B479_03435,B479_16260,B479_17275,B479_01660,B479_06295,B479_10745,B479_03910,B479_05770,B479_17340,B479_05775,B479_09245,B479_14000,B479_05385,B479_18080,B479_21410,B479_03055,B479_23825,B479_05320,B479_06300,B479_07015,Novel00022,B47…
GO:0006355	regulation of transcription, DNA-dependent	biological_process	1	80	782	608	3869	36	B479_17150,B479_20450,B479_01510,B479_16510,B479_14405,B479_00995,B479_04700,B479_17215,B479_21165,B479_22405,B479_16515,B479_07240,B479_05885,B479_22415,B479_13185,B479_00465,B479_16495,B479_16070,B479_21450,B479_14520,B479_21525,B479_23020,B479_11910,B479_12790,B479_14210,B479_13230,B479_03490,B479_00925,B479_18715,B479_13305,B479_18720,B479_26480,B479_03815,B479_19060,B479_16045,B479_16085	44	B479_24405,B479_12360,B479_24880,B479_17785,B479_17330,B479_12340,B479_22905,B479_23280,B479_24290,B479_09480,B479_05265,B479_03435,B479_02770,B479_15145,B479_01155,B479_17345,B479_21410,B479_03055,B479_18080,B479_05385,B479_09245,B479_05775,B479_17340,B479_14000,B479_10745,B479_17275,B479_06295,B479_05770,B479_03910,B479_16260,B479_22030,B479_08285,B479_01520,B479_09260,B479_04755,B479_05765,B47…
GO:0051252	regulation of RNA metabolic process	biological_process	1	80	782	608	3869	36	B479_00925,B479_18715,B479_13305,B479_18720,B479_26480,B479_03815,B479_19060,B479_16045,B479_16085,B479_16070,B479_21450,B479_14520,B479_21525,B479_23020,B479_11910,B479_14210,B479_12790,B479_13230,B479_03490,B479_22405,B479_16515,B479_07240,B479_05885,B479_22415,B479_13185,B479_16495,B479_00465,B479_17150,B479_20450,B479_16510,B479_01510,B479_14405,B479_17215,B479_04700,B479_00995,B479_21165	44	B479_22030,B479_08285,B479_01520,B479_04755,B479_09260,B479_05765,B479_12100,B479_21570,Novel00022,B479_25950,B479_12460,B479_06300,B479_23825,B479_05320,B479_21410,B479_03055,B479_18080,B479_05385,B479_05775,B479_17340,B479_09245,B479_14000,B479_17275,B479_06295,B479_10745,B479_03910,B479_05770,B479_16260,B479_05265,B479_03435,B479_02770,B479_15145,B479_01155,B479_17345,B479_24405,B479_24880,B47…
GO:2001141	regulation of RNA biosynthetic process	biological_process	1	80	782	608	3869	36	B479_13230,B479_03490,B479_11910,B479_12790,B479_14210,B479_23020,B479_21525,B479_21450,B479_14520,B479_16070,B479_16085,B479_16045,B479_03815,B479_19060,B479_18720,B479_26480,B479_13305,B479_18715,B479_00925,B479_21165,B479_00995,B479_04700,B479_17215,B479_14405,B479_01510,B479_16510,B479_17150,B479_20450,B479_00465,B479_16495,B479_22415,B479_13185,B479_05885,B479_07240,B479_16515,B479_22405	44	B479_16260,B479_10745,B479_06295,B479_17275,B479_03910,B479_05770,B479_05775,B479_17340,B479_09245,B479_14000,B479_05385,B479_18080,B479_21410,B479_03055,B479_23825,B479_05320,B479_06300,B479_12460,B479_25950,Novel00022,B479_21570,B479_12100,B479_05765,B479_01520,B479_09260,B479_04755,B479_22030,B479_08285,B479_24290,B479_09480,B479_12340,B479_22905,B479_23280,B479_17330,B479_17785,B479_12360,B47…
GO:0009889	regulation of biosynthetic process	biological_process	1	81	782	616	3869	37	B479_00465,B479_16495,B479_22415,B479_13185,B479_07240,B479_05885,B479_22405,B479_16515,B479_21165,B479_00995,B479_04700,B479_17215,B479_01510,B479_16510,B479_14405,B479_17150,B479_20450,B479_16085,B479_03815,B479_19060,B479_16045,B479_13305,B479_18720,B479_26480,B479_00925,B479_18715,B479_11910,B479_12790,B479_14210,B479_13230,B479_03490,B479_21525,B479_20800,B479_23020,B479_16070,B479_21450,B47…	44	B479_01155,B479_17345,B479_15145,B479_02770,B479_05265,B479_03435,B479_12340,B479_22905,B479_23280,B479_24290,B479_09480,B479_17330,B479_17785,B479_24405,B479_12360,B479_24880,B479_06300,B479_23825,B479_05320,B479_21570,B479_25950,B479_12460,Novel00022,B479_05765,B479_12100,B479_22030,B479_08285,B479_01520,B479_09260,B479_04755,B479_10745,B479_17275,B479_06295,B479_05770,B479_03910,B479_16260,B47…
GO:0010556	regulation of macromolecule biosynthetic process	biological_process	1	81	782	616	3869	37	B479_16085,B479_19060,B479_03815,B479_16045,B479_13305,B479_18720,B479_26480,B479_00925,B479_18715,B479_12790,B479_14210,B479_11910,B479_03490,B479_13230,B479_21525,B479_23020,B479_20800,B479_16070,B479_14520,B479_21450,B479_00465,B479_16495,B479_13185,B479_22415,B479_07240,B479_05885,B479_22405,B479_16515,B479_21165,B479_00995,B479_17215,B479_04700,B479_01510,B479_16510,B479_14405,B479_20450,B47…	44	B479_06300,B479_05320,B479_23825,B479_21570,B479_25950,B479_12460,Novel00022,B479_05765,B479_12100,B479_08285,B479_22030,B479_09260,B479_04755,B479_01520,B479_03910,B479_05770,B479_10745,B479_06295,B479_17275,B479_16260,B479_14000,B479_17340,B479_05775,B479_09245,B479_05385,B479_21410,B479_03055,B479_18080,B479_01155,B479_17345,B479_15145,B479_02770,B479_03435,B479_05265,B479_12340,B479_22905,B47…
GO:0031326	regulation of cellular biosynthetic process	biological_process	1	81	782	616	3869	37	B479_22405,B479_16515,B479_07240,B479_05885,B479_13185,B479_22415,B479_00465,B479_16495,B479_20450,B479_17150,B479_01510,B479_16510,B479_14405,B479_00995,B479_04700,B479_17215,B479_21165,B479_00925,B479_18715,B479_13305,B479_18720,B479_26480,B479_19060,B479_03815,B479_16045,B479_16085,B479_16070,B479_14520,B479_21450,B479_21525,B479_23020,B479_20800,B479_12790,B479_14210,B479_11910,B479_03490,B47…	44	B479_03435,B479_05265,B479_02770,B479_15145,B479_01155,B479_17345,B479_24405,B479_12360,B479_24880,B479_17785,B479_17330,B479_12340,B479_23280,B479_22905,B479_24290,B479_09480,B479_08285,B479_22030,B479_09260,B479_04755,B479_01520,B479_05765,B479_12100,B479_21570,B479_25950,B479_12460,Novel00022,B479_06300,B479_05320,B479_23825,B479_03055,B479_21410,B479_18080,B479_05385,B479_14000,B479_09245,B47…
GO:2000112	regulation of cellular macromolecule biosynthetic process	biological_process	1	81	782	616	3869	37	B479_16070,B479_21450,B479_14520,B479_11910,B479_14210,B479_12790,B479_13230,B479_03490,B479_21525,B479_20800,B479_23020,B479_13305,B479_26480,B479_18720,B479_00925,B479_18715,B479_16085,B479_03815,B479_19060,B479_16045,B479_16510,B479_01510,B479_14405,B479_17150,B479_20450,B479_21165,B479_17215,B479_04700,B479_00995,B479_07240,B479_05885,B479_22405,B479_16515,B479_16495,B479_00465,B479_22415,B47…	44	B479_05385,B479_03055,B479_21410,B479_18080,B479_17275,B479_06295,B479_10745,B479_03910,B479_05770,B479_16260,B479_05775,B479_09245,B479_17340,B479_14000,B479_05765,B479_12100,B479_22030,B479_08285,B479_01520,B479_04755,B479_09260,B479_06300,B479_23825,B479_05320,B479_21570,Novel00022,B479_25950,B479_12460,B479_17785,B479_24405,B479_24880,B479_12360,B479_23280,B479_22905,B479_12340,B479_09480,B47…
GO:0019219	regulation of nucleobase-containing compound metabolic process	biological_process	1	80	782	612	3869	36	B479_21450,B479_14520,B479_16070,B479_13230,B479_03490,B479_11910,B479_14210,B479_12790,B479_23020,B479_21525,B479_18720,B479_26480,B479_13305,B479_18715,B479_00925,B479_16085,B479_16045,B479_03815,B479_19060,B479_14405,B479_16510,B479_01510,B479_17150,B479_20450,B479_21165,B479_17215,B479_04700,B479_00995,B479_05885,B479_07240,B479_16515,B479_22405,B479_16495,B479_00465,B479_22415,B479_13185	44	B479_05385,B479_18080,B479_21410,B479_03055,B479_16260,B479_06295,B479_17275,B479_10745,B479_03910,B479_05770,B479_05775,B479_17340,B479_09245,B479_14000,B479_12100,B479_05765,B479_01520,B479_04755,B479_09260,B479_22030,B479_08285,B479_23825,B479_05320,B479_06300,Novel00022,B479_25950,B479_12460,B479_21570,B479_17785,B479_24880,B479_12360,B479_24405,B479_09480,B479_24290,B479_22905,B479_23280,B47…
GO:0051171	regulation of nitrogen compound metabolic process	biological_process	1	80	782	612	3869	36	B479_16070,B479_21450,B479_14520,B479_11910,B479_12790,B479_14210,B479_13230,B479_03490,B479_21525,B479_23020,B479_13305,B479_26480,B479_18720,B479_00925,B479_18715,B479_16085,B479_03815,B479_19060,B479_16045,B479_01510,B479_16510,B479_14405,B479_17150,B479_20450,B479_21165,B479_00995,B479_04700,B479_17215,B479_07240,B479_05885,B479_22405,B479_16515,B479_00465,B479_16495,B479_22415,B479_13185	44	B479_05385,B479_21410,B479_03055,B479_18080,B479_10745,B479_06295,B479_17275,B479_05770,B479_03910,B479_16260,B479_05775,B479_09245,B479_17340,B479_14000,B479_05765,B479_12100,B479_22030,B479_08285,B479_01520,B479_09260,B479_04755,B479_06300,B479_23825,B479_05320,B479_21570,B479_12460,B479_25950,Novel00022,B479_17785,B479_24405,B479_12360,B479_24880,B479_12340,B479_22905,B479_23280,B479_24290,B47…
GO:0010468	regulation of gene expression	biological_process	1	82	782	624	3869	38	B479_04700,B479_17215,B479_00995,B479_21165,B479_20450,B479_17150,B479_14405,B479_16510,B479_01510,B479_14260,B479_13185,B479_22415,B479_16495,B479_00465,B479_16515,B479_22405,B479_05885,B479_07240,B479_23020,B479_20800,B479_21525,B479_03490,B479_13230,B479_14210,B479_12790,B479_11910,B479_14520,B479_21450,B479_16070,B479_16045,B479_19060,B479_03815,B479_16085,B479_18715,B479_00925,B479_18720,B47…	44	B479_17330,B479_09480,B479_24290,B479_23280,B479_22905,B479_12340,B479_24880,B479_12360,B479_24405,B479_17785,B479_15145,B479_17345,B479_01155,B479_03435,B479_05265,B479_02770,B479_14000,B479_09245,B479_05775,B479_17340,B479_16260,B479_05770,B479_03910,B479_06295,B479_17275,B479_10745,B479_18080,B479_03055,B479_21410,B479_05385,Novel00022,B479_25950,B479_12460,B479_21570,B479_05320,B479_23825,B47…
GO:0060255	regulation of macromolecule metabolic process	biological_process	1	82	782	627	3869	38	B479_21525,B479_23020,B479_20800,B479_12790,B479_14210,B479_11910,B479_03490,B479_13230,B479_16070,B479_14520,B479_21450,B479_19060,B479_03815,B479_16045,B479_16085,B479_00925,B479_18715,B479_13305,B479_26480,B479_18720,B479_00995,B479_04700,B479_17215,B479_21165,B479_20450,B479_17150,B479_01510,B479_16510,B479_14405,B479_13185,B479_22415,B479_14260,B479_00465,B479_16495,B479_22405,B479_16515,B47…	44	B479_14000,B479_09245,B479_17340,B479_05775,B479_03910,B479_05770,B479_10745,B479_17275,B479_06295,B479_16260,B479_03055,B479_21410,B479_18080,B479_05385,B479_21570,B479_25950,B479_12460,Novel00022,B479_06300,B479_05320,B479_23825,B479_08285,B479_22030,B479_09260,B479_04755,B479_01520,B479_05765,B479_12100,B479_17330,B479_12340,B479_22905,B479_23280,B479_24290,B479_09480,B479_24405,B479_12360,B47…
GO:0019222	regulation of metabolic process	biological_process	1	86	782	650	3869	40	B479_05885,B479_07240,B479_16515,B479_22405,B479_16495,B479_00465,B479_14260,B479_22415,B479_13185,B479_14405,B479_16510,B479_01510,B479_17150,B479_20450,Novel00023,B479_21165,B479_17215,B479_04700,B479_00995,B479_26480,B479_18720,B479_13305,B479_18715,B479_00925,B479_16085,B479_16045,B479_03815,B479_05820,B479_19060,B479_21450,B479_14520,B479_16070,B479_13230,B479_03490,B479_11910,B479_14210,B47…	46	B479_02770,B479_05265,B479_03435,B479_17345,B479_01155,B479_15145,B479_17785,B479_24880,B479_12360,B479_24405,B479_09480,B479_24290,B479_22905,B479_23280,B479_12340,B479_17330,B479_12100,B479_05765,B479_01520,B479_04755,B479_09260,B479_22030,B479_08285,B479_23825,B479_05320,B479_07015,B479_06300,Novel00022,B479_12460,B479_25950,B479_21570,B479_05385,B479_18080,B479_21410,B479_03055,B479_16260,B47…
GO:0080090	regulation of primary metabolic process	biological_process	1	82	782	628	3869	38	B479_26480,B479_18720,B479_13305,B479_18715,B479_00925,B479_16085,B479_16045,B479_03815,B479_19060,B479_21450,B479_14520,B479_16070,B479_13230,B479_03490,B479_11910,B479_12790,B479_14210,B479_20800,B479_23020,B479_21525,B479_05885,B479_07240,B479_16515,B479_22405,B479_00465,B479_16495,B479_22415,B479_13185,B479_14405,B479_01510,B479_16510,B479_17150,B479_20450,Novel00023,B479_21165,B479_00995,B47…	44	B479_12100,B479_05765,B479_01520,B479_09260,B479_04755,B479_22030,B479_08285,B479_23825,B479_05320,B479_06300,B479_25950,B479_12460,Novel00022,B479_21570,B479_05385,B479_18080,B479_21410,B479_03055,B479_16260,B479_10745,B479_06295,B479_17275,B479_03910,B479_05770,B479_05775,B479_09245,B479_17340,B479_14000,B479_02770,B479_05265,B479_03435,B479_17345,B479_01155,B479_15145,B479_17785,B479_12360,B47…
