# Supplementary material for: RNA‐seq transcriptome analysis of a Pseudomonas strain with diversified catalytic properties growth under different culture medium
Source: Microbiologyopen. 2016 Apr 6;5(4):626–36. doi: 10.1002/mbo3.357 (PMC4985596; doi:10.1002/mbo3.357)
Supplement: Supplementary file 5 — Table S4. DEGs involved in oxidoreductase activity. [file MBO3-5-626-s005.xlsx]

## Sheet: Sheet1
Table S4. DEGs involved in oxidoreductase activity
Up-regulated
Gene ID	RPKM		log2(Fold_change)	p-value	q-value	Description
	M2013683-LB	M2013683-M9
B479_13245	71.9681	0	7.0116	8.0029e-17	5.2433e-16	-//-
B479_13270	129.846	3.53241	5.2	4.1127e-29	4.4224e-28	sp|P0AG84|YGHA_ECOLI Uncharacterized oxidoreductase YghA OS=Escherichia coli (strain K12) GN=yghA PE=1 SV=1//1.13773e-121
B479_13210	54.518	1.7662	4.948	6.3443e-13	3.3534e-12	sp|P0AAW4|YBHP_SHIFL Uncharacterized protein YbhP OS=Shigella flexneri GN=ybhP PE=4 SV=1//5.2057e-91
B479_00905	267.279	9.57469	4.803	2.0845e-56	4.6242e-55	sp|P95539|CATE_PSEPU Catalase HPII OS=Pseudomonas putida GN=katE PE=3 SV=1//0
B479_23735	387.153	14.5944	4.7294	2.6174e-80	9.5765e-79	sp|P43314|BFR_MYCAV Bacterioferritin OS=Mycobacterium avium GN=bfr PE=3 SV=1//2.66048e-09
B479_11625	103.075	6.97186	3.886	4.016e-20	3.0333e-19	sp|P77316|YBDR_ECOLI Uncharacterized zinc-type alcohol dehydrogenase-like protein YbdR OS=Escherichia coli (strain K12) GN=ybdR PE=3 SV=1//0
B479_13410	37.935	4.64791	3.0289	8.1429e-07	2.5892e-06	sp|Q3TY86|AIFM3_MOUSE Apoptosis-inducing factor 3 OS=Mus musculus GN=Aifm3 PE=2 SV=1//2.44686e-66
B479_13515	17.1249	2.13804	3.0017	0.00097901	0.002037	sp|P67773|Y3657_MYCBO Uncharacterized protein Mb3657 OS=Mycobacterium bovis (strain ATCC BAA-935 / AF2122/97) GN=Mb3657 PE=3 SV=1//9.20484e-06
B479_17145	124.318	17.1973	2.8538	6.7829e-18	4.6837e-17	sp|Q8ZNL7|PREA_SALTY NAD-dependent dihydropyrimidine dehydrogenase subunit PreA OS=Salmonella typhimurium (strain LT2 / SGSC1412 / ATCC 700720) GN=preA PE=3 SV=1//2.35861e-98
B479_02320	1100.44	155.054	2.8272	1.9923e-143	1.6037e-141	sp|P45857|ACDB_BACSU Acyl-CoA dehydrogenase OS=Bacillus subtilis (strain 168) GN=mmgC PE=2 SV=3//2.42491e-35
B479_18055	26.5545	4.55495	2.5434	0.00021761	0.00050128	sp|O31820|YNEN_BACSU Thioredoxin-like protein YneN OS=Bacillus subtilis (strain 168) GN=yneN PE=3 SV=1//1.59939e-19
B479_17140	42.7039	8.18032	2.3841	7.393e-06	2.1124e-05	sp|O89000|DPYD_RAT Dihydropyrimidine dehydrogenase [NADP(+)] OS=Rattus norvegicus GN=Dpyd PE=2 SV=1//8.52236e-62
B479_19060	779.184	153.381	2.3448	7.7582e-80	2.8022e-78	sp|P43334|PH4H_PSEAE Phenylalanine-4-hydroxylase OS=Pseudomonas aeruginosa (strain ATCC 15692 / PAO1 / 1C / PRS 101 / LMG 12228) GN=phhA PE=3 SV=2//2.53791e-167
B479_02000	32.7325	6.60003	2.3102	0.00012539	0.00029937	sp|O87278|STCD_RHIME Probable N-methylproline demethylase OS=Rhizobium meliloti (strain 1021) GN=stcD PE=2 SV=2//9.82786e-168
B479_00610	85.0827	17.4761	2.2835	8.7427e-10	3.7319e-09	sp|Q00593|ALKJ_PSEOL Alcohol dehydrogenase [acceptor] OS=Pseudomonas oleovorans GN=alkJ PE=1 SV=1//4.50741e-142
B479_15490	422.812	89.7976	2.2353	2.9937e-41	4.6597e-40	-//-
B479_18060	88.1175	18.8705	2.2233	9.6059e-10	4.0756e-09	sp|Q9I106|DSBG_PSEAE Thiol:disulfide interchange protein DsbG OS=Pseudomonas aeruginosa (strain ATCC 15692 / PAO1 / 1C / PRS 101 / LMG 12228) GN=dsbG PE=3 SV=1//3.17414e-108
B479_22670	526.104	121.961	2.1089	1.0621e-46	1.943e-45	sp|Q07536|MMSA_BOVIN Methylmalonate-semialdehyde dehydrogenase [acylating], mitochondrial OS=Bos taurus GN=ALDH6A1 PE=1 SV=1//0
B479_02935	555.151	140.646	1.9808	1.1757e-44	1.9834e-43	sp|P32176|FDOG_ECOLI Formate dehydrogenase-O major subunit OS=Escherichia coli (strain K12) GN=fdoG PE=1 SV=5//0
B479_26035	114.455	32.7213	1.8065	3.8504e-09	1.5519e-08	sp|P46562|AL7A1_CAEEL Putative aldehyde dehydrogenase family 7 member A1 homolog OS=Caenorhabditis elegans GN=alh-9 PE=2 SV=2//1.43638e-154
B479_22055	1168.94	349.337	1.7425	2.2482e-74	6.8845e-73	sp|P13254|MEGL_PSEPU Methionine gamma-lyase OS=Pseudomonas putida GN=mdeA PE=1 SV=2//0
B479_02930	699.087	230.35	1.6016	4.8608e-39	7.0226e-38	sp|P32176|FDOG_ECOLI Formate dehydrogenase-O major subunit OS=Escherichia coli (strain K12) GN=fdoG PE=1 SV=5//6.51094e-80
B479_12180	143.069	47.5946	1.5878	4.5058e-09	1.8057e-08	-//-
B479_03230	1274.61	434.951	1.5511	8.9199e-66	2.3486e-64	sp|Q9RYG9|ALDH_DEIRA Aldehyde dehydrogenase OS=Deinococcus radiodurans (strain ATCC 13939 / DSM 20539 / JCM 16871 / LMG 4051 / NBRC 15346 / NCIMB 9279 / R1 / VKM B-1422) GN=aldA PE=3 SV=1//0
B479_08935	44.2213	15.8029	1.4846	0.0022258	0.0043098	sp|P75804|YLII_ECOLI Soluble aldose sugar dehydrogenase YliI OS=Escherichia coli (strain K12) GN=yliI PE=1 SV=1//4.39434e-150
B479_22665	113.48	40.9945	1.4689	1.2396e-06	3.8845e-06	sp|Q54CX6|3HIDH_DICDI Probable 3-hydroxyisobutyrate dehydrogenase, mitochondrial OS=Dictyostelium discoideum GN=hibA PE=3 SV=1//1.82446e-107
B479_18570	417.935	153.753	1.4427	6.0222e-20	4.4648e-19	sp|P37522|SOJ_BACSU Sporulation initiation inhibitor protein soj OS=Bacillus subtilis (strain 168) GN=soj PE=1 SV=1//7.89329e-33
B479_17770	271.289	100.023	1.4395	1.9698e-13	1.0725e-12	sp|B0KNV2|GPDA_PSEPG Glycerol-3-phosphate dehydrogenase [NAD(P)+] OS=Pseudomonas putida (strain GB-1) GN=gpsA PE=3 SV=1//0
B479_19745	127.461	50.7551	1.3284	3.3685e-06	1.001e-05	sp|Q88NF9|MQO2_PSEPK Probable malate:quinone oxidoreductase 2 OS=Pseudomonas putida (strain KT2440) GN=mqo2 PE=3 SV=1//0
B479_18925	128.437	51.2199	1.3263	3.2095e-06	9.5886e-06	sp|P09063|DLDH1_PSEPU Dihydrolipoyl dehydrogenase OS=Pseudomonas putida GN=lpdV PE=1 SV=1//0
B479_15610	97.4387	39.2283	1.3126	5.9966e-05	0.00014977	sp|P20370|DC4C_ACIAD 4-carboxymuconolactone decarboxylase OS=Acinetobacter sp. (strain ADP1) GN=pcaC PE=4 SV=2//8.70398e-33
B479_06380	176.994	73.0651	1.2764	1.4946e-07	5.2112e-07	sp|Q44091|SNDH_ACELI L-sorbosone dehydrogenase OS=Acetobacter liquefaciens PE=4 SV=1//2.59408e-151
B479_21695	429.315	193.911	1.1466	3.2125e-13	1.7338e-12	sp|P09223|SODF_PSEPU Superoxide dismutase [Fe] OS=Pseudomonas putida GN=sodB PE=1 SV=3//5.33251e-145
B479_22345	577.695	268.463	1.1056	5.0078e-16	3.1144e-15	sp|P13154|DHLE_GEOSE Leucine dehydrogenase OS=Geobacillus stearothermophilus GN=ldh PE=1 SV=3//3.52734e-81
B479_03255	2041.23	991.027	1.0424	4.348e-46	7.7529e-45	sp|P45469|YRAR_ECOLI Uncharacterized protein YraR OS=Escherichia coli (strain K12) GN=yraR PE=4 SV=2//2.26361e-59
B479_11400	337.188	163.792	1.0417	7.2867e-09	2.8631e-08	sp|P21158|CSGA_MYXXA C-factor OS=Myxococcus xanthus GN=csgA PE=1 SV=1//3.39383e-13
B479_02330	156.509	78.0848	1.0031	0.00016473	0.00038706	sp|Q06319|ACDS_MEGEL Acyl-CoA dehydrogenase, short-chain specific OS=Megasphaera elsdenii PE=1 SV=1//2.61505e-33
