# Supplementary material for: RNA‐seq transcriptome analysis of a Pseudomonas strain with diversified catalytic properties growth under different culture medium
Source: Microbiologyopen. 2016 Apr 6;5(4):626–36. doi: 10.1002/mbo3.357 (PMC4985596; doi:10.1002/mbo3.357)
Supplement: Supplementary file 6 — Table S5. Pathway enrichment analysis of DEGs between two samples. [file MBO3-5-626-s006.xlsx]

## Sheet: Table S5
Table S5. Pathway enrichment analysis of DEGs between two samples
Term	Pathway ID	Sample number	Background number	P-Value	Genes	KEGG_ID/KO	Entrez_ID	Hyperlink
Ribosome	ppuh03010	51	76	2.5e-12	B479_02815|B479_02830|B479_07465|B479_02810|B479_03525|B479_02835|B479_02425|B479_02755|B479_00245|B479_02750|B479_02775|B479_04110|B479_22885|B479_02770|B479_02715|B479_02730|B479_02780|B479_02735|B479_05635|B479_05650|B479_23820|B479_24905|B479_22020|B479_02760|B479_02820|B479_02840|B479_02865|B479_10045|B479_02800|B479_02860|B479_02805|B479_02710|B479_02785|B479_26155|B479_02825|B479_26150|B47…	ppuh:B479_02815|ppuh:B479_02830|ppuh:B479_07465|ppuh:B479_02810|ppuh:B479_03525|ppuh:B479_02835|ppuh:B479_02425|ppuh:B479_02755|ppuh:B479_00245|ppuh:B479_02750|ppuh:B479_02775|ppuh:B479_04110|ppuh:B479_22885|ppuh:B479_02770|ppuh:B479_02715|ppuh:B479_02730|ppuh:B479_02780|ppuh:B479_02735|ppuh:B479_05635|ppuh:B479_05650|ppuh:B479_23820|ppuh:B479_24905|ppuh:B479_22020|ppuh:B479_02760|ppuh:B479_02820…	14286970|14286973|14287900|14286969|14287112|14286974|14286892|14286958|14286458|14286957|14286962|14287229|14290957|14286961|14286950|14286953|14286963|14286954|14287534|14287537|14291144|14291361|14290784|14286959|14286971|14286975|14286980|14288402|14286967|14286979|14286968|14286949|14286964|14291609|14286972|14291608|14287609|14286960|14286984|14286948|14291146|14286947|14291147|14287182|142…	http://www.genome.jp/kegg-bin/show_pathway?ppuh03010
Oxidative phosphorylation	ppuh00190	32	51	3.58e-07	B479_18125|B479_12260|B479_00170|B479_03195|B479_00175|B479_17870|B479_00195|B479_17875|B479_00190|B479_17540|B479_04545|B479_04540|B479_17545|B479_17565|B479_17560|B479_22530|B479_22535|B479_17525|B479_18110|B479_18115|B479_17880|B479_00160|B479_00165|B479_00180|B479_00185|B479_04535|B479_04550|B479_04530|B479_17555|B479_17550|B479_17570|B479_17515	ppuh:B479_18125|ppuh:B479_12260|ppuh:B479_00170|ppuh:B479_03195|ppuh:B479_00175|ppuh:B479_17870|ppuh:B479_00195|ppuh:B479_17875|ppuh:B479_00190|ppuh:B479_17540|ppuh:B479_04545|ppuh:B479_04540|ppuh:B479_17545|ppuh:B479_17565|ppuh:B479_17560|ppuh:B479_22530|ppuh:B479_22535|ppuh:B479_17525|ppuh:B479_18110|ppuh:B479_18115|ppuh:B479_17880|ppuh:B479_00160|ppuh:B479_00165|ppuh:B479_00180|ppuh:B479_00185…	14290008|14288839|14286443|14287046|14286444|14289957|14286448|14289958|14286447|14289891|14287316|14287315|14289892|14289896|14289895|14290886|14290887|14289888|14290005|14290006|14289959|14286441|14286442|14286445|14286446|14287314|14287317|14287313|14289894|14289893|14289897|14289886|	http://www.genome.jp/kegg-bin/show_pathway?ppuh00190
Fluorobenzoate degradation	ppuh00364	6	6	0.000546224	B479_13450|B479_15785|B479_13470|B479_13465|B479_13475|B479_13460	ppuh:B479_13450|ppuh:B479_15785|ppuh:B479_13470|ppuh:B479_13465|ppuh:B479_13475|ppuh:B479_13460|	14289077|14289540|14289081|14289080|14289082|14289079|	http://www.genome.jp/kegg-bin/show_pathway?ppuh00364
Citrate cycle (TCA cycle)	ppuh00020	19	34	0.00075468	B479_09510|B479_17845|B479_05035|B479_17855|B479_17850|B479_19745|B479_21600|B479_18925|B479_01700|B479_17880|B479_17890|B479_17025|B479_02175|B479_17870|B479_17865|B479_17860|B479_17875|B479_26465|B479_02170	ppuh:B479_09510|ppuh:B479_17845|ppuh:B479_05035|ppuh:B479_17855|ppuh:B479_17850|ppuh:B479_19745|ppuh:B479_21600|ppuh:B479_18925|ppuh:B479_01700|ppuh:B479_17880|ppuh:B479_17890|ppuh:B479_17025|ppuh:B479_02175|ppuh:B479_17870|ppuh:B479_17865|ppuh:B479_17860|ppuh:B479_17875|ppuh:B479_26465|ppuh:B479_02170|	14288297|14289952|14287414|14289954|14289953|14290332|14290700|14290168|14286747|14289959|14289961|14289788|14286842|14289957|14289956|14289955|14289958|14291671|14286841|	http://www.genome.jp/kegg-bin/show_pathway?ppuh00020
Alanine, aspartate and glutamate metabolism	ppuh00250	18	35	0.0035908	B479_06750|B479_23910|B479_07675|B479_26425|B479_17045|B479_24850|B479_07295|B479_17140|B479_20885|B479_00145|B479_03810|B479_24845|B479_01300|B479_26230|B479_25455|B479_09975|B479_21170|B479_13530	ppuh:B479_06750|ppuh:B479_23910|ppuh:B479_07675|ppuh:B479_26425|ppuh:B479_17045|ppuh:B479_24850|ppuh:B479_07295|ppuh:B479_17140|ppuh:B479_20885|ppuh:B479_00145|ppuh:B479_03810|ppuh:B479_24845|ppuh:B479_01300|ppuh:B479_26230|ppuh:B479_25455|ppuh:B479_09975|ppuh:B479_21170|ppuh:B479_13530|	14287757|14291162|14287942|14291663|14289792|14291350|14287866|14289811|14290558|14286438|14287169|14291349|14286669|14291624|14291471|14288388|14290615|14289093|	http://www.genome.jp/kegg-bin/show_pathway?ppuh00250
Biosynthesis of secondary metabolites	ppuh01110	108	311	0.00876953	B479_05285|B479_05035|B479_06040|B479_05280|B479_18920|B479_17140|B479_18925|B479_00740|B479_02890|B479_25610|B479_00745|B479_09510|B479_22725|B479_05435|B479_06350|B479_26405|B479_07185|B479_20190|B479_07625|B479_22345|B479_26035|B479_06030|B479_21865|B479_12460|B479_02555|B479_05130|B479_02640|B479_09975|B479_22735|B479_22730|B479_18175|B479_06750|B479_07630|B479_20935|B479_07650|B479_06840|B47…	ppuh:B479_05285|ppuh:B479_05035|ppuh:B479_06040|ppuh:B479_05280|ppuh:B479_18920|ppuh:B479_17140|ppuh:B479_18925|ppuh:B479_00740|ppuh:B479_02890|ppuh:B479_25610|ppuh:B479_00745|ppuh:B479_09510|ppuh:B479_22725|ppuh:B479_05435|ppuh:B479_06350|ppuh:B479_26405|ppuh:B479_07185|ppuh:B479_20190|ppuh:B479_07625|ppuh:B479_22345|ppuh:B479_26035|ppuh:B479_06030|ppuh:B479_21865|ppuh:B479_12460|ppuh:B479_02555…	14287464|14287414|14287615|14287463|14290167|14289811|14290168|14286557|14286985|14291502|14286558|14288297|14290925|14287494|14287677|14291659|14287844|14291761|14287932|14290849|14291587|14287613|14290753|14288879|14286918|14287433|14286935|14288388|14290927|14290926|14290018|14287757|14287933|14290568|14287937|14287775|14287938|14286920|14287118|14287230|14287529|14289954|14289953|14286548|142…	http://www.genome.jp/kegg-bin/show_pathway?ppuh01110
Biosynthesis of amino acids	ppuh01230	56	150	0.0117433	B479_07615|B479_05280|B479_07610|B479_20935|B479_05675|B479_06840|B479_17140|B479_04115|B479_05130|B479_05975|B479_02565|B479_17890|B479_17025|B479_24845|B479_01300|B479_26465|B479_00740|B479_00745|B479_09510|B479_09435|B479_02585|B479_22725|B479_02580|B479_05670|B479_20205|B479_20885|B479_24295|B479_07650|B479_06835|B479_11805|B479_18970|B479_03890|B479_06110|B479_24285|B479_19060|B479_21590|B47…	ppuh:B479_07615|ppuh:B479_05280|ppuh:B479_07610|ppuh:B479_20935|ppuh:B479_05675|ppuh:B479_06840|ppuh:B479_17140|ppuh:B479_04115|ppuh:B479_05130|ppuh:B479_05975|ppuh:B479_02565|ppuh:B479_17890|ppuh:B479_17025|ppuh:B479_24845|ppuh:B479_01300|ppuh:B479_26465|ppuh:B479_00740|ppuh:B479_00745|ppuh:B479_09510|ppuh:B479_09435|ppuh:B479_02585|ppuh:B479_22725|ppuh:B479_02580|ppuh:B479_05670|ppuh:B479_20205…	14287930|14287463|14287929|14290568|14287542|14287775|14289811|14287230|14287433|14287602|14286920|14289961|14289788|14291349|14286669|14291671|14286557|14286558|14288297|14288282|14286924|14290925|14286923|14287541|14290424|14290558|14291239|14287937|14287774|14288750|14290177|14287185|14287629|14291237|14290195|14290698|14290753|14291182|14286918|14286935|14291471|14291350|14290964|14286925|142…	http://www.genome.jp/kegg-bin/show_pathway?ppuh01230
C5-Branched dibasic acid metabolism	ppuh00660	7	11	0.0164886	B479_07615|B479_17845|B479_22735|B479_07610|B479_17850|B479_22730|B479_07625	ppuh:B479_07615|ppuh:B479_17845|ppuh:B479_22735|ppuh:B479_07610|ppuh:B479_17850|ppuh:B479_22730|ppuh:B479_07625|	14287930|14289952|14290927|14287929|14289953|14290926|14287932|	http://www.genome.jp/kegg-bin/show_pathway?ppuh00660
2-Oxocarboxylic acid metabolism	ppuh01210	16	35	0.0230024	B479_07615|B479_09510|B479_22735|B479_22725|B479_22730|B479_07610|B479_11805|B479_21865|B479_02340|B479_17025|B479_17890|B479_18970|B479_02640|B479_07295|B479_07625|B479_07630	ppuh:B479_07615|ppuh:B479_09510|ppuh:B479_22735|ppuh:B479_22725|ppuh:B479_22730|ppuh:B479_07610|ppuh:B479_11805|ppuh:B479_21865|ppuh:B479_02340|ppuh:B479_17025|ppuh:B479_17890|ppuh:B479_18970|ppuh:B479_02640|ppuh:B479_07295|ppuh:B479_07625|ppuh:B479_07630|	14287930|14288297|14290927|14290925|14290926|14287929|14288750|14290753|14286875|14289788|14289961|14290177|14286935|14287866|14287932|14287933|	http://www.genome.jp/kegg-bin/show_pathway?ppuh01210
beta-Alanine metabolism	ppuh00410	8	15	0.038191	B479_17135|B479_26035|B479_17145|B479_22670|B479_07185|B479_05715|B479_03495|B479_22840	ppuh:B479_17135|ppuh:B479_26035|ppuh:B479_17145|ppuh:B479_22670|ppuh:B479_07185|ppuh:B479_05715|ppuh:B479_03495|ppuh:B479_22840|	14289810|14291587|14289812|14290914|14287844|14287550|14287106|14290948|	http://www.genome.jp/kegg-bin/show_pathway?ppuh00410
Valine, leucine and isoleucine biosynthesis	ppuh00290	10	21	0.0501601	B479_07615|B479_22735|B479_22345|B479_22725|B479_22730|B479_11805|B479_14485|B479_07295|B479_07625|B479_07610	ppuh:B479_07615|ppuh:B479_22735|ppuh:B479_22345|ppuh:B479_22725|ppuh:B479_22730|ppuh:B479_11805|ppuh:B479_14485|ppuh:B479_07295|ppuh:B479_07625|ppuh:B479_07610|	14287930|14290927|14290849|14290925|14290926|14288750|14289282|14287866|14287932|14287929|	http://www.genome.jp/kegg-bin/show_pathway?ppuh00290
Phenylalanine, tyrosine and tryptophan biosynthesis	ppuh00400	11	25	0.0727734	B479_09435|B479_02585|B479_02590|B479_02580|B479_07650|B479_06840|B479_05140|B479_02565|B479_19060|B479_00740|B479_00745	ppuh:B479_09435|ppuh:B479_02585|ppuh:B479_02590|ppuh:B479_02580|ppuh:B479_07650|ppuh:B479_06840|ppuh:B479_05140|ppuh:B479_02565|ppuh:B479_19060|ppuh:B479_00740|ppuh:B479_00745|	14288282|14286924|14286925|14286923|14287937|14287775|14287435|14286920|14290195|14286557|14286558|	http://www.genome.jp/kegg-bin/show_pathway?ppuh00400
Sulfur metabolism	ppuh00920	16	40	0.0803648	B479_18525|B479_09690|B479_01635|B479_22075|B479_01625|B479_22080|Novel00030|B479_04800|B479_07680|B479_25365|B479_09455|B479_01595|B479_25370|B479_01580|B479_25380|B479_18390|B479_01615	ppuh:B479_18525|ppuh:B479_09690|ppuh:B479_01635|ppuh:B479_22075|ppuh:B479_01625|ppuh:B479_22080|ppuh:B479_22080|ppuh:B479_04800|ppuh:B479_07680|ppuh:B479_25365|ppuh:B479_09455|ppuh:B479_01595|ppuh:B479_25370|ppuh:B479_01580|ppuh:B479_25380|ppuh:B479_18390|ppuh:B479_01615|	14290088|14288331|14286734|14290795|14286732|14290796|14290796|14287367|14287943|14291453|14288286|14286726|14291454|14286725|14291456|14290061|14286730|	http://www.genome.jp/kegg-bin/show_pathway?ppuh00920
Flagellar assembly	ppuh02040	14	35	0.0981977	B479_18850|B479_18820|B479_18855|B479_18665|B479_18830|B479_18655|B479_18710|B479_18650|B479_18825|B479_18750|B479_18845|B479_18620|B479_18870|B479_18580	ppuh:B479_18850|ppuh:B479_18820|ppuh:B479_18855|ppuh:B479_18665|ppuh:B479_18830|ppuh:B479_18655|ppuh:B479_18710|ppuh:B479_18650|ppuh:B479_18825|ppuh:B479_18750|ppuh:B479_18845|ppuh:B479_18620|ppuh:B479_18870|ppuh:B479_18580|	14290153|14290147|14290154|14290116|14290149|14290114|14290125|14290113|14290148|14290133|14290152|14290107|14290157|14290099|	http://www.genome.jp/kegg-bin/show_pathway?ppuh02040
Purine metabolism	ppuh00230	24	67	0.120988	B479_20485|B479_07675|B479_20480|B479_22880|B479_04115|B479_05475|B479_05610|B479_05435|B479_06350|B479_26405|B479_23555|B479_20190|B479_21590|B479_05840|B479_05275|B479_02880|B479_23560|B479_06085|B479_23910|B479_22075|B479_05440|B479_17045|B479_22080|Novel00030|B479_23345	ppuh:B479_20485|ppuh:B479_07675|ppuh:B479_20480|ppuh:B479_22880|ppuh:B479_04115|ppuh:B479_05475|ppuh:B479_05610|ppuh:B479_05435|ppuh:B479_06350|ppuh:B479_26405|ppuh:B479_23555|ppuh:B479_20190|ppuh:B479_21590|ppuh:B479_05840|ppuh:B479_05275|ppuh:B479_02880|ppuh:B479_23560|ppuh:B479_06085|ppuh:B479_23910|ppuh:B479_22075|ppuh:B479_05440|ppuh:B479_17045|ppuh:B479_22080|ppuh:B479_22080|ppuh:B479_23345|	14290480|14287942|14290479|14290956|14287230|14287502|14287529|14287494|14287677|14291659|14291091|14291761|14290698|14287575|14287462|14286983|14291092|14287624|14291162|14290795|14287495|14289792|14290796|14290796|14291049|	http://www.genome.jp/kegg-bin/show_pathway?ppuh00230
RNA degradation	ppuh03018	7	16	0.144312	B479_24365|B479_06110|B479_22880|B479_07275|B479_07435|B479_25615|B479_21790	ppuh:B479_24365|ppuh:B479_06110|ppuh:B479_22880|ppuh:B479_07275|ppuh:B479_07435|ppuh:B479_25615|ppuh:B479_21790|	14291253|14287629|14290956|14287862|14287894|14291503|14290738|	http://www.genome.jp/kegg-bin/show_pathway?ppuh03018
Carbon metabolism	ppuh01200	42	128	0.167457	B479_19745|B479_05035|B479_21600|B479_07655|B479_18925|B479_17890|B479_04115|B479_17870|B479_26465|B479_17875|B479_24350|B479_09510|B479_17855|B479_14485|B479_17850|B479_02175|B479_02945|B479_21590|B479_05390|B479_06110|B479_24285|B479_03305|B479_06835|B479_02170|B479_03300|B479_05275|B479_17880|B479_02555|B479_17865|B479_22920|B479_17860|B479_17845|B479_24010|B479_05395|B479_05400|B479_03790|B47…	ppuh:B479_19745|ppuh:B479_05035|ppuh:B479_21600|ppuh:B479_07655|ppuh:B479_18925|ppuh:B479_17890|ppuh:B479_04115|ppuh:B479_17870|ppuh:B479_26465|ppuh:B479_17875|ppuh:B479_24350|ppuh:B479_09510|ppuh:B479_17855|ppuh:B479_14485|ppuh:B479_17850|ppuh:B479_02175|ppuh:B479_02945|ppuh:B479_21590|ppuh:B479_05390|ppuh:B479_06110|ppuh:B479_24285|ppuh:B479_03305|ppuh:B479_06835|ppuh:B479_02170|ppuh:B479_03300…	14290332|14287414|14290700|14287938|14290168|14289961|14287230|14289957|14291671|14289958|14291250|14288297|14289954|14289282|14289953|14286842|14286996|14290698|14287485|14287629|14291237|14287068|14287774|14286841|14287067|14287462|14289959|14286918|14289956|14290964|14289955|14289952|14291182|14287486|14287487|14287165|14289788|14286747|14290914|14286995|14286993|14286994|	http://www.genome.jp/kegg-bin/show_pathway?ppuh01200
Xylene degradation	ppuh00622	4	8	0.169864	B479_13470|B479_13465|B479_13475|B479_13460	ppuh:B479_13470|ppuh:B479_13465|ppuh:B479_13475|ppuh:B479_13460|	14289081|14289080|14289082|14289079|	http://www.genome.jp/kegg-bin/show_pathway?ppuh00622
Selenocompound metabolism	ppuh00450	5	11	0.18098	B479_22055|B479_04600|B479_04405|B479_22075|B479_22080|Novel00030	ppuh:B479_22055|ppuh:B479_04600|ppuh:B479_04405|ppuh:B479_22075|ppuh:B479_22080|ppuh:B479_22080|	14290791|14287327|14287288|14290795|14290796|14290796|	http://www.genome.jp/kegg-bin/show_pathway?ppuh00450
Metabolic pathways	ppuh01100	225	749	0.184415	B479_05285|B479_05035|B479_06040|B479_05280|B479_17145|B479_18920|B479_17140|B479_15610|B479_03230|B479_02490|B479_20885|B479_12455|B479_00740|B479_13475|B479_00745|B479_22720|B479_22725|B479_05435|B479_06350|B479_17540|B479_26405|B479_17545|B479_22840|B479_07185|B479_17220|B479_02175|B479_20190|B479_02945|B479_23600|B479_07625|B479_02940|B479_22345|B479_26035|B479_00610|B479_21865|B479_07480|B47…	ppuh:B479_05285|ppuh:B479_05035|ppuh:B479_06040|ppuh:B479_05280|ppuh:B479_17145|ppuh:B479_18920|ppuh:B479_17140|ppuh:B479_15610|ppuh:B479_03230|ppuh:B479_02490|ppuh:B479_20885|ppuh:B479_12455|ppuh:B479_00740|ppuh:B479_13475|ppuh:B479_00745|ppuh:B479_22720|ppuh:B479_22725|ppuh:B479_05435|ppuh:B479_06350|ppuh:B479_17540|ppuh:B479_26405|ppuh:B479_17545|ppuh:B479_22840|ppuh:B479_07185|ppuh:B479_17220…	14287464|14287414|14287615|14287463|14289812|14290167|14289811|14289507|14287053|14286905|14290558|14288878|14286557|14289082|14286558|14290924|14290925|14287494|14287677|14289891|14291659|14289892|14290948|14287844|14289827|14286842|14291761|14286996|14291100|14287932|14286995|14290849|14291587|14286531|14290753|14287903|14288879|14291257|14286983|14286918|14290168|14286445|14286935|14289080|142…	http://www.genome.jp/kegg-bin/show_pathway?ppuh01100
Starch and sucrose metabolism	ppuh00500	6	16	0.29576	B479_17180|B479_17220|B479_17225|B479_21365|B479_17215|B479_17175	ppuh:B479_17180|ppuh:B479_17220|ppuh:B479_17225|ppuh:B479_21365|ppuh:B479_17215|ppuh:B479_17175|	14289819|14289827|14289828|14290653|14289826|14289818|	http://www.genome.jp/kegg-bin/show_pathway?ppuh00500
Propanoate metabolism	ppuh00640	10	29	0.303592	B479_09510|B479_17845|B479_09490|B479_17850|B479_03305|B479_07655|B479_03300|B479_22670|B479_07185|B479_03495	ppuh:B479_09510|ppuh:B479_17845|ppuh:B479_09490|ppuh:B479_17850|ppuh:B479_03305|ppuh:B479_07655|ppuh:B479_03300|ppuh:B479_22670|ppuh:B479_07185|ppuh:B479_03495|	14288297|14289952|14288293|14289953|14287068|14287938|14287067|14290914|14287844|14287106|	http://www.genome.jp/kegg-bin/show_pathway?ppuh00640
Microbial metabolism in diverse environments	ppuh01120	76	252	0.313002	B479_19745|B479_05035|B479_22275|B479_04115|B479_15780|B479_22075|B479_20205|B479_21600|B479_17140|B479_15610|B479_03230|B479_13470|B479_17890|B479_24845|B479_17870|B479_26465|B479_13460|B479_17865|B479_25455|B479_26035|B479_09510|B479_17855|B479_24350|B479_03790|B479_17850|B479_22080|Novel00030|B479_05670|B479_05675|B479_14200|B479_17875|B479_07185|B479_22920|B479_22360|B479_09455|B479_15975|B47…	ppuh:B479_19745|ppuh:B479_05035|ppuh:B479_22275|ppuh:B479_04115|ppuh:B479_15780|ppuh:B479_22075|ppuh:B479_20205|ppuh:B479_21600|ppuh:B479_17140|ppuh:B479_15610|ppuh:B479_03230|ppuh:B479_13470|ppuh:B479_17890|ppuh:B479_24845|ppuh:B479_17870|ppuh:B479_26465|ppuh:B479_13460|ppuh:B479_17865|ppuh:B479_25455|ppuh:B479_26035|ppuh:B479_09510|ppuh:B479_17855|ppuh:B479_24350|ppuh:B479_03790|ppuh:B479_17850…	14290332|14287414|14290835|14287230|14289539|14290795|14290424|14290700|14289811|14289507|14287053|14289081|14289961|14291349|14289957|14291671|14289079|14289956|14291471|14291587|14288297|14289954|14291250|14287165|14289953|14290796|14290796|14287541|14287542|14289225|14289958|14287844|14290964|14290852|14288286|14289578|14289955|14290698|14286995|14290177|14287629|14291237|14286994|14287068|142…	http://www.genome.jp/kegg-bin/show_pathway?ppuh01120
Lysine biosynthesis	ppuh00300	7	20	0.340083	B479_18970|B479_05995|B479_02340|B479_05670|B479_20205|B479_05975|B479_07630	ppuh:B479_18970|ppuh:B479_05995|ppuh:B479_02340|ppuh:B479_05670|ppuh:B479_20205|ppuh:B479_05975|ppuh:B479_07630|	14290177|14287606|14286875|14287541|14290424|14287602|14287933|	http://www.genome.jp/kegg-bin/show_pathway?ppuh00300
Pyruvate metabolism	ppuh00620	16	50	0.348043	B479_21590|B479_19745|B479_05035|B479_17855|B479_26035|B479_01700|B479_03305|B479_11805|B479_18925|B479_03300|B479_07655|B479_02175|B479_26465|B479_03230|B479_21600|B479_02170	ppuh:B479_21590|ppuh:B479_19745|ppuh:B479_05035|ppuh:B479_17855|ppuh:B479_26035|ppuh:B479_01700|ppuh:B479_03305|ppuh:B479_11805|ppuh:B479_18925|ppuh:B479_03300|ppuh:B479_07655|ppuh:B479_02175|ppuh:B479_26465|ppuh:B479_03230|ppuh:B479_21600|ppuh:B479_02170|	14290698|14290332|14287414|14289954|14291587|14286747|14287068|14288750|14290168|14287067|14287938|14286842|14291671|14287053|14290700|14286841|	http://www.genome.jp/kegg-bin/show_pathway?ppuh00620
Glycolysis / Gluconeogenesis	ppuh00010	12	37	0.362085	B479_17855|B479_06110|B479_21590|B479_16535|B479_26390|B479_18925|B479_03230|B479_22920|B479_02175|B479_01700|B479_26035|B479_02170	ppuh:B479_17855|ppuh:B479_06110|ppuh:B479_21590|ppuh:B479_16535|ppuh:B479_26390|ppuh:B479_18925|ppuh:B479_03230|ppuh:B479_22920|ppuh:B479_02175|ppuh:B479_01700|ppuh:B479_26035|ppuh:B479_02170|	14289954|14287629|14290698|14289690|14291656|14290168|14287053|14290964|14286842|14286747|14291587|14286841|	http://www.genome.jp/kegg-bin/show_pathway?ppuh00010
Riboflavin metabolism	ppuh00740	4	11	0.390394	B479_03065|B479_03060|B479_03070|B479_01615	ppuh:B479_03065|ppuh:B479_03060|ppuh:B479_03070|ppuh:B479_01615|	14287020|14287019|14287021|14286730|	http://www.genome.jp/kegg-bin/show_pathway?ppuh00740
Pantothenate and CoA biosynthesis	ppuh00770	7	21	0.394591	B479_17135|B479_22735|B479_22840|B479_22730|B479_17145|B479_25085|B479_22725	ppuh:B479_17135|ppuh:B479_22735|ppuh:B479_22840|ppuh:B479_22730|ppuh:B479_17145|ppuh:B479_25085|ppuh:B479_22725|	14289810|14290927|14290948|14290926|14289812|14291397|14290925|	http://www.genome.jp/kegg-bin/show_pathway?ppuh00770
Terpenoid backbone biosynthesis	ppuh00900	5	15	0.43742	B479_04760|B479_06040|B479_03555|B479_06030|B479_03120	ppuh:B479_04760|ppuh:B479_06040|ppuh:B479_03555|ppuh:B479_06030|ppuh:B479_03120|	14287359|14287615|14287118|14287613|14287031|	http://www.genome.jp/kegg-bin/show_pathway?ppuh00900
Nitrogen metabolism	ppuh00910	7	22	0.449068	B479_03810|B479_26230|B479_17140|B479_05275|B479_24845|B479_25455|B479_24850	ppuh:B479_03810|ppuh:B479_26230|ppuh:B479_17140|ppuh:B479_05275|ppuh:B479_24845|ppuh:B479_25455|ppuh:B479_24850|	14287169|14291624|14289811|14287462|14291349|14291471|14291350|	http://www.genome.jp/kegg-bin/show_pathway?ppuh00910
Thiamine metabolism	ppuh00730	4	12	0.46514	B479_24075|B479_24705|B479_16325|B479_04705	ppuh:B479_24075|ppuh:B479_24705|ppuh:B479_16325|ppuh:B479_04705|	14291195|14291321|14289648|14287348|	http://www.genome.jp/kegg-bin/show_pathway?ppuh00730
Protein export	ppuh03060	6	19	0.47336	B479_04665|B479_04675|B479_05630|B479_21135|B479_00230|B479_02855	ppuh:B479_04665|ppuh:B479_04675|ppuh:B479_05630|ppuh:B479_21135|ppuh:B479_00230|ppuh:B479_02855|	14287340|14287342|14287533|14290608|14286455|14286978|	http://www.genome.jp/kegg-bin/show_pathway?ppuh03060
Valine, leucine and isoleucine degradation	ppuh00280	10	33	0.481289	B479_22345|B479_26035|B479_18920|B479_18925|B479_22670|B479_17855|B479_07185|B479_18915|B479_22665|B479_03495	ppuh:B479_22345|ppuh:B479_26035|ppuh:B479_18920|ppuh:B479_18925|ppuh:B479_22670|ppuh:B479_17855|ppuh:B479_07185|ppuh:B479_18915|ppuh:B479_22665|ppuh:B479_03495|	14290849|14291587|14290167|14290168|14290914|14289954|14287844|14290166|14290913|14287106|	http://www.genome.jp/kegg-bin/show_pathway?ppuh00280
Vitamin B6 metabolism	ppuh00750	3	9	0.500418	B479_02490|B479_06835|B479_05675	ppuh:B479_02490|ppuh:B479_06835|ppuh:B479_05675|	14286905|14287774|14287542|	http://www.genome.jp/kegg-bin/show_pathway?ppuh00750
Degradation of aromatic compounds	ppuh01220	9	31	0.54854	B479_13450|B479_15785|B479_16535|B479_15780|B479_15610|B479_13470|B479_13465|B479_13475|B479_13460	ppuh:B479_13450|ppuh:B479_15785|ppuh:B479_16535|ppuh:B479_15780|ppuh:B479_15610|ppuh:B479_13470|ppuh:B479_13465|ppuh:B479_13475|ppuh:B479_13460|	14289077|14289540|14289690|14289539|14289507|14289081|14289080|14289082|14289079|	http://www.genome.jp/kegg-bin/show_pathway?ppuh01220
Limonene and pinene degradation	ppuh00903	2	6	0.54999	B479_07185|B479_26035	ppuh:B479_07185|ppuh:B479_26035|	14287844|14291587|	http://www.genome.jp/kegg-bin/show_pathway?ppuh00903
Methane metabolism	ppuh00680	8	28	0.574467	B479_02930|B479_06110|B479_06835|B479_03790|B479_24010|B479_02935|B479_02945|B479_02940	ppuh:B479_02930|ppuh:B479_06110|ppuh:B479_06835|ppuh:B479_03790|ppuh:B479_24010|ppuh:B479_02935|ppuh:B479_02945|ppuh:B479_02940|	14286993|14287629|14287774|14287165|14291182|14286994|14286996|14286995|	http://www.genome.jp/kegg-bin/show_pathway?ppuh00680
Glutathione metabolism	ppuh00480	7	25	0.603305	B479_24430|B479_10795|B479_17025|B479_17440|B479_01295|B479_05195|B479_05390	ppuh:B479_24430|ppuh:B479_10795|ppuh:B479_17025|ppuh:B479_17440|ppuh:B479_01295|ppuh:B479_05195|ppuh:B479_05390|	14291266|14288548|14289788|14289871|14286668|14287446|14287485|	http://www.genome.jp/kegg-bin/show_pathway?ppuh00480
Cysteine and methionine metabolism	ppuh00270	10	36	0.608217	B479_18970|B479_18525|B479_24295|B479_06825|B479_05670|B479_22055|B479_07680|B479_24955|B479_24345|B479_07630	ppuh:B479_18970|ppuh:B479_18525|ppuh:B479_24295|ppuh:B479_06825|ppuh:B479_05670|ppuh:B479_22055|ppuh:B479_07680|ppuh:B479_24955|ppuh:B479_24345|ppuh:B479_07630|	14290177|14290088|14291239|14287772|14287541|14290791|14287943|14291371|14291249|14287933|	http://www.genome.jp/kegg-bin/show_pathway?ppuh00270
Glycerophospholipid metabolism	ppuh00564	6	22	0.635746	B479_22720|B479_06035|B479_17770|B479_24005|B479_08385|B479_13215	ppuh:B479_22720|ppuh:B479_06035|ppuh:B479_17770|ppuh:B479_24005|ppuh:B479_08385|ppuh:B479_13215|	14290924|14287614|14289937|14291181|14288080|14289030|	http://www.genome.jp/kegg-bin/show_pathway?ppuh00564
Chloroalkane and chloroalkene degradation	ppuh00625	2	7	0.641138	B479_16535|B479_26035	ppuh:B479_16535|ppuh:B479_26035|	14289690|14291587|	http://www.genome.jp/kegg-bin/show_pathway?ppuh00625
Pentose phosphate pathway	ppuh00030	8	31	0.701196	B479_22275|B479_24285|B479_05400|B479_14200|B479_02555|B479_04115|B479_05395|B479_05390	ppuh:B479_22275|ppuh:B479_24285|ppuh:B479_05400|ppuh:B479_14200|ppuh:B479_02555|ppuh:B479_04115|ppuh:B479_05395|ppuh:B479_05390|	14290835|14291237|14287487|14289225|14286918|14287230|14287486|14287485|	http://www.genome.jp/kegg-bin/show_pathway?ppuh00030
Biotin metabolism	ppuh00780	4	16	0.715701	B479_24385|B479_02290|B479_07480|B479_02295	ppuh:B479_24385|ppuh:B479_02290|ppuh:B479_07480|ppuh:B479_02295|	14291257|14286865|14287903|14286866|	http://www.genome.jp/kegg-bin/show_pathway?ppuh00780
Cyanoamino acid metabolism	ppuh00460	2	8	0.717027	B479_03790|B479_21365	ppuh:B479_03790|ppuh:B479_21365|	14287165|14290653|	http://www.genome.jp/kegg-bin/show_pathway?ppuh00460
Histidine metabolism	ppuh00340	5	20	0.720176	B479_05135|B479_05140|B479_05130|B479_24625|B479_26035	ppuh:B479_05135|ppuh:B479_05140|ppuh:B479_05130|ppuh:B479_24625|ppuh:B479_26035|	14287434|14287435|14287433|14291305|14291587|	http://www.genome.jp/kegg-bin/show_pathway?ppuh00340
One carbon pool by folate	ppuh00670	5	20	0.720176	B479_23555|B479_05610|B479_24350|B479_03790|B479_25555	ppuh:B479_23555|ppuh:B479_05610|ppuh:B479_24350|ppuh:B479_03790|ppuh:B479_25555|	14291091|14287529|14291250|14287165|14291491|	http://www.genome.jp/kegg-bin/show_pathway?ppuh00670
Benzoate degradation	ppuh00362	9	36	0.743519	B479_13450|B479_15785|B479_15780|B479_15610|B479_07185|B479_13470|B479_13465|B479_13475|B479_13460	ppuh:B479_13450|ppuh:B479_15785|ppuh:B479_15780|ppuh:B479_15610|ppuh:B479_07185|ppuh:B479_13470|ppuh:B479_13465|ppuh:B479_13475|ppuh:B479_13460|	14289077|14289540|14289539|14289507|14287844|14289081|14289080|14289082|14289079|	http://www.genome.jp/kegg-bin/show_pathway?ppuh00362
Pyrimidine metabolism	ppuh00240	11	44	0.755309	B479_17135|B479_06085|B479_06020|B479_20480|B479_17145|B479_08090|B479_20825|B479_20485|B479_22880|B479_02880|B479_04405	ppuh:B479_17135|ppuh:B479_06085|ppuh:B479_06020|ppuh:B479_20480|ppuh:B479_17145|ppuh:B479_08090|ppuh:B479_20825|ppuh:B479_20485|ppuh:B479_22880|ppuh:B479_02880|ppuh:B479_04405|	14289810|14287624|14287611|14290479|14289812|14288023|14290546|14290480|14290956|14286983|14287288|	http://www.genome.jp/kegg-bin/show_pathway?ppuh00240
Lysine degradation	ppuh00310	4	17	0.762658	B479_17865|B479_07185|B479_26035|B479_17860	ppuh:B479_17865|ppuh:B479_07185|ppuh:B479_26035|ppuh:B479_17860|	14289956|14287844|14291587|14289955|	http://www.genome.jp/kegg-bin/show_pathway?ppuh00310
Arginine and proline metabolism	ppuh00330	17	68	0.787324	B479_05285|B479_03890|B479_05280|B479_26230|B479_20935|B479_14845|B479_21865|B479_02340|B479_20885|B479_05275|B479_03810|B479_05715|B479_01300|B479_02640|B479_25455|B479_09975|B479_26035	ppuh:B479_05285|ppuh:B479_03890|ppuh:B479_05280|ppuh:B479_26230|ppuh:B479_20935|ppuh:B479_14845|ppuh:B479_21865|ppuh:B479_02340|ppuh:B479_20885|ppuh:B479_05275|ppuh:B479_03810|ppuh:B479_05715|ppuh:B479_01300|ppuh:B479_02640|ppuh:B479_25455|ppuh:B479_09975|ppuh:B479_26035|	14287464|14287185|14287463|14291624|14290568|14289354|14290753|14286875|14290558|14287462|14287169|14287550|14286669|14286935|14291471|14288388|14291587|	http://www.genome.jp/kegg-bin/show_pathway?ppuh00330
Tryptophan metabolism	ppuh00380	5	22	0.799743	B479_02890|B479_17865|B479_07185|B479_00905|B479_26035	ppuh:B479_02890|ppuh:B479_17865|ppuh:B479_07185|ppuh:B479_00905|ppuh:B479_26035|	14286985|14289956|14287844|14286590|14291587|	http://www.genome.jp/kegg-bin/show_pathway?ppuh00380
Tyrosine metabolism	ppuh00350	3	14	0.811448	B479_22360|B479_16535|B479_05140	ppuh:B479_22360|ppuh:B479_16535|ppuh:B479_05140|	14290852|14289690|14287435|	http://www.genome.jp/kegg-bin/show_pathway?ppuh00350
Glyoxylate and dicarboxylate metabolism	ppuh00630	13	54	0.814307	B479_09510|B479_02930|B479_26230|B479_05400|B479_03790|B479_00905|B479_17890|B479_02935|B479_25455|B479_02945|B479_02890|B479_15975|B479_02940	ppuh:B479_09510|ppuh:B479_02930|ppuh:B479_26230|ppuh:B479_05400|ppuh:B479_03790|ppuh:B479_00905|ppuh:B479_17890|ppuh:B479_02935|ppuh:B479_25455|ppuh:B479_02945|ppuh:B479_02890|ppuh:B479_15975|ppuh:B479_02940|	14288297|14286993|14291624|14287487|14287165|14286590|14289961|14286994|14291471|14286996|14286985|14289578|14286995|	http://www.genome.jp/kegg-bin/show_pathway?ppuh00630
D-Glutamine and D-glutamate metabolism	ppuh00471	1	5	0.815081	B479_09975	ppuh:B479_09975|	14288388|	http://www.genome.jp/kegg-bin/show_pathway?ppuh00471
Fatty acid biosynthesis	ppuh00061	4	19	0.838159	B479_07655|B479_03305|B479_07480|B479_03300	ppuh:B479_07655|ppuh:B479_03305|ppuh:B479_07480|ppuh:B479_03300|	14287938|14287068|14287903|14287067|	http://www.genome.jp/kegg-bin/show_pathway?ppuh00061
Glycine, serine and threonine metabolism	ppuh00260	14	60	0.855996	B479_22720|B479_18970|B479_17855|B479_14485|B479_00610|B479_05675|B479_06835|B479_03790|B479_18925|B479_24010|B479_05670|B479_00740|B479_00745|B479_07630	ppuh:B479_22720|ppuh:B479_18970|ppuh:B479_17855|ppuh:B479_14485|ppuh:B479_00610|ppuh:B479_05675|ppuh:B479_06835|ppuh:B479_03790|ppuh:B479_18925|ppuh:B479_24010|ppuh:B479_05670|ppuh:B479_00740|ppuh:B479_00745|ppuh:B479_07630|	14290924|14290177|14289954|14289282|14286531|14287542|14287774|14287165|14290168|14291182|14287541|14286557|14286558|14287933|	http://www.genome.jp/kegg-bin/show_pathway?ppuh00260
Ascorbate and aldarate metabolism	ppuh00053	1	6	0.868099	B479_26035	ppuh:B479_26035|	14291587|	http://www.genome.jp/kegg-bin/show_pathway?ppuh00053
Porphyrin and chlorophyll metabolism	ppuh00860	9	42	0.889605	B479_04550|B479_23735|B479_14910|B479_12460|B479_00695|B479_12455|B479_23585|B479_23600|B479_18175	ppuh:B479_04550|ppuh:B479_23735|ppuh:B479_14910|ppuh:B479_12460|ppuh:B479_00695|ppuh:B479_12455|ppuh:B479_23585|ppuh:B479_23600|ppuh:B479_18175|	14287317|14291127|14289367|14288879|14286548|14288878|14291097|14291100|14290018|	http://www.genome.jp/kegg-bin/show_pathway?ppuh00860
Nucleotide excision repair	ppuh03420	2	12	0.898873	B479_20800|B479_13240	ppuh:B479_20800|ppuh:B479_13240|	14290541|14289035|	http://www.genome.jp/kegg-bin/show_pathway?ppuh03420
Base excision repair	ppuh03410	3	17	0.904486	B479_11590|B479_20800|B479_13240	ppuh:B479_11590|ppuh:B479_20800|ppuh:B479_13240|	14288707|14290541|14289035|	http://www.genome.jp/kegg-bin/show_pathway?ppuh03410
Geraniol degradation	ppuh00281	1	7	0.905926	B479_07185	ppuh:B479_07185|	14287844|	http://www.genome.jp/kegg-bin/show_pathway?ppuh00281
Nicotinate and nicotinamide metabolism	ppuh00760	3	18	0.924716	B479_23495|B479_01110|B479_21170	ppuh:B479_23495|ppuh:B479_01110|ppuh:B479_21170|	14291079|14286631|14290615|	http://www.genome.jp/kegg-bin/show_pathway?ppuh00760
Mismatch repair	ppuh03430	4	23	0.929997	B479_06085|B479_20800|B479_06175|B479_13240	ppuh:B479_06085|ppuh:B479_20800|ppuh:B479_06175|ppuh:B479_13240|	14287624|14290541|14287642|14289035|	http://www.genome.jp/kegg-bin/show_pathway?ppuh03430
beta-Lactam resistance	ppuh00312	4	23	0.929997	B479_24890|B479_20360|B479_14530|B479_14525	ppuh:B479_24890|ppuh:B479_20360|ppuh:B479_14530|ppuh:B479_14525|	14291358|14290455|14289291|14289290|	http://www.genome.jp/kegg-bin/show_pathway?ppuh00312
Aminobenzoate degradation	ppuh00627	1	8	0.932911	B479_07185	ppuh:B479_07185|	14287844|	http://www.genome.jp/kegg-bin/show_pathway?ppuh00627
Taurine and hypotaurine metabolism	ppuh00430	1	8	0.932911	B479_01580	ppuh:B479_01580|	14286725|	http://www.genome.jp/kegg-bin/show_pathway?ppuh00430
Biosynthesis of unsaturated fatty acids	ppuh01040	1	8	0.932911	B479_07480	ppuh:B479_07480|	14287903|	http://www.genome.jp/kegg-bin/show_pathway?ppuh01040
Butanoate metabolism	ppuh00650	8	41	0.934414	B479_22735|B479_22730|B479_12710|B479_13530|B479_17880|B479_07185|B479_17870|B479_17875	ppuh:B479_22735|ppuh:B479_22730|ppuh:B479_12710|ppuh:B479_13530|ppuh:B479_17880|ppuh:B479_07185|ppuh:B479_17870|ppuh:B479_17875|	14290927|14290926|14288929|14289093|14289959|14287844|14289957|14289958|	http://www.genome.jp/kegg-bin/show_pathway?ppuh00650
Ubiquinone and other terpenoid-quinone biosynthesis	ppuh00130	2	14	0.941496	B479_24525|B479_25610	ppuh:B479_24525|ppuh:B479_25610|	14291285|14291502|	http://www.genome.jp/kegg-bin/show_pathway?ppuh00130
Styrene degradation	ppuh00643	1	9	0.952161	B479_22360	ppuh:B479_22360|	14290852|	http://www.genome.jp/kegg-bin/show_pathway?ppuh00643
Caprolactam degradation	ppuh00930	1	9	0.952161	B479_07185	ppuh:B479_07185|	14287844|	http://www.genome.jp/kegg-bin/show_pathway?ppuh00930
Folate biosynthesis	ppuh00790	3	22	0.972197	B479_20265|B479_07660|B479_20260	ppuh:B479_20265|ppuh:B479_07660|ppuh:B479_20260|	14290436|14287939|14291762|	http://www.genome.jp/kegg-bin/show_pathway?ppuh00790
Glycerolipid metabolism	ppuh00561	1	11	0.975682	B479_26035	ppuh:B479_26035|	14291587|	http://www.genome.jp/kegg-bin/show_pathway?ppuh00561
Fatty acid degradation	ppuh00071	3	23	0.978527	B479_16535|B479_07185|B479_26035	ppuh:B479_16535|ppuh:B479_07185|ppuh:B479_26035|	14289690|14287844|14291587|	http://www.genome.jp/kegg-bin/show_pathway?ppuh00071
Fructose and mannose metabolism	ppuh00051	1	12	0.982665	B479_22920	ppuh:B479_22920|	14290964|	http://www.genome.jp/kegg-bin/show_pathway?ppuh00051
Fatty acid metabolism	ppuh01212	5	34	0.982685	B479_07185|B479_03305|B479_07480|B479_07655|B479_03300	ppuh:B479_07185|ppuh:B479_03305|ppuh:B479_07480|ppuh:B479_07655|ppuh:B479_03300|	14287844|14287068|14287903|14287938|14287067|	http://www.genome.jp/kegg-bin/show_pathway?ppuh01212
Lipopolysaccharide biosynthesis	ppuh00540	2	19	0.985976	B479_06675|B479_06075	ppuh:B479_06675|ppuh:B479_06075|	14287742|14287622|	http://www.genome.jp/kegg-bin/show_pathway?ppuh00540
Peptidoglycan biosynthesis	ppuh00550	2	21	0.992218	B479_24890|B479_05125	ppuh:B479_24890|ppuh:B479_05125|	14291358|14287432|	http://www.genome.jp/kegg-bin/show_pathway?ppuh00550
Two-component system	ppuh02020	33	162	0.994392	B479_05770|B479_17345|B479_18580|B479_18125|B479_05755|B479_05750|Novel00023|B479_18720|B479_05775|B479_20440|B479_24405|B479_22530|B479_22535|B479_18715|B479_05765|B479_06295|B479_05760|B479_05745|B479_18110|B479_18750|B479_18115|B479_00995|B479_15310|B479_25455|B479_09975|B479_20360|B479_26230|B479_26375|B479_13185|B479_20450|B479_15315|B479_20975|B479_00465	ppuh:B479_05770|ppuh:B479_17345|ppuh:B479_18580|ppuh:B479_18125|ppuh:B479_05755|ppuh:B479_05750|ppuh:B479_18965|ppuh:B479_18720|ppuh:B479_05775|ppuh:B479_20440|ppuh:B479_24405|ppuh:B479_22530|ppuh:B479_22535|ppuh:B479_18715|ppuh:B479_05765|ppuh:B479_06295|ppuh:B479_05760|ppuh:B479_05745|ppuh:B479_18110|ppuh:B479_18750|ppuh:B479_18115|ppuh:B479_00995|ppuh:B479_15310|ppuh:B479_25455|ppuh:B479_09975…	14287561|14289852|14290099|14290008|14287558|14287557|14291760|14290127|14287562|14290471|14291261|14290886|14290887|14290126|14287560|14287666|14287559|14287556|14290005|14290133|14290006|14286608|14289447|14291471|14288388|14290455|14291624|14291653|14289024|14290473|14289448|14290576|14286502|	http://www.genome.jp/kegg-bin/show_pathway?ppuh02020
Homologous recombination	ppuh03440	2	24	0.996828	B479_06085|B479_00260	ppuh:B479_06085|ppuh:B479_00260|	14287624|14286461|	http://www.genome.jp/kegg-bin/show_pathway?ppuh03440
Bacterial chemotaxis	ppuh02030	5	43	0.998002	B479_13185|B479_17345|B479_18655|B479_18580|B479_18650	ppuh:B479_13185|ppuh:B479_17345|ppuh:B479_18655|ppuh:B479_18580|ppuh:B479_18650|	14289024|14289852|14290114|14290099|14290113|	http://www.genome.jp/kegg-bin/show_pathway?ppuh02030
Amino sugar and nucleotide sugar metabolism	ppuh00520	2	27	0.998725	B479_05125|B479_00145	ppuh:B479_05125|ppuh:B479_00145|	14287432|14286438|	http://www.genome.jp/kegg-bin/show_pathway?ppuh00520
DNA replication	ppuh03030	1	20	0.998848	B479_06085	ppuh:B479_06085|	14287624|	http://www.genome.jp/kegg-bin/show_pathway?ppuh03030
ABC transporters	ppuh02010	33	175	0.99911	B479_01635|B479_22095|B479_05205|B479_23785|B479_01555|B479_18390|B479_09290|B479_25425|B479_06705|B479_25370|B479_22100|B479_01915|B479_25335|B479_23765|B479_20940|B479_09270|B479_09275|B479_05210|B479_00890|B479_20655|B479_23855|B479_25380|B479_01565|B479_23850|B479_25415|B479_26375|B479_22775|B479_25365|B479_01595|B479_23775|B479_20975|B479_23770|B479_00895	ppuh:B479_01635|ppuh:B479_22095|ppuh:B479_05205|ppuh:B479_23785|ppuh:B479_01555|ppuh:B479_18390|ppuh:B479_09290|ppuh:B479_25425|ppuh:B479_06705|ppuh:B479_25370|ppuh:B479_22100|ppuh:B479_01915|ppuh:B479_25335|ppuh:B479_23765|ppuh:B479_20940|ppuh:B479_09270|ppuh:B479_09275|ppuh:B479_05210|ppuh:B479_00890|ppuh:B479_20655|ppuh:B479_23855|ppuh:B479_25380|ppuh:B479_01565|ppuh:B479_23850|ppuh:B479_25415…	14286734|14290799|14287448|14291137|14286720|14290061|14288253|14291465|14287748|14291454|14290800|14286790|14291447|14291133|14290569|14288249|14288250|14287449|14286587|14290512|14291151|14291456|14286722|14291771|14291463|14291653|14290935|14291453|14286726|14291135|14290576|14291134|14286588|	http://www.genome.jp/kegg-bin/show_pathway?ppuh02010
Bacterial secretion system	ppuh03070	6	55	0.999617	B479_04665|B479_04675|B479_05630|B479_00230|B479_02855|B479_14150	ppuh:B479_04665|ppuh:B479_04675|ppuh:B479_05630|ppuh:B479_00230|ppuh:B479_02855|ppuh:B479_14150|	14287340|14287342|14287533|14286455|14286978|14289215|	http://www.genome.jp/kegg-bin/show_pathway?ppuh03070
Phenylalanine metabolism	ppuh00360	3	38	0.999666	B479_19060|B479_05140|B479_07185	ppuh:B479_19060|ppuh:B479_05140|ppuh:B479_07185|	14290195|14287435|14287844|	http://www.genome.jp/kegg-bin/show_pathway?ppuh00360
Aminoacyl-tRNA biosynthesis	ppuh00970	7	95	1	B479_18975|B479_05790|B479_22040|B479_03540|B479_20325|B479_04765|B479_05180	ppuh:B479_18975|ppuh:B479_05790|ppuh:B479_22040|ppuh:B479_03540|ppuh:B479_20325|ppuh:B479_04765|ppuh:B479_05180|	14290178|14287565|14290788|14287115|14290448|14287360|14287443|	http://www.genome.jp/kegg-bin/show_pathway?ppuh00970
