# Supplementary material for: RNA‐seq transcriptome analysis of a Pseudomonas strain with diversified catalytic properties growth under different culture medium
Source: Microbiologyopen. 2016 Apr 6;5(4):626–36. doi: 10.1002/mbo3.357 (PMC4985596; doi:10.1002/mbo3.357)
Supplement: Supplementary file 7 — Table S6. Seven DEGs involved in TOL pathway in toulene utilization. [file MBO3-5-626-s007.xlsx]

## Sheet: Table S6
Table S6. Seven DEGs invovled in TOL pathway in toulene utilization
Gene ID	RPKM		log2(Fold_change)	p-value	q-value	Blast swiss prot
	M2013683-LB	M2013683-M9
B479_13465	2.38448	266.139	-6.8024	3.6623e-68	1.0528e-66	sp|P23101|XYLZ_PSEPU Toluate 1,2-dioxygenase electron transfer component OS=Pseudomonas putida GN=xylZ PE=3 SV=1//0
B479_13470	1.95094	346.548	-7.4727	7.1199e-84	2.8655e-82	sp|P23100|XYLY_PSEPU Toluate 1,2-dioxygenase subunit beta OS=Pseudomonas putida GN=xylY PE=3 SV=1//5.24754e-90
B479_13475	16.2578	953.843	-5.8745	4.8419e-249	8.5255e-247	sp|P23099|XYLX_PSEPU Toluate 1,2-dioxygenase subunit alpha OS=Pseudomonas putida GN=xylX PE=3 SV=1//0
B479_13460	1.08386	459.678	-8.7283	6.2972e-97	3.4117e-95	sp|P23102|XYLL_PSEPU 1,6-dihydroxycyclohexa-2,4-diene-1-carboxylate dehydrogenase OS=Pseudomonas putida GN=xylL PE=3 SV=1//8.7172e-140
B479_13450	2.70964	440.436	-7.3447	3.1104e-107	1.905e-105	sp|P07773|CATA_ACIAD Catechol 1,2-dioxygenase OS=Acinetobacter sp. (strain ADP1) GN=catA PE=1 SV=1//3.29264e-104
B479_15785	5.63605	29.9325	-2.409	2.0412e-06	6.21e-06	sp|P08310|CATB_PSEPU Muconate cycloisomerase 1 OS=Pseudomonas putida GN=catB PE=1 SV=4//0
B479_15780	3.14318	20.9156	-2.7343	2.5826e-05	6.9032e-05	sp|P00948|CATC_PSEPU Muconolactone Delta-isomerase OS=Pseudomonas putida GN=catC PE=1 SV=3//5.89877e-63
